# Supplementary material for: Significantly Improved HIV Inhibitor Efficacy Prediction Employing Proteochemometric Models Generated From Antivirogram Data
Source: PLoS Comput Biol. 2013 Feb 21;9(2):e1002899. doi: 10.1371/journal.pcbi.1002899 (PMC3578754; doi:10.1371/journal.pcbi.1002899)
Supplement: Dataset S1 — Archive file containing tab delimited text files listing all present mutations for each drug type (NNRTI, NRTI and PI) and their effect as described by our final models. (ZIP) [file pcbi.1002899.s001.zip]

Archive with 3 entries (3 files):
- nnrti.txt
- nrti.txt
- pi.txt
