# Supplementary material for: Significantly Improved HIV Inhibitor Efficacy Prediction Employing Proteochemometric Models Generated From Antivirogram Data
Source: PLoS Comput Biol. 2013 Feb 21;9(2):e1002899. doi: 10.1371/journal.pcbi.1002899 (PMC3578754; doi:10.1371/journal.pcbi.1002899)
Supplement: Dataset S1 — Archive file containing tab delimited text files listing all present mutations for each drug type (NNRTI, NRTI and PI) and their effect as described by our final models. (ZIP) [file pcbi.1002899.s001.zip › nnrti.txt]

AminoAcid	Activity_Difference_Mean	Activity_Difference_StdDev	Activity_Difference_N	CMP	Residue_nr	WT_AminoAcid	Mutation	Mutation_in_set_all_drugs
A	6.40207097824999e-002	0.13023619741446	2	C_NVP	1	P	P1A	6
A	9.826093678855e-002	0.11470328621143	2	C_DLV	1	P	P1A	6
A	3.672811986837e-002	0.14593792200475	2	C_EFV	1	P	P1A	6
F	4.715382058303e-002	0	1	C_ETR	1	P	P1F	7
F	-9.2540132638265e-002	8.2483057742765e-002	2	C_NVP	1	P	P1F	7
F	-8.0645530516485e-002	1.75350145848249e-002	2	C_DLV	1	P	P1F	7
F	-0.12391268334268	7.83644726245199e-002	2	C_EFV	1	P	P1F	7
H	-0.114904340226411	0.261314138096905	5	C_NVP	1	P	P1H	19
H	0.416401994646596	0.194935247164295	5	C_ETR	1	P	P1H	19
H	-0.400355253819221	0.209751282375862	4	C_DLV	1	P	P1H	19
H	6.35740334506527e-002	0.108694506233928	5	C_EFV	1	P	P1H	19
L	-3.78354467238628e-002	0.197511020709241	68	C_NVP	1	P	P1L	273
L	-5.34074824261196e-002	0.174902752368034	68	C_DLV	1	P	P1L	273
L	-0.13151734585463	0.333981225242767	69	C_EFV	1	P	P1L	273
L	4.49974751439423e-002	0.216364903744085	68	C_ETR	1	P	P1L	273
V	0.512163338925662	0	1	C_ETR	1	P	P1V	4
V	7.94079614835299e-002	0	1	C_EFV	1	P	P1V	4
V	0.24471267778393	0	1	C_DLV	1	P	P1V	4
V	0.17877894711981	0	1	C_NVP	1	P	P1V	4
T	-0.170239718919455	0	1	C_ETR	2	I	I2T	4
T	-0.15952729667062	0	1	C_NVP	2	I	I2T	4
T	-3.7358888360058e-002	0	1	C_DLV	2	I	I2T	4
T	-0.57389228249711	0	1	C_EFV	2	I	I2T	4
V	-0.197066525042836	0.10115465378109	8	C_ETR	2	I	I2V	35
V	-0.401525165747039	0.285030879156899	9	C_EFV	2	I	I2V	35
V	0.12138890489445	0.274660870649909	9	C_DLV	2	I	I2V	35
V	-1.0560903958473e-002	0.259443824603098	9	C_NVP	2	I	I2V	35
A	0.111301797354597	0.36195825588179	4	C_ETR	3	S	S3A	16
A	-3.19649970005775e-002	4.87848061059388e-002	4	C_NVP	3	S	S3A	16
A	4.93379400307235e-002	0.37723117493565	4	C_EFV	3	S	S3A	16
A	-0.400514271875411	0.293553536619926	4	C_DLV	3	S	S3A	16
C	-6.56348881133746e-002	0.305247047918444	35	C_ETR	3	S	S3C	148
C	-5.93683357240235e-002	0.425990546443965	38	C_EFV	3	S	S3C	148
C	-0.162121408217093	0.307003565556368	37	C_DLV	3	S	S3C	148
C	-2.79901024160519e-002	0.272627882716841	38	C_NVP	3	S	S3C	148
G	-1.22980100576554	0	1	C_DLV	3	S	S3G	4
G	-1.57229664872271	0	1	C_EFV	3	S	S3G	4
G	-1.34150755056279	0	1	C_NVP	3	S	S3G	4
G	-1.18603698222894	0	1	C_ETR	3	S	S3G	4
H	4.02144378732314e-002	0.121747581878869	10	C_ETR	4	P	P4H	47
H	2.46102137232611e-002	0.168187226352949	13	C_EFV	4	P	P4H	47
H	9.99799348285649e-002	0.177834545814736	10	C_DLV	4	P	P4H	47
H	0.134378751565585	0.213999449765771	14	C_NVP	4	P	P4H	47
K	0.18987026681394	0	1	C_NVP	4	P	P4K	4
K	0.25904029880887	0	1	C_ETR	4	P	P4K	4
K	-1.1154511317521e-002	0	1	C_EFV	4	P	P4K	4
K	0.14905669410977	0	1	C_DLV	4	P	P4K	4
N	0.113827909234382	0	1	C_NVP	4	P	P4N	3
N	0.125464620623626	0	1	C_DLV	4	P	P4N	3
N	4.388873525555e-002	0	1	C_EFV	4	P	P4N	3
Q	0.116457115824535	6.42274712553022e-002	5	C_ETR	4	P	P4Q	29
Q	0.143379572703078	0.124288934560003	8	C_EFV	4	P	P4Q	29
Q	0.126069773451737	0.11371523092104	8	C_DLV	4	P	P4Q	29
Q	0.178576638550518	0.105298968463128	8	C_NVP	4	P	P4Q	29
S	1.67121164300054e-002	0.102422291829279	150	C_EFV	4	P	P4S	556
S	3.53542064896768e-002	8.45520117237667e-002	152	C_NVP	4	P	P4S	556
S	9.93145223899273e-003	8.98212826838091e-002	143	C_DLV	4	P	P4S	556
S	3.43640166358878e-003	8.39184380233555e-002	111	C_ETR	4	P	P4S	556
T	5.31818467509942e-003	0.228895159249957	46	C_NVP	4	P	P4T	199
T	5.30091658164323e-002	0.153532521237591	46	C_ETR	4	P	P4T	199
T	-3.80536922704557e-002	0.208339385142046	51	C_DLV	4	P	P4T	199
T	5.60850167367458e-002	0.264106403546211	56	C_EFV	4	P	P4T	199
V	5.89930901611397e-002	0.259983546672232	19	C_NVP	5	I	I5V	68
V	8.10112640312087e-002	0.30745614610985	19	C_DLV	5	I	I5V	68
V	7.95448761558543e-003	0.530450871691598	19	C_EFV	5	I	I5V	68
V	-1.13053888563301e-002	0.34438654568429	11	C_ETR	5	I	I5V	68
A	6.04571243307373e-002	0.18641270532332	4	C_DLV	6	E	E6A	16
A	7.81770151043776e-002	0.200675583182855	5	C_EFV	6	E	E6A	16
A	6.97211122555424e-002	0.178176269995849	4	C_NVP	6	E	E6A	16
A	6.5813459285998e-002	0.145546732377786	3	C_ETR	6	E	E6A	16
D	1.45105250397162e-002	7.01604554956184e-002	174	C_ETR	6	E	E6D	947
D	-4.73295595389928e-002	8.99480494187826e-002	229	C_DLV	6	E	E6D	947
D	-4.14532817232898e-002	8.4397301747091e-002	275	C_EFV	6	E	E6D	947
D	-3.89926642585479e-002	8.67006313948491e-002	269	C_NVP	6	E	E6D	947
G	0.24502060004239	0.142402081184004	4	C_NVP	6	E	E6G	15
G	0.271712744992651	0.247449814130391	4	C_EFV	6	E	E6G	15
G	0.19332778718864	0.214359227091551	3	C_ETR	6	E	E6G	15
G	8.56004404990496e-003	0.196707341099947	4	C_DLV	6	E	E6G	15
K	0.131399412806187	0.159319875060636	84	C_ETR	6	E	E6K	443
K	0.100201417224575	0.127754327144709	126	C_EFV	6	E	E6K	443
K	0.129291095869015	0.111078224210586	110	C_DLV	6	E	E6K	443
K	0.109825712813229	0.104329775294181	123	C_NVP	6	E	E6K	443
N	1.42412445447995e-002	5.54137825709109e-002	16	C_DLV	6	E	E6N	58
N	2.28090405989024e-002	4.99209776345531e-002	15	C_EFV	6	E	E6N	58
N	1.30642060864458e-002	6.8212389652503e-002	10	C_ETR	6	E	E6N	58
N	3.51969969557376e-002	4.57830813036162e-002	17	C_NVP	6	E	E6N	58
P	6.1752875773487e-002	0	1	C_DLV	6	E	E6P	3
P	0.138939157697295	0	1	C_EFV	6	E	E6P	3
P	0.159076850733991	0	1	C_NVP	6	E	E6P	3
Q	-9.79165090250163e-002	1.58410692536801e-002	3	C_ETR	6	E	E6Q	12
Q	-4.85609433379987e-002	3.37103024623967e-002	3	C_EFV	6	E	E6Q	12
Q	-1.28916373111333e-002	3.33627354527521e-002	3	C_NVP	6	E	E6Q	12
Q	-7.40810099705567e-002	3.45955493489053e-002	3	C_DLV	6	E	E6Q	12
S	1.8070952952276e-002	0	1	C_EFV	6	E	E6S	4
S	-4.20627716022498e-003	0	1	C_NVP	6	E	E6S	4
S	-2.7862526024662e-002	0	1	C_DLV	6	E	E6S	4
S	-7.720436881263e-003	0	1	C_ETR	6	E	E6S	4
A	8.25194441198953e-002	0.150615736532231	22	C_NVP	7	T	T7A	79
A	7.12392344335812e-003	6.88712451210466e-002	13	C_ETR	7	T	T7A	79
A	2.03165414012691e-002	0.15248288388196	22	C_DLV	7	T	T7A	79
A	-2.63039717178177e-002	0.141119313528889	22	C_EFV	7	T	T7A	79
I	-6.88178860368623e-005	4.46994161708418e-002	40	C_NVP	7	T	T7I	148
I	0.193010560455456	7.37353737934328e-002	29	C_DLV	7	T	T7I	148
I	0.359399521800957	7.32765814085972e-002	39	C_ETR	7	T	T7I	148
I	0.507474943363593	7.77815920716482e-002	40	C_EFV	7	T	T7I	148
P	0.317292850148368	0.234850631682692	11	C_ETR	7	T	T7P	94
P	0.110118191315687	0.340780625442765	28	C_EFV	7	T	T7P	94
P	-1.03992631708972e-002	0.260473029724638	27	C_DLV	7	T	T7P	94
P	-2.42638172909712e-002	0.275319770274611	28	C_NVP	7	T	T7P	94
A	0.75588946569988	0	1	C_NVP	8	V	V8A	3
A	0.72942524467115	0	1	C_DLV	8	V	V8A	3
A	0.81693754321932	0	1	C_EFV	8	V	V8A	3
I	-1.66568499807052e-002	0.20976087976105	44	C_NVP	8	V	V8I	162
I	-2.80190727809794e-003	0.250561824342717	39	C_DLV	8	V	V8I	162
I	-1.4559316334453e-002	0.208455406007329	35	C_ETR	8	V	V8I	162
I	-7.73275909725439e-002	0.203091144966953	44	C_EFV	8	V	V8I	162
T	0.54713420206671	0	1	C_ETR	8	V	V8T	4
T	0.52197491953152	0	1	C_EFV	8	V	V8T	4
T	0.51616344201139	0	1	C_DLV	8	V	V8T	4
T	0.53513821678837	0	1	C_NVP	8	V	V8T	4
Q	-0.161455004447843	0	1	C_ETR	9	P	P9Q	7
Q	0.51575723632287	9.207279303229e-002	2	C_EFV	9	P	P9Q	7
Q	3.944597882127e-002	0.29794553343465	2	C_DLV	9	P	P9Q	7
Q	0.268349270823145	0.222973007886475	2	C_NVP	9	P	P9Q	7
S	0.363674460471544	0.128263397730026	3	C_DLV	9	P	P9S	10
S	0.361223430168864	0.184158787786981	3	C_NVP	9	P	P9S	10
S	0.144608660877332	3.62294597505512e-002	3	C_EFV	9	P	P9S	10
S	0.285280752096598	0	1	C_ETR	9	P	P9S	10
T	0.461722426024402	0.471026550788007	7	C_NVP	9	P	P9T	27
T	0.36437287886654	0.481675023942663	6	C_DLV	9	P	P9T	27
T	1.01099293540251	0.688847626580087	7	C_EFV	9	P	P9T	27
T	0.647128983054053	0.390215668069212	7	C_ETR	9	P	P9T	27
A	-9.3090345951046e-002	0	1	C_NVP	10	V	V10A	3
A	-0.101758477984227	0	1	C_EFV	10	V	V10A	3
A	-0.2587081312003	0	1	C_DLV	10	V	V10A	3
I	4.69241450713033e-002	0.501864571334637	3	C_ETR	10	V	V10I	21
I	0.131167205089254	0.209377367383065	6	C_EFV	10	V	V10I	21
I	0.228994997619505	0.188153424473777	6	C_DLV	10	V	V10I	21
I	0.218598861323094	0.299024401192201	6	C_NVP	10	V	V10I	21
A	0.1987120085706	0	1	C_ETR	11	K	K11A	10
A	-2.9101392156211e-002	0.160464798840381	3	C_EFV	11	K	K11A	10
A	-0.121740064154039	0.143335433689044	3	C_NVP	11	K	K11A	10
A	-4.62027739607007e-002	0.147892748688915	3	C_DLV	11	K	K11A	10
E	2.22292049437902e-003	3.96907048608598e-002	4	C_NVP	11	K	K11E	12
E	0.118168877439864	2.46126824019902e-002	4	C_EFV	11	K	K11E	12
E	4.7819196367433e-002	0	1	C_ETR	11	K	K11E	12
E	1.32979827723742e-002	2.32956993447305e-002	3	C_DLV	11	K	K11E	12
H	8.89411829651729e-002	0	1	C_ETR	11	K	K11H	7
H	0.191225340811665	1.1511950475015e-002	2	C_EFV	11	K	K11H	7
H	0.229745728761975	2.1339896431925e-002	2	C_DLV	11	K	K11H	7
H	0.16093278163616	4.282148706333e-002	2	C_NVP	11	K	K11H	7
N	-0.107528540699897	0	1	C_DLV	11	K	K11N	3
N	-0.153994224277934	0	1	C_NVP	11	K	K11N	3
N	-4.0269620818764e-002	0	1	C_EFV	11	K	K11N	3
Q	1.08539602748291e-002	3.36038470608474e-002	11	C_DLV	11	K	K11Q	43
Q	2.54457118138957e-002	2.07353734292648e-002	13	C_EFV	11	K	K11Q	43
Q	1.42824091921856e-002	3.06590072015676e-002	11	C_NVP	11	K	K11Q	43
Q	1.56491818506984e-002	1.01763324244235e-002	8	C_ETR	11	K	K11Q	43
R	1.92608455886406e-003	6.07306635536644e-002	87	C_DLV	11	K	K11R	334
R	-1.98374765811238e-003	6.57565409853814e-002	94	C_EFV	11	K	K11R	334
R	1.79028055576627e-002	5.77195515735077e-002	58	C_ETR	11	K	K11R	334
R	-7.64744155117196e-003	5.90550884432216e-002	95	C_NVP	11	K	K11R	334
S	7.46348909381227e-002	7.67946654553359e-002	3	C_DLV	11	K	K11S	13
S	8.03731939329695e-002	0.148940001262622	2	C_ETR	11	K	K11S	13
S	0.104252435400166	8.78659099825319e-002	4	C_EFV	11	K	K11S	13
S	4.5026377657694e-002	5.32415288303784e-002	4	C_NVP	11	K	K11S	13
T	3.4743611125517e-002	7.17036497905821e-002	89	C_ETR	11	K	K11T	396
T	3.06873598942451e-004	7.96377917784735e-002	114	C_EFV	11	K	K11T	396
T	-3.86835157175344e-002	6.87761610289195e-002	88	C_DLV	11	K	K11T	396
T	-6.87580103774392e-002	7.39163402764846e-002	105	C_NVP	11	K	K11T	396
R	3.70950548897809e-002	0.388502447555208	10	C_NVP	13	K	K13R	31
R	4.4484099031131e-002	0	1	C_ETR	13	K	K13R	31
R	-1.9937387792135e-002	0.305295625765819	10	C_DLV	13	K	K13R	31
R	-1.16467931242383e-002	0.361168664536278	10	C_EFV	13	K	K13R	31
T	0.335554230077984	0	2	C_ETR	13	K	K13T	8
T	-0.135929079923335	0	2	C_EFV	13	K	K13T	8
T	-0.100371824758112	0	2	C_DLV	13	K	K13T	8
T	-0.482227840682854	0	2	C_NVP	13	K	K13T	8
A	-0.336868287471726	0.267450710168733	4	C_ETR	14	P	P14A	15
A	0.383557382013767	0.178122400139668	4	C_NVP	14	P	P14A	15
A	4.16366302408539e-002	0.173551588465699	3	C_DLV	14	P	P14A	15
A	1.00368208328574	0.462945580203038	4	C_EFV	14	P	P14A	15
L	7.4251183908411e-002	0	1	C_NVP	14	P	P14L	4
L	-0.152612172710216	0	1	C_ETR	14	P	P14L	4
L	6.1601741839448e-002	0	1	C_DLV	14	P	P14L	4
L	0.222014457592838	0	1	C_EFV	14	P	P14L	4
S	-0.23210852136557	0	1	C_EFV	14	P	P14S	3
S	0.32032271051948	0	1	C_DLV	14	P	P14S	3
S	0.30255492252483	0	1	C_NVP	14	P	P14S	3
T	1.52524329477379	0.637701281005305	2	C_EFV	14	P	P14T	6
T	1.17986919113214	0.586627010532915	2	C_DLV	14	P	P14T	6
T	1.14639172661276	0.48959812676311	2	C_NVP	14	P	P14T	6
E	-0.514910448574096	0.434348247172274	2	C_NVP	15	G	G15E	6
E	-0.60261073778637	0.27814489168535	2	C_EFV	15	G	G15E	6
E	-0.43422806088215	0.1656730396943	2	C_DLV	15	G	G15E	6
N	-2.18009096940205e-002	0	4	C_ETR	15	G	G15N	14
N	-0.6101336818101	0	3	C_EFV	15	G	G15N	14
N	-1.02809716452862	0	3	C_DLV	15	G	G15N	14
N	0.36498263607875	0	4	C_NVP	15	G	G15N	14
A	-0.22644211768876	0	1	C_NVP	16	M	M16A	3
A	-1.01098831222657	0	1	C_EFV	16	M	M16A	3
A	-0.44296464674721	0	1	C_DLV	16	M	M16A	3
I	-0.352556783472363	3.582000787329e-003	2	C_ETR	16	M	M16I	8
I	-6.89982420703855e-002	0.180537788816545	2	C_NVP	16	M	M16I	8
I	-0.294784067794228	2.23914828175065e-002	2	C_DLV	16	M	M16I	8
I	-0.248916015458835	4.8895542573504e-002	2	C_EFV	16	M	M16I	8
K	0.171099962386777	0	1	C_EFV	16	M	M16K	3
K	0.148539711815174	0	1	C_DLV	16	M	M16K	3
K	2.64218858406857e-002	0	1	C_NVP	16	M	M16K	3
L	1.137441333167e-003	0.104363519988837	2	C_EFV	16	M	M16L	7
L	4.20489943841945e-002	8.27919953548645e-002	2	C_NVP	16	M	M16L	7
L	-0.153732731396713	4.4160282177077e-002	2	C_DLV	16	M	M16L	7
L	-1.0353896704764e-002	0	1	C_ETR	16	M	M16L	7
T	0.114718073285932	0.350038100467613	3	C_ETR	16	M	M16T	24
T	-7.5973731980737e-002	0.279043151933981	7	C_EFV	16	M	M16T	24
T	-2.87947284859046e-002	0.296953103621573	7	C_DLV	16	M	M16T	24
T	9.71559290520367e-002	0.232295984097572	7	C_NVP	16	M	M16T	24
V	-4.26426458773581e-002	0.266393684248676	11	C_ETR	16	M	M16V	64
V	-4.33220228424818e-002	0.299282155062892	18	C_EFV	16	M	M16V	64
V	5.88255402539215e-002	0.301355947624927	17	C_DLV	16	M	M16V	64
V	5.84678493127457e-002	0.319342119972145	18	C_NVP	16	M	M16V	64
N	0.242399761002018	0.549323816430113	2	C_NVP	17	D	D17N	7
N	0.242704426608022	0.555196829623058	2	C_DLV	17	D	D17N	7
N	0.205943883383068	0.583912411131152	2	C_EFV	17	D	D17N	7
N	-0.251401871009388	0	1	C_ETR	17	D	D17N	7
Q	-7.1084209180553e-002	0	1	C_ETR	20	K	K20Q	7
Q	-8.45933983639005e-002	2.50926933050895e-002	2	C_EFV	20	K	K20Q	7
Q	-7.7672063928048e-002	2.8559924957282e-002	2	C_DLV	20	K	K20Q	7
Q	-4.92423396974055e-002	2.16301129943646e-002	2	C_NVP	20	K	K20Q	7
R	4.25844977053901e-002	6.2820217930851e-002	1069	C_DLV	20	K	K20R	4109
R	5.2283143921459e-002	5.97363253936207e-002	1156	C_EFV	20	K	K20R	4109
R	3.93166320843406e-002	5.5521501384305e-002	708	C_ETR	20	K	K20R	4109
R	8.75685469969251e-003	5.92293064631475e-002	1176	C_NVP	20	K	K20R	4109
I	1.18482867992902e-002	0.141284234626	143	C_NVP	21	V	V21I	501
I	-3.851248584998e-002	0.15052048479661	129	C_DLV	21	V	V21I	501
I	1.1813103276644e-002	0.157844391388686	143	C_EFV	21	V	V21I	501
I	2.65949206958546e-002	0.126482261977045	86	C_ETR	21	V	V21I	501
R	0.20146383140722	0.359491421525285	16	C_ETR	22	K	K22R	94
R	3.52986633892449e-002	0.409269877833389	27	C_EFV	22	K	K22R	94
R	-6.03288514485553e-002	0.294115973500873	24	C_DLV	22	K	K22R	94
R	3.29971204239899e-002	0.26258717931219	27	C_NVP	22	K	K22R	94
R	-0.165480235344365	0	1	C_NVP	24	W	W24R	3
R	-0.238199590966727	0	1	C_DLV	24	W	W24R	3
R	-0.539584162518535	0	1	C_EFV	24	W	W24R	3
S	0.45226354830816	0	1	C_NVP	26	L	L26S	3
S	0.66579135515203	0	1	C_DLV	26	L	L26S	3
S	0.26558603554293	0	1	C_EFV	26	L	L26S	3
A	-0.201998356535285	6.82841234684517e-002	5	C_EFV	27	T	T27A	17
A	-0.128310126606085	8.80864973486389e-002	5	C_DLV	27	T	T27A	17
A	-0.145712348466019	0.100726485157389	5	C_NVP	27	T	T27A	17
A	-5.90911682337295e-002	0	2	C_ETR	27	T	T27A	17
P	-0.402748297420442	0.259973334427944	5	C_NVP	27	T	T27P	20
P	-0.211361737072685	0.319968576647507	5	C_ETR	27	T	T27P	20
P	-8.44171734553074e-002	0.30285425362439	5	C_DLV	27	T	T27P	20
P	-0.288718197441855	0.27561153741587	5	C_EFV	27	T	T27P	20
S	7.93859877494743e-003	0.165403044231163	46	C_ETR	27	T	T27S	249
S	4.0958878538708e-002	0.213953542484454	68	C_EFV	27	T	T27S	249
S	-2.794269159625e-003	0.182456010376378	67	C_DLV	27	T	T27S	249
S	1.33272997472157e-002	0.167820134479501	68	C_NVP	27	T	T27S	249
A	3.98650901308794e-002	9.34362303534415e-002	39	C_ETR	28	E	E28A	181
A	4.49823173129398e-002	0.147808323445289	50	C_NVP	28	E	E28A	181
A	9.25380863488263e-002	0.163969432435961	49	C_EFV	28	E	E28A	181
A	8.3907421076512e-002	0.15297405569058	43	C_DLV	28	E	E28A	181
D	2.66515239787299e-002	0	2	C_ETR	28	E	E28D	6
D	-6.28705144981998e-002	0	2	C_EFV	28	E	E28D	6
D	-4.884965511215e-002	0	2	C_NVP	28	E	E28D	6
G	-6.01015090440791e-002	0.202029709458513	15	C_DLV	28	E	E28G	54
G	-4.17459777473261e-002	0.172797387788905	10	C_ETR	28	E	E28G	54
G	-0.139278055182408	0.208518131529535	15	C_NVP	28	E	E28G	54
G	-5.55266305688057e-002	0.245780019631721	14	C_EFV	28	E	E28G	54
K	7.23179630944188e-002	8.66758716944959e-002	140	C_NVP	28	E	E28K	509
K	0.117600316631521	8.55373573015185e-002	100	C_ETR	28	E	E28K	509
K	0.144756820843126	0.100805291064388	140	C_EFV	28	E	E28K	509
K	4.06604153695848e-002	8.45549070899187e-002	129	C_DLV	28	E	E28K	509
Q	0.15598757128352	0	1	C_EFV	28	E	E28Q	3
Q	5.61877488443001e-002	0	1	C_NVP	28	E	E28Q	3
Q	3.664647395322e-002	0	1	C_DLV	28	E	E28Q	3
R	-0.124050346647956	5.6547694572028e-002	3	C_NVP	28	E	E28R	11
R	-7.29875733913375e-002	7.3862473566545e-002	3	C_EFV	28	E	E28R	11
R	-0.134963151842524	7.07905750566434e-002	2	C_DLV	28	E	E28R	11
R	-2.92111510990456e-002	5.84121331165722e-002	3	C_ETR	28	E	E28R	11
D	-0.702105996493346	0	1	C_ETR	29	E	E29D	4
D	-0.58600019217496	0	1	C_EFV	29	E	E29D	4
D	-0.1831835938794	0	1	C_DLV	29	E	E29D	4
D	-0.39877050301287	0	1	C_NVP	29	E	E29D	4
K	-1.16456096446603	0	1	C_NVP	29	E	E29K	3
K	-1.07185325146568	0	1	C_EFV	29	E	E29K	3
K	-1.15867649645881	0	1	C_ETR	29	E	E29K	3
R	0.130716051752323	0.645033455969661	7	C_NVP	30	K	K30R	25
R	0.18319999716019	0.521948926578334	7	C_DLV	30	K	K30R	25
R	0.486529394966826	0.55088049697021	7	C_EFV	30	K	K30R	25
R	3.0637572425015e-002	0.258074615424185	4	C_ETR	30	K	K30R	25
L	0.221110975956792	0.189916905012713	40	C_ETR	31	I	I31L	185
L	0.295078941351048	0.188914644858774	50	C_EFV	31	I	I31L	185
L	0.237289174207311	0.132082202749158	45	C_DLV	31	I	I31L	185
L	0.257458292064369	0.148237568717169	50	C_NVP	31	I	I31L	185
Q	0.35973306567806	0	1	C_NVP	31	I	I31Q	4
Q	-3.01912502593993e-003	0	1	C_DLV	31	I	I31Q	4
Q	0.260192189695196	0	1	C_ETR	31	I	I31Q	4
Q	0.11356253148903	0	1	C_EFV	31	I	I31Q	4
R	-6.51515832751207e-002	0.396556158794103	6	C_NVP	31	I	I31R	22
R	-1.7493434545433e-002	0.248563626500639	4	C_ETR	31	I	I31R	22
R	-0.246512089208325	0.467031041285085	6	C_DLV	31	I	I31R	22
R	5.60861960042088e-002	0.645042812290358	6	C_EFV	31	I	I31R	22
T	-0.12441908910378	0.19022535158539	2	C_NVP	31	I	I31T	6
T	-0.217801042269805	0.104300388146765	2	C_DLV	31	I	I31T	6
T	4.331501664705e-002	0.41454991368054	2	C_EFV	31	I	I31T	6
V	-1.57145380796198e-002	0.191857072095815	5	C_ETR	31	I	I31V	27
V	-1.18523258020014e-002	0.274270939271459	7	C_EFV	31	I	I31V	27
V	9.01211052308749e-003	0.221622204732681	8	C_NVP	31	I	I31V	27
V	-3.59887095602019e-002	0.213191109883984	7	C_DLV	31	I	I31V	27
D	6.3091830697089e-002	0.132216349168324	4	C_EFV	32	K	K32D	16
D	9.57554028830153e-002	0.165889750493427	4	C_ETR	32	K	K32D	16
D	-5.28278941130647e-003	0.195060726718152	4	C_NVP	32	K	K32D	16
D	7.62792550047585e-002	0.140799092069255	4	C_DLV	32	K	K32D	16
E	-9.81848918326402e-002	0.10321188283525	98	C_EFV	32	K	K32E	359
E	-9.84161278288588e-002	0.105341448204383	98	C_NVP	32	K	K32E	359
E	-0.116310465648107	0.114525254578293	90	C_DLV	32	K	K32E	359
E	-4.79092439532809e-002	8.92855516448378e-002	73	C_ETR	32	K	K32E	359
I	0.55538946116097	0	1	C_DLV	32	K	K32I	4
I	0.85269158525041	0	1	C_EFV	32	K	K32I	4
I	0.34024480383832	0	1	C_NVP	32	K	K32I	4
I	0.366098632226839	0	1	C_ETR	32	K	K32I	4
N	-5.35168692340958e-002	0.13443681547606	31	C_DLV	32	K	K32N	133
N	-1.76501601889306e-002	0.118609555034206	29	C_ETR	32	K	K32N	133
N	-0.124818798796277	0.142971851778992	37	C_NVP	32	K	K32N	133
N	-6.64315622702975e-002	0.140912291626717	36	C_EFV	32	K	K32N	133
Q	1.65673921842001e-002	4.62332135714848e-002	6	C_ETR	32	K	K32Q	36
Q	-2.54032989048649e-002	4.92760400233179e-002	10	C_EFV	32	K	K32Q	36
Q	-3.35157439905501e-002	4.71110648523003e-002	10	C_DLV	32	K	K32Q	36
Q	-1.46533442191719e-002	4.24057532229024e-002	10	C_NVP	32	K	K32Q	36
R	-2.38504441041123e-003	0.160955666703271	35	C_EFV	32	K	K32R	123
R	6.615023668869e-002	0.176030765409147	21	C_ETR	32	K	K32R	123
R	8.9601095154841e-002	0.152895484365855	33	C_DLV	32	K	K32R	123
R	4.16568270775087e-002	0.14010855787033	34	C_NVP	32	K	K32R	123
T	-0.384279776518693	0.494696525888807	2	C_EFV	32	K	K32T	5
T	-0.60802969374918	0	1	C_DLV	32	K	K32T	5
T	1.9094224081055e-002	0.480638964815845	2	C_NVP	32	K	K32T	5
G	-0.146699396717959	0.305922627152646	11	C_ETR	33	A	A33G	52
G	-0.174593083960154	0.573034228661577	14	C_EFV	33	A	A33G	52
G	-0.188783650584016	0.247092943068189	13	C_DLV	33	A	A33G	52
G	5.5366428757895e-003	0.21593027768866	14	C_NVP	33	A	A33G	52
I	-0.433852240475942	0	1	C_NVP	33	A	A33I	4
I	0.243940348472452	0	1	C_ETR	33	A	A33I	4
I	-0.509560449867589	0	1	C_DLV	33	A	A33I	4
I	-0.395199567368678	0	1	C_EFV	33	A	A33I	4
T	0.13295391225073	0.314959199608397	7	C_DLV	33	A	A33T	29
T	0.312651513791102	0.371464827577073	8	C_EFV	33	A	A33T	29
T	-0.141106510146346	3.38758501638707e-002	6	C_ETR	33	A	A33T	29
T	0.261388912240409	0.215788147008496	8	C_NVP	33	A	A33T	29
V	-0.172445440299471	0	1	C_EFV	33	A	A33V	4
V	0.284210496134235	0.542771561006905	2	C_NVP	33	A	A33V	4
V	-0.183700700919239	0	1	C_DLV	33	A	A33V	4
I	0.3503285185418	0.401305347331247	12	C_NVP	34	L	L34I	44
I	0.331660666155644	0.344695316873436	12	C_DLV	34	L	L34I	44
I	0.166338791999487	0.379414374135369	8	C_ETR	34	L	L34I	44
I	0.343106469108245	0.493979763283593	12	C_EFV	34	L	L34I	44
V	1.62176412454024	0	1	C_ETR	34	L	L34V	8
V	0.234797206559243	1.1668244697577	3	C_EFV	34	L	L34V	8
V	0.282780628007715	0.546377993995835	2	C_DLV	34	L	L34V	8
V	-0.156370244565051	0.203693162293091	2	C_NVP	34	L	L34V	8
A	1.2069029846849e-002	7.04978024287659e-002	4	C_EFV	35	V	V35A	15
A	6.5116351507759e-002	6.80717961763634e-002	4	C_DLV	35	V	V35A	15
A	2.79251838994848e-002	6.16859109799604e-002	4	C_NVP	35	V	V35A	15
A	-4.22897097118669e-002	2.57742780252134e-002	3	C_ETR	35	V	V35A	15
E	1.30097863953056e-002	5.06803842349845e-002	19	C_ETR	35	V	V35E	110
E	7.07730627458769e-002	6.5302884687101e-002	31	C_NVP	35	V	V35E	110
E	3.30581260290871e-002	6.31846905359869e-002	31	C_EFV	35	V	V35E	110
E	0.101654098207679	6.80944024274543e-002	29	C_DLV	35	V	V35E	110
I	-1.94905479504059e-002	1.97431588148676e-002	506	C_ETR	35	V	V35I	2829
I	-3.24001575493153e-002	2.44976467352478e-002	802	C_EFV	35	V	V35I	2829
I	-2.75058486832483e-002	2.3456548539e-002	717	C_DLV	35	V	V35I	2829
I	-2.05563362265951e-002	2.14096579658812e-002	804	C_NVP	35	V	V35I	2829
K	-7.33231931134329e-003	5.9093291193668e-002	21	C_ETR	35	V	V35K	106
K	-2.16771807421192e-002	5.89508648770296e-002	29	C_EFV	35	V	V35K	106
K	1.39817166267782e-002	4.84679709574045e-002	29	C_NVP	35	V	V35K	106
K	5.89399763597632e-003	4.99027284314592e-002	27	C_DLV	35	V	V35K	106
L	-2.21856286378539e-002	2.38054660549054e-002	134	C_ETR	35	V	V35L	669
L	-3.73416939829147e-002	3.0988105765442e-002	180	C_EFV	35	V	V35L	669
L	-2.13654108112574e-002	2.46202294173547e-002	181	C_NVP	35	V	V35L	669
L	-2.36871942381741e-002	2.5691082299217e-002	174	C_DLV	35	V	V35L	669
M	-4.12043610842023e-002	8.0685373093794e-002	290	C_EFV	35	V	V35M	993
M	4.83096137838586e-002	7.2747962068992e-002	265	C_DLV	35	V	V35M	993
M	7.47846182705289e-003	7.21056584698922e-002	291	C_NVP	35	V	V35M	993
M	-2.394364441175e-002	5.96397679337482e-002	147	C_ETR	35	V	V35M	993
Q	3.52746968300359e-002	5.39522184070324e-002	3	C_NVP	35	V	V35Q	11
Q	1.57830993691445e-002	5.96864161460261e-002	3	C_DLV	35	V	V35Q	11
Q	-3.42654072131931e-002	4.98653043454714e-002	3	C_EFV	35	V	V35Q	11
Q	-1.0199943999291e-002	1.9641208524809e-002	2	C_ETR	35	V	V35Q	11
R	3.84795393573265e-002	9.0849608168482e-002	20	C_ETR	35	V	V35R	128
R	-1.78554508610021e-002	0.161195197751108	35	C_DLV	35	V	V35R	128
R	-2.85614334553999e-002	0.154617372706366	35	C_EFV	35	V	V35R	128
R	3.25239134259634e-002	0.147587882798911	38	C_NVP	35	V	V35R	128
S	5.64227976012596e-002	2.74647038133134e-002	3	C_NVP	35	V	V35S	10
S	3.5430327931273e-002	2.40764083103829e-002	2	C_ETR	35	V	V35S	10
S	1.01539202866933e-002	7.57531700058384e-002	3	C_EFV	35	V	V35S	10
S	0.102187478389915	6.61637208914706e-003	2	C_DLV	35	V	V35S	10
T	-4.60058669925732e-003	2.21322078759174e-002	675	C_ETR	35	V	V35T	3247
T	7.11137974098855e-003	2.45658911640351e-002	908	C_EFV	35	V	V35T	3247
T	2.10214724344807e-002	2.59187713531146e-002	782	C_DLV	35	V	V35T	3247
T	1.19948917097338e-002	2.4109259314469e-002	882	C_NVP	35	V	V35T	3247
A	-4.85993988860456e-002	7.70315368105603e-002	102	C_NVP	36	E	E36A	377
A	3.25654293090806e-002	7.68627590725174e-002	88	C_ETR	36	E	E36A	377
A	-2.2815938728503e-002	8.025685351683e-002	105	C_EFV	36	E	E36A	377
A	-3.21734029288791e-002	7.35728957664544e-002	82	C_DLV	36	E	E36A	377
D	2.42956749860978e-002	6.37532953000852e-002	72	C_NVP	36	E	E36D	277
D	9.68678582165791e-003	7.43152376867242e-002	64	C_ETR	36	E	E36D	277
D	-2.25003411266583e-002	7.34423034493428e-002	77	C_EFV	36	E	E36D	277
D	4.14585313788377e-002	6.64672161295807e-002	64	C_DLV	36	E	E36D	277
G	0.3366264090732	0	1	C_EFV	36	E	E36G	3
G	0.257716160729009	0	1	C_DLV	36	E	E36G	3
G	0.261275928517578	0	1	C_NVP	36	E	E36G	3
K	1.44532917508738e-002	0.103586931702241	12	C_EFV	36	E	E36K	46
K	1.83638671684671e-002	3.79934975171187e-002	12	C_ETR	36	E	E36K	46
K	-2.14937332103401e-002	6.37598494532842e-002	12	C_NVP	36	E	E36K	46
K	-2.46583706181588e-002	5.86812404729106e-002	10	C_DLV	36	E	E36K	46
L	0.20017482346365	0	1	C_DLV	36	E	E36L	7
L	0.331584242534839	0.320791748030179	3	C_ETR	36	E	E36L	7
L	0.153557171373586	0.189147587678219	3	C_EFV	36	E	E36L	7
Q	-1.82669237800992e-003	0	1	C_NVP	36	E	E36Q	3
Q	1.57932960979931e-002	0	1	C_ETR	36	E	E36Q	3
Q	-1.20666361752709e-002	0	1	C_EFV	36	E	E36Q	3
T	-1.85413485761069e-002	2.6462904022677e-002	2	C_NVP	36	E	E36T	7
T	7.3995973891149e-002	0	1	C_ETR	36	E	E36T	7
T	-6.68061397088402e-003	9.54010082098398e-003	2	C_DLV	36	E	E36T	7
T	3.22677653933204e-002	4.04942129064495e-002	2	C_EFV	36	E	E36T	7
L	-2.0815447024806e-002	0.166193841147693	9	C_NVP	37	I	I37L	32
L	-2.98712738478764e-002	0.201785701015944	8	C_DLV	37	I	I37L	32
L	-0.120390903392638	0.208175506443681	9	C_EFV	37	I	I37L	32
L	-0.140989438486386	9.91806232972918e-002	6	C_ETR	37	I	I37L	32
M	0.52183363397175	0	1	C_NVP	37	I	I37M	4
M	0.580369140667055	0	1	C_ETR	37	I	I37M	4
M	0.40976411081042	0	1	C_DLV	37	I	I37M	4
M	0.65009176257536	0	1	C_EFV	37	I	I37M	4
Y	-0.646298432759184	0	3	C_ETR	37	I	I37Y	12
Y	0.10853086016479	0	3	C_EFV	37	I	I37Y	12
Y	-0.64299973258902	0	3	C_DLV	37	I	I37Y	12
Y	0.41090838652604	0	3	C_NVP	37	I	I37Y	12
R	-0.41228850158109	0	1	C_NVP	38	C	C38R	6
R	-0.45248501349486	0	1	C_DLV	38	C	C38R	6
R	0.169133559697208	1.3904985466959e-002	2	C_EFV	38	C	C38R	6
R	-0.259378941285757	0.266860297662943	2	C_ETR	38	C	C38R	6
A	-1.70712661151429e-002	2.32484273967031e-002	775	C_NVP	39	T	T39A	2773
A	2.20966947553521e-003	2.10017279394293e-002	774	C_EFV	39	T	T39A	2773
A	-9.3259073903929e-003	2.26025251349321e-002	725	C_DLV	39	T	T39A	2773
A	3.81603602023183e-003	1.96625694131564e-002	499	C_ETR	39	T	T39A	2773
D	2.28953948026587e-002	5.98337728630649e-002	57	C_EFV	39	T	T39D	210
D	-1.53178666968319e-002	5.20673384059139e-002	52	C_DLV	39	T	T39D	210
D	-6.33670293602851e-003	5.95008541118209e-002	56	C_NVP	39	T	T39D	210
D	-7.87951697842089e-003	4.92010281560991e-002	45	C_ETR	39	T	T39D	210
E	2.02557398837269e-003	2.46869370476217e-002	177	C_ETR	39	T	T39E	760
E	1.18046540539944e-002	2.68901719449035e-002	204	C_NVP	39	T	T39E	760
E	-3.98712162239346e-003	2.68789341972261e-002	173	C_DLV	39	T	T39E	760
E	2.43146789587989e-002	3.20053577413933e-002	206	C_EFV	39	T	T39E	760
G	2.17454170320949e-003	2.93607931379148e-002	5	C_EFV	39	T	T39G	18
G	-3.81055903110031e-002	3.15878122075653e-002	5	C_NVP	39	T	T39G	18
G	-5.93342988305893e-003	3.23167990283465e-002	5	C_DLV	39	T	T39G	18
G	-7.43765587341673e-003	2.06338179898567e-002	3	C_ETR	39	T	T39G	18
I	-2.69374674396231e-002	2.59010561983327e-002	5	C_EFV	39	T	T39I	16
I	-3.20780417883617e-003	3.70825289762659e-002	4	C_DLV	39	T	T39I	16
I	4.0674543620921e-003	3.75917633890098e-002	5	C_NVP	39	T	T39I	16
I	-6.86805939889045e-003	2.05228786688336e-002	2	C_ETR	39	T	T39I	16
K	3.07826338171553e-004	3.4095392940112e-002	146	C_ETR	39	T	T39K	633
K	4.96009351312352e-003	3.93280729542772e-002	139	C_DLV	39	T	T39K	633
K	3.60640109415825e-002	3.95513808433458e-002	170	C_NVP	39	T	T39K	633
K	1.12580067749899e-002	4.55474530524981e-002	178	C_EFV	39	T	T39K	633
L	-6.65511112731306e-002	9.15791395346491e-002	24	C_ETR	39	T	T39L	112
L	-8.3516329591652e-002	9.68016198945396e-002	31	C_EFV	39	T	T39L	112
L	-7.4568204840604e-002	9.74271942767931e-002	27	C_DLV	39	T	T39L	112
L	-4.45293691626747e-002	0.105770278208658	30	C_NVP	39	T	T39L	112
M	-3.61018877781817e-002	5.67252380341158e-002	11	C_DLV	39	T	T39M	47
M	-1.83507567905058e-002	6.38052121228464e-002	13	C_NVP	39	T	T39M	47
M	-1.45824036547209e-002	3.77177864462159e-002	10	C_ETR	39	T	T39M	47
M	-2.86985086750623e-002	6.16227974690017e-002	13	C_EFV	39	T	T39M	47
N	-3.18620746342564e-002	4.60626982435863e-002	24	C_DLV	39	T	T39N	103
N	8.82704374852344e-004	4.20660310921879e-002	29	C_EFV	39	T	T39N	103
N	-1.58844128866899e-002	4.74865765844635e-002	27	C_NVP	39	T	T39N	103
N	-4.0489618820754e-003	3.61615368633671e-002	23	C_ETR	39	T	T39N	103
Q	2.19340859735425e-002	6.4649561050907e-003	4	C_EFV	39	T	T39Q	15
Q	6.43941975044048e-003	1.63248355116721e-002	4	C_DLV	39	T	T39Q	15
Q	3.09482640123003e-002	1.32974581432229e-002	4	C_NVP	39	T	T39Q	15
Q	7.64399900494503e-003	1.50203274413998e-002	3	C_ETR	39	T	T39Q	15
R	6.21045002953102e-002	8.42178525540776e-002	8	C_ETR	39	T	T39R	36
R	7.96092416091178e-002	9.16720243226744e-002	10	C_EFV	39	T	T39R	36
R	7.3311332786878e-002	8.10700210423867e-002	9	C_DLV	39	T	T39R	36
R	0.123018185924872	9.42337092773601e-002	9	C_NVP	39	T	T39R	36
S	-1.13146634095937e-002	3.08847240135624e-002	28	C_NVP	39	T	T39S	95
S	1.46793035910004e-003	2.69618114370711e-002	13	C_ETR	39	T	T39S	95
S	5.42119488662959e-003	2.98862013570694e-002	28	C_EFV	39	T	T39S	95
S	-6.84485324160401e-003	3.80497185420235e-002	26	C_DLV	39	T	T39S	95
A	0.2090148726511	0	1	C_DLV	40	E	E40A	4
A	0.14311022234787	0	1	C_NVP	40	E	E40A	4
A	0.15803477649228	0	1	C_EFV	40	E	E40A	4
A	0.21419661934916	0	1	C_ETR	40	E	E40A	4
C	2.83153031769956e-004	0	1	C_NVP	40	E	E40C	3
C	-4.541138913263e-002	0	1	C_EFV	40	E	E40C	3
C	0.1341786324856	0	1	C_DLV	40	E	E40C	3
D	5.5650765300859e-002	8.45966419202926e-002	61	C_ETR	40	E	E40D	277
D	1.63588039555048e-002	7.3385550219467e-002	62	C_DLV	40	E	E40D	277
D	-2.1132355895385e-002	9.38072258706036e-002	78	C_EFV	40	E	E40D	277
D	-3.74083693206096e-003	7.71571241427614e-002	76	C_NVP	40	E	E40D	277
F	2.13963494528967e-002	0.192893131753522	49	C_ETR	40	E	E40F	242
F	-8.68692635707357e-002	0.226605493711009	66	C_EFV	40	E	E40F	242
F	-2.81526913387235e-003	0.202928494637819	66	C_NVP	40	E	E40F	242
F	-3.66156566325039e-002	0.227940988058833	61	C_DLV	40	E	E40F	242
K	1.08493941815165e-003	0.129638833981351	16	C_ETR	40	E	E40K	54
K	2.56240930471576e-002	9.90934934237514e-002	12	C_NVP	40	E	E40K	54
K	0.13785634887655	0.158793270938681	15	C_EFV	40	E	E40K	54
K	-2.02119180887951e-002	0.159685610246722	11	C_DLV	40	E	E40K	54
Q	-3.3800214476692e-002	0	1	C_ETR	40	E	E40Q	4
Q	-2.59945784171508e-002	0	1	C_NVP	40	E	E40Q	4
Q	-3.4132709138547e-002	0	1	C_DLV	40	E	E40Q	4
Q	-3.12202100037e-002	0	1	C_EFV	40	E	E40Q	4
S	4.741470392244e-002	0	2	C_NVP	40	E	E40S	6
S	7.99976756543397e-002	0	2	C_DLV	40	E	E40S	6
S	-0.11174180880739	0	2	C_EFV	40	E	E40S	6
V	-3.434032287402e-002	0	1	C_NVP	40	E	E40V	3
V	0.348680898552654	0	1	C_ETR	40	E	E40V	3
V	-0.203051146868	0	1	C_EFV	40	E	E40V	3
L	8.58500514942884e-003	5.11808971654323e-002	2331	C_NVP	41	M	M41L	8255
L	-4.09820405373221e-002	5.77818735678412e-002	2190	C_DLV	41	M	M41L	8255
L	-6.20526656960295e-003	5.26898310115334e-002	2296	C_EFV	41	M	M41L	8255
L	-2.75328913274935e-002	5.22482156213621e-002	1438	C_ETR	41	M	M41L	8255
K	0.159291731360645	6.25084914861151e-002	2	C_NVP	42	E	E42K	6
K	-0.272053540487767	1.0172259390227e-002	2	C_DLV	42	E	E42K	6
K	-8.764078974518e-003	5.4305626758218e-002	2	C_EFV	42	E	E42K	6
A	-3.88082361408194e-002	0.197741743575285	18	C_EFV	43	K	K43A	65
A	-2.95684229986598e-002	0.156145365614749	17	C_NVP	43	K	K43A	65
A	-9.25384561997222e-002	0.11965315621618	14	C_ETR	43	K	K43A	65
A	-2.83972373984879e-002	0.143484728749704	16	C_DLV	43	K	K43A	65
D	-5.20987322102026e-002	4.97229305330243e-002	6	C_EFV	43	K	K43D	21
D	1.59728037787404e-002	4.00528515222384e-002	6	C_NVP	43	K	K43D	21
D	-4.32936973624983e-002	5.16185657909632e-002	5	C_DLV	43	K	K43D	21
D	-2.52255417518523e-002	2.95189335016993e-002	4	C_ETR	43	K	K43D	21
E	-3.6935566269237e-002	3.70405651413282e-002	391	C_ETR	43	K	K43E	2001
E	-2.39487919539619e-002	3.74561331420894e-002	507	C_DLV	43	K	K43E	2001
E	1.7837125678086e-002	3.46636472677042e-002	548	C_NVP	43	K	K43E	2001
E	8.79649131954135e-003	3.25686387272729e-002	555	C_EFV	43	K	K43E	2001
M	0.100086472207855	0.211879856100854	5	C_ETR	43	K	K43M	19
M	-8.35508944431243e-003	0.104873856283429	5	C_NVP	43	K	K43M	19
M	-1.44949672369158e-002	0.213474390483364	5	C_EFV	43	K	K43M	19
M	0.16736853719036	0.166324879087389	4	C_DLV	43	K	K43M	19
N	2.62707590480997e-002	4.54744419191505e-002	124	C_EFV	43	K	K43N	440
N	7.60138552040552e-002	4.96064837152352e-002	73	C_ETR	43	K	K43N	440
N	4.45372451481555e-002	4.5008238539603e-002	114	C_DLV	43	K	K43N	440
N	4.82079552589894e-002	4.58267888927907e-002	129	C_NVP	43	K	K43N	440
Q	1.65220183029384e-002	1.61880872631468e-002	232	C_EFV	43	K	K43Q	853
Q	1.22652313824299e-002	1.5687958718471e-002	225	C_DLV	43	K	K43Q	853
Q	-1.25263615618008e-002	1.41469446600067e-002	161	C_ETR	43	K	K43Q	853
Q	1.29464995906435e-002	1.56792269287245e-002	235	C_NVP	43	K	K43Q	853
R	-2.40415823117895e-002	6.9595042108996e-002	38	C_EFV	43	K	K43R	136
R	3.83968962918015e-004	5.37445363328432e-002	31	C_DLV	43	K	K43R	136
R	-6.034861737611e-003	5.2527195624965e-002	38	C_NVP	43	K	K43R	136
R	6.72237549871292e-002	5.47822257191537e-002	29	C_ETR	43	K	K43R	136
S	-6.028774807845e-002	4.96150890006219e-002	4	C_DLV	43	K	K43S	18
S	-1.1912482125762e-002	2.59758343986e-002	5	C_EFV	43	K	K43S	18
S	-0.170619952296065	4.90857388123279e-002	4	C_ETR	43	K	K43S	18
S	-1.23798104107201e-002	4.55218550562275e-002	5	C_NVP	43	K	K43S	18
T	-0.417384184632761	0	1	C_ETR	43	K	K43T	7
T	-0.1357958032723	0.1976042640752	2	C_NVP	43	K	K43T	7
T	-0.171899602156111	0.240977345586559	2	C_EFV	43	K	K43T	7
T	-0.157652840103412	0.170029527265428	2	C_DLV	43	K	K43T	7
A	-2.1655627788377e-002	9.58559245687725e-002	170	C_NVP	44	E	E44A	613
A	8.5219264908399e-002	9.41334143256616e-002	116	C_ETR	44	E	E44A	613
A	1.420626253394e-002	9.37691470002131e-002	160	C_DLV	44	E	E44A	613
A	3.40712208268685e-002	9.13299550043868e-002	167	C_EFV	44	E	E44A	613
D	-2.51440766410957e-002	4.09398774109761e-002	503	C_ETR	44	E	E44D	2547
D	3.2424777503367e-003	4.12173148961959e-002	690	C_EFV	44	E	E44D	2547
D	-3.59934102388649e-002	4.66772194434453e-002	662	C_DLV	44	E	E44D	2547
D	-3.20253046326107e-002	4.84536461162879e-002	692	C_NVP	44	E	E44D	2547
K	1.838490009114e-002	0	1	C_DLV	44	E	E44K	3
K	1.90463378706398e-002	0	1	C_EFV	44	E	E44K	3
K	1.58247741134301e-002	0	1	C_NVP	44	E	E44K	3
A	-0.459975706994357	0	1	C_ETR	45	G	G45A	4
A	-0.886417993191497	0	1	C_NVP	45	G	G45A	4
A	-0.723841284260373	0	1	C_DLV	45	G	G45A	4
A	-1.0447770222204	0	1	C_EFV	45	G	G45A	4
E	0.121014658067294	0.370286698485328	10	C_NVP	45	G	G45E	34
E	0.358448809724523	0.619300642232147	5	C_ETR	45	G	G45E	34
E	0.150545413637367	0.329566836532781	9	C_DLV	45	G	G45E	34
E	6.72898499771131e-002	0.42076104789888	10	C_EFV	45	G	G45E	34
N	0.491935654804364	0	1	C_EFV	45	G	G45N	3
N	0.232164698485776	0	1	C_DLV	45	G	G45N	3
N	0.286502541221148	0	1	C_NVP	45	G	G45N	3
R	5.0022133045818e-002	0.179853457227986	3	C_DLV	45	G	G45R	10
R	0.22063820971809	4.82297401085358e-002	3	C_EFV	45	G	G45R	10
R	0.219420492982947	0	1	C_NVP	45	G	G45R	10
R	0.273606249814281	2.62048373443404e-002	3	C_ETR	45	G	G45R	10
Q	0.181822192698146	0.558423230996352	15	C_NVP	46	K	K46Q	54
Q	0.178397369981258	0.414195680634586	14	C_DLV	46	K	K46Q	54
Q	0.477120186910044	0.749041554959858	15	C_EFV	46	K	K46Q	54
Q	0.132608062098052	0.409873392778952	10	C_ETR	46	K	K46Q	54
L	-6.999525433358e-002	0.35170713519592	2	C_NVP	47	I	I47L	10
L	0.12652412994186	0.467206794240981	3	C_DLV	47	I	I47L	10
L	-0.102192114702037	0.231210539901464	3	C_EFV	47	I	I47L	10
L	0.230864144433646	1.47955727817475e-002	2	C_ETR	47	I	I47L	10
A	3.6558362216123e-002	0	1	C_EFV	48	S	S48A	2
A	5.4337249864925e-002	0	1	C_NVP	48	S	S48A	2
E	0.219166741475619	9.30162767884245e-002	24	C_NVP	48	S	S48E	84
E	0.177451689884036	0.102549095190426	24	C_DLV	48	S	S48E	84
E	0.174803373409757	7.21490596291813e-002	22	C_EFV	48	S	S48E	84
E	0.133844926852562	7.16257711965342e-002	14	C_ETR	48	S	S48E	84
L	4.43778244713002e-002	0	1	C_NVP	48	S	S48L	4
L	0.12373654771868	0	1	C_DLV	48	S	S48L	4
L	0.20248424954907	0	1	C_EFV	48	S	S48L	4
L	0.13996400980674	0	1	C_ETR	48	S	S48L	4
T	3.65642743715768e-002	7.80763285508771e-002	196	C_DLV	48	S	S48T	846
T	1.47776183198471e-002	8.27397855590714e-002	233	C_EFV	48	S	S48T	846
T	5.33718140616122e-002	7.9079725485209e-002	236	C_NVP	48	S	S48T	846
T	3.82028122597962e-002	7.43743070018481e-002	181	C_ETR	48	S	S48T	846
N	-9.7122412847526e-002	0	1	C_ETR	49	K	K49N	3
N	6.40868104850749e-002	0	1	C_EFV	49	K	K49N	3
N	0.21506756203139	0	1	C_NVP	49	K	K49N	3
Q	-4.27889994759129e-002	3.9287062026543e-002	2	C_NVP	49	K	K49Q	6
Q	-8.02891939059691e-004	0	1	C_DLV	49	K	K49Q	6
Q	2.43989957706648e-002	2.43889401428152e-002	2	C_EFV	49	K	K49Q	6
Q	6.5807305483676e-002	0	1	C_ETR	49	K	K49Q	6
R	0.11963977194267	9.36361679262671e-002	318	C_DLV	49	K	K49R	1254
R	-7.93018189791408e-003	9.10901570031111e-002	358	C_EFV	49	K	K49R	1254
R	-5.29297520285051e-002	9.27705785213743e-002	218	C_ETR	49	K	K49R	1254
R	8.69223675674988e-002	8.63791200325852e-002	360	C_NVP	49	K	K49R	1254
T	-0.22534433184717	7.42208699897365e-002	3	C_DLV	49	K	K49T	9
T	3.55625572449525e-002	8.08346794865665e-002	3	C_EFV	49	K	K49T	9
T	-2.36471371657654e-002	6.84571749333596e-002	3	C_NVP	49	K	K49T	9
T	0.411465879729565	0.775503790054773	4	C_ETR	50	I	I50T	16
T	0.383939654012526	1.05996366416127	5	C_EFV	50	I	I50T	16
T	0.276132843924637	0.28559313779275	3	C_DLV	50	I	I50T	16
T	0.253814875932843	0.436026762309102	4	C_NVP	50	I	I50T	16
V	3.11583972997031e-003	0.232550910713409	36	C_DLV	50	I	I50V	149
V	-3.70885473374143e-002	0.256569476109604	43	C_EFV	50	I	I50V	149
V	-6.7909777740806e-002	0.224365788611096	25	C_ETR	50	I	I50V	149
V	-2.57488255500764e-002	0.240445141351054	45	C_NVP	50	I	I50V	149
D	5.91194853113018e-002	0.248971687292069	60	C_NVP	53	E	E53D	206
D	3.21484916275462e-003	0.205236322976198	54	C_DLV	53	E	E53D	206
D	3.33365961545032e-002	0.252066012414944	58	C_EFV	53	E	E53D	206
D	-2.91108143815717e-002	0.169924746622575	34	C_ETR	53	E	E53D	206
K	-0.33654357495942	0	1	C_NVP	53	E	E53K	4
K	-0.3255348301089	0	1	C_DLV	53	E	E53K	4
K	-0.55215960115427	0	1	C_EFV	53	E	E53K	4
K	0.142916311870401	0	1	C_ETR	53	E	E53K	4
I	0.644169813249362	0.659729292079558	3	C_ETR	54	N	N54I	24
I	-5.88902316370265e-002	0.441848625178215	7	C_EFV	54	N	N54I	24
I	0.191753488252198	0.455741005175821	7	C_DLV	54	N	N54I	24
I	0.274583117137088	0.439953284175659	7	C_NVP	54	N	N54I	24
S	-0.758803343467889	0	1	C_NVP	55	P	P55S	3
S	-0.819026588063676	0	1	C_DLV	55	P	P55S	3
S	-0.738768562859059	0	1	C_EFV	55	P	P55S	3
A	-0.358314155829229	0.343103577781489	3	C_ETR	58	T	T58A	6
A	2.3301484208292e-002	0	1	C_EFV	58	T	T58A	6
A	-0.135330958141418	0	1	C_DLV	58	T	T58A	6
A	-0.141342195947405	0	1	C_NVP	58	T	T58A	6
N	-1.28684883833832e-002	0.177552464761548	50	C_DLV	58	T	T58N	217
N	0.368951254748245	0.179331917325109	57	C_EFV	58	T	T58N	217
N	5.43294145411218e-002	0.166632983846988	60	C_NVP	58	T	T58N	217
N	0.277078532566389	0.160247914549475	50	C_ETR	58	T	T58N	217
S	0.396926530686463	0.110626521297713	3	C_DLV	58	T	T58S	9
S	0.408833289880127	0.162795452578249	3	C_EFV	58	T	T58S	9
S	0.339276875972903	0.100749022924226	3	C_NVP	58	T	T58S	9
I	-3.6313486665973e-002	6.38509198280123e-002	1088	C_NVP	60	V	V60I	3857
I	-6.29930341788307e-002	6.85869656959945e-002	977	C_DLV	60	V	V60I	3857
I	-3.4745333577526e-002	5.68907977583738e-002	707	C_ETR	60	V	V60I	3857
I	-3.05409554755286e-002	6.19552747060005e-002	1085	C_EFV	60	V	V60I	3857
L	-4.1544813925803e-002	0	1	C_ETR	60	V	V60L	4
L	-3.521391413102e-002	0	1	C_EFV	60	V	V60L	4
L	-8.4468538156659e-002	0	1	C_DLV	60	V	V60L	4
L	-4.30352304657835e-002	0	1	C_NVP	60	V	V60L	4
P	0.17715250693578	0	1	C_ETR	62	A	A62P	4
P	-7.375198365731e-002	0	1	C_NVP	62	A	A62P	4
P	-0.40161885474695	0	1	C_EFV	62	A	A62P	4
P	-0.43090604159115	0	1	C_DLV	62	A	A62P	4
T	3.28451860030303e-002	0	2	C_ETR	62	A	A62T	16
T	4.04237967266956e-002	4.59051888964198e-002	5	C_EFV	62	A	A62T	16
T	4.2301054285676e-002	5.24262211926087e-002	5	C_DLV	62	A	A62T	16
T	6.5785824035935e-002	5.23232186003502e-002	4	C_NVP	62	A	A62T	16
V	8.26846932401186e-002	8.99291274056476e-002	265	C_EFV	62	A	A62V	971
V	3.7695630724047e-002	7.50793062686511e-002	233	C_DLV	62	A	A62V	971
V	4.94799343890716e-002	7.61264997769645e-002	201	C_ETR	62	A	A62V	971
V	6.55015849575414e-002	7.68478838621171e-002	272	C_NVP	62	A	A62V	971
V	1.0226288135717	0	2	C_NVP	63	I	I63V	7
V	0.964048931077749	0	1	C_DLV	63	I	I63V	7
V	1.96113648984434	0	2	C_EFV	63	I	I63V	7
V	0.759048953365571	0	2	C_ETR	63	I	I63V	7
H	-3.90520676213823e-003	6.86841600456421e-002	50	C_ETR	64	K	K64H	230
H	-1.45537065837339e-002	0.101870432376371	61	C_EFV	64	K	K64H	230
H	6.71306954415806e-002	0.105031757378951	57	C_DLV	64	K	K64H	230
H	-6.15590817589638e-003	9.1828933376303e-002	62	C_NVP	64	K	K64H	230
N	1.54663359958185e-002	0.10559887217808	6	C_DLV	64	K	K64N	23
N	-6.19569405817064e-002	0.141646837794466	7	C_NVP	64	K	K64N	23
N	5.85291688338917e-002	0.225293981081524	3	C_ETR	64	K	K64N	23
N	-0.141789714987648	0.191357416557914	7	C_EFV	64	K	K64N	23
Q	4.1196393667436e-002	0	1	C_NVP	64	K	K64Q	3
Q	4.41223903115611e-002	0	1	C_ETR	64	K	K64Q	3
Q	6.7240673961796e-002	0	1	C_EFV	64	K	K64Q	3
R	-1.19623912721741e-002	0.12180721340259	123	C_DLV	64	K	K64R	464
R	-5.43195563724069e-002	0.135649516725874	130	C_EFV	64	K	K64R	464
R	-1.95096366556839e-002	0.122858982279578	125	C_NVP	64	K	K64R	464
R	-2.13149377138677e-002	0.104937097210601	86	C_ETR	64	K	K64R	464
Y	0.233262314557465	0.177031652702006	6	C_ETR	64	K	K64Y	33
Y	0.317508761150699	0.282507886844936	9	C_EFV	64	K	K64Y	33
Y	0.141103714739336	0.283919990362716	9	C_DLV	64	K	K64Y	33
Y	6.99771873577869e-002	0.266856999741314	9	C_NVP	64	K	K64Y	33
N	-0.195517507067732	0.16700369174586	17	C_NVP	65	K	K65N	66
N	-0.320511413834255	0.129584562195731	15	C_DLV	65	K	K65N	66
N	-9.58722605662371e-002	0.155281838130569	17	C_EFV	65	K	K65N	66
N	-0.111253671305023	0.210116444150961	17	C_ETR	65	K	K65N	66
R	9.80463841284846e-002	0.129037395404336	155	C_NVP	65	K	K65R	573
R	2.89908682790659e-002	0.15129224586188	136	C_DLV	65	K	K65R	573
R	4.74630117569381e-002	0.158824370943676	156	C_EFV	65	K	K65R	573
R	-2.974194761478e-003	0.162995174172661	126	C_ETR	65	K	K65R	573
N	-0.153078806963685	5.86171164156351e-002	2	C_ETR	66	K	K66N	8
N	-0.13952744508374	5.38016477829501e-002	2	C_EFV	66	K	K66N	8
N	-0.14508478308117	8.334388614179e-002	2	C_DLV	66	K	K66N	8
N	2.61605912479851e-002	5.06011845930351e-002	2	C_NVP	66	K	K66N	8
R	5.01532651577508e-003	0.303255266911549	11	C_DLV	66	K	K66R	49
R	-0.135416838892924	0.272018910735993	13	C_EFV	66	K	K66R	49
R	-0.243902559614856	0.393884366651081	12	C_ETR	66	K	K66R	49
R	-9.06034595575402e-003	0.288035422230143	13	C_NVP	66	K	K66R	49
A	-0.265917228040671	0	1	C_EFV	67	D	D67A	3
A	-0.21693816867146	0	1	C_DLV	67	D	D67A	3
A	-0.23089978688697	0	1	C_NVP	67	D	D67A	3
E	5.21750997979878e-002	6.76132661522636e-002	9	C_NVP	67	D	D67E	32
E	9.39227522727507e-002	7.6580851433161e-002	9	C_EFV	67	D	D67E	32
E	6.70234350726519e-002	6.46080953576748e-002	9	C_DLV	67	D	D67E	32
E	-1.20293601267231e-002	4.32439596654368e-002	5	C_ETR	67	D	D67E	32
G	1.58227079696955e-003	8.56190722050192e-002	147	C_ETR	67	D	D67G	721
G	4.44648139059077e-002	8.33287965387221e-002	198	C_EFV	67	D	D67G	721
G	3.24297521349378e-002	7.96661706003705e-002	194	C_NVP	67	D	D67G	721
G	8.49054414537717e-003	8.12725000654373e-002	182	C_DLV	67	D	D67G	721
H	3.08198352910819e-002	5.90319012264782e-002	25	C_EFV	67	D	D67H	94
H	-2.10655793199447e-002	6.76255682018786e-002	21	C_ETR	67	D	D67H	94
H	1.62696987013916e-002	4.97230043188566e-002	23	C_DLV	67	D	D67H	94
H	-1.22036323178946e-002	5.5789698870754e-002	25	C_NVP	67	D	D67H	94
K	7.53310170082794e-002	3.08774547503096e-002	2	C_DLV	67	D	D67K	7
K	0.14976698649342	7.053658959296e-002	2	C_EFV	67	D	D67K	7
K	9.2170036401405e-002	5.4527182542545e-002	2	C_NVP	67	D	D67K	7
K	8.32352472740006e-003	0	1	C_ETR	67	D	D67K	7
N	-6.71419505152714e-003	3.6101735314499e-002	2148	C_NVP	67	D	D67N	7585
N	-1.5375455545775e-002	3.33340836261841e-002	1303	C_ETR	67	D	D67N	7585
N	1.43348848915224e-002	3.58001696395535e-002	2115	C_EFV	67	D	D67N	7585
N	1.34701435322649e-002	3.46022929265645e-002	2019	C_DLV	67	D	D67N	7585
S	1.7743744194682e-002	3.57953012572685e-002	4	C_ETR	67	D	D67S	18
S	4.86863470659825e-002	1.40844236190871e-002	4	C_EFV	67	D	D67S	18
S	3.36207257755494e-002	2.83458701208961e-002	5	C_DLV	67	D	D67S	18
S	2.85254550472252e-002	2.89858887367348e-002	5	C_NVP	67	D	D67S	18
T	9.20489883929149e-002	9.37161968495949e-002	4	C_ETR	67	D	D67T	31
T	7.39242565204921e-002	0.113621259065996	9	C_EFV	67	D	D67T	31
T	-2.87218801812528e-002	0.13156028294548	9	C_DLV	67	D	D67T	31
T	-1.59575514804757e-002	0.119685996661837	9	C_NVP	67	D	D67T	31
G	-1.66897417292817e-002	8.07174017701964e-002	504	C_NVP	68	S	S68G	1782
G	3.45872813439039e-005	4.78683424225445e-002	340	C_ETR	68	S	S68G	1782
G	-4.66860902888427e-002	8.71391012480858e-002	501	C_EFV	68	S	S68G	1782
G	-5.85899692370286e-002	9.35148419278244e-002	437	C_DLV	68	S	S68G	1782
K	-0.118766252717896	0.199291781593739	11	C_ETR	68	S	S68K	45
K	-0.192273934403259	0.21981814399164	12	C_EFV	68	S	S68K	45
K	-0.167807577713054	0.184131296392655	10	C_DLV	68	S	S68K	45
K	-9.36605734507306e-002	0.149151596071087	12	C_NVP	68	S	S68K	45
N	-9.71481974806538e-002	8.22709157149199e-002	22	C_DLV	68	S	S68N	88
N	-0.113178006196149	7.916477921885e-002	20	C_ETR	68	S	S68N	88
N	-0.108718979591493	8.90749167992975e-002	23	C_EFV	68	S	S68N	88
N	-0.112903135303485	9.49160279704659e-002	23	C_NVP	68	S	S68N	88
R	-4.65588082468441e-002	0.170096967244785	9	C_ETR	68	S	S68R	44
R	-0.167231800718203	0.175563464292978	11	C_DLV	68	S	S68R	44
R	-7.52458079084791e-002	0.122924604563942	12	C_NVP	68	S	S68R	44
R	-0.177353759280375	0.279855975613598	12	C_EFV	68	S	S68R	44
T	-0.124043667511339	0.189144305294974	3	C_ETR	68	S	S68T	12
T	-0.272717184353195	0.10582876500223	3	C_EFV	68	S	S68T	12
T	-0.274900036886495	0.198434992915757	3	C_DLV	68	S	S68T	12
T	-0.152556532189549	0.15245461953634	3	C_NVP	68	S	S68T	12
V	-0.23918800670096	0	1	C_EFV	68	S	S68V	3
V	-0.34722343505061	0	1	C_NVP	68	S	S68V	3
V	-0.446392168543602	0	1	C_DLV	68	S	S68V	3
A	-2.08918947795947e-002	2.38620275867105e-002	7	C_ETR	69	T	T69A	42
A	-2.21135913423929e-002	2.44530720835354e-002	13	C_NVP	69	T	T69A	42
A	-3.31297716707916e-002	2.79646129008865e-002	13	C_EFV	69	T	T69A	42
A	-2.44505357398615e-002	2.5212475158587e-002	9	C_DLV	69	T	T69A	42
D	4.18387427997156e-002	6.29303039639023e-002	407	C_ETR	69	T	T69D	2234
D	5.3839319877141e-002	6.86679319150886e-002	611	C_EFV	69	T	T69D	2234
D	8.1163505647626e-002	6.93093633898024e-002	591	C_DLV	69	T	T69D	2234
D	7.00800597846398e-002	6.88518858147258e-002	625	C_NVP	69	T	T69D	2234
E	3.89279193298268e-002	3.62097292313953e-002	15	C_EFV	69	T	T69E	54
E	1.45795013844681e-002	3.19222882204456e-002	12	C_ETR	69	T	T69E	54
E	4.04810547214214e-002	3.55836070109504e-002	15	C_NVP	69	T	T69E	54
E	3.71767863144455e-002	3.80201946561907e-002	12	C_DLV	69	T	T69E	54
G	3.00143670183575e-002	1.41167639905556e-002	4	C_EFV	69	T	T69G	15
G	4.11399694197936e-002	1.51737844922581e-002	3	C_ETR	69	T	T69G	15
G	4.06419634597974e-002	1.71859070194286e-002	4	C_DLV	69	T	T69G	15
G	4.47660327894575e-002	1.86641171654234e-002	4	C_NVP	69	T	T69G	15
I	-5.30280142482008e-002	4.21439414633019e-002	12	C_DLV	69	T	T69I	52
I	-1.48351355388943e-002	3.05553470348562e-002	12	C_ETR	69	T	T69I	52
I	-6.22348898301812e-002	4.50031524677058e-002	14	C_NVP	69	T	T69I	52
I	-4.34094972784891e-002	4.64385107858148e-002	14	C_EFV	69	T	T69I	52
K	-8.30699037127237e-004	1.01725797546082e-002	4	C_DLV	69	T	T69K	16
K	1.30689970452971e-002	1.55081961747515e-002	4	C_EFV	69	T	T69K	16
K	-2.9469139381343e-003	1.46421981392354e-002	4	C_NVP	69	T	T69K	16
K	-5.57282319601725e-003	1.46429987812586e-002	4	C_ETR	69	T	T69K	16
N	2.97811706229842e-003	5.69570180414864e-002	234	C_ETR	69	T	T69N	1389
N	7.56688064535329e-003	6.21286827176127e-002	397	C_NVP	69	T	T69N	1389
N	7.9778438406686e-003	6.3089863982502e-002	390	C_EFV	69	T	T69N	1389
N	1.94200108101049e-002	6.31060925700574e-002	368	C_DLV	69	T	T69N	1389
P	-2.00401289354e-002	4.35138232108096e-002	6	C_EFV	69	T	T69P	21
P	-2.2890314435589e-002	0	3	C_ETR	69	T	T69P	21
P	-2.53453549915973e-002	3.3131229501793e-002	6	C_DLV	69	T	T69P	21
P	-2.2745464425112e-002	5.30270044458394e-002	6	C_NVP	69	T	T69P	21
S	-2.08024994335545e-002	4.11855378555233e-002	32	C_EFV	69	T	T69S	109
S	-6.6596368965369e-003	3.98415140740503e-002	34	C_NVP	69	T	T69S	109
S	-5.06755390702388e-003	4.05734009390874e-002	30	C_DLV	69	T	T69S	109
S	-1.71172605173188e-002	3.96940709668427e-002	13	C_ETR	69	T	T69S	109
V	-1.557962428118e-002	1.18742006658014e-002	4	C_ETR	69	T	T69V	16
V	-2.118667336434e-002	2.78704330706782e-002	4	C_EFV	69	T	T69V	16
V	-2.45355642846825e-002	2.06885486262396e-002	4	C_DLV	69	T	T69V	16
V	-3.00304017072301e-002	2.58828232245863e-002	4	C_NVP	69	T	T69V	16
A	6.55312849838424e-002	9.8497669692792e-002	3	C_ETR	70	K	K70A	18
A	9.05133194153548e-002	8.12707222461262e-002	5	C_EFV	70	K	K70A	18
A	7.3870643732573e-002	8.0575149468255e-002	5	C_DLV	70	K	K70A	18
A	5.06714010848328e-002	5.09369516969782e-002	5	C_NVP	70	K	K70A	18
E	-8.29560525238897e-002	6.50119769280011e-002	27	C_NVP	70	K	K70E	103
E	-8.63204549977778e-002	4.56350025978529e-002	24	C_ETR	70	K	K70E	103
E	-9.32263208072344e-002	7.57420810518229e-002	27	C_EFV	70	K	K70E	103
E	-7.56123096278586e-002	5.93985862027187e-002	25	C_DLV	70	K	K70E	103
G	5.37273848045107e-003	8.92945231883133e-002	21	C_ETR	70	K	K70G	78
G	-3.30368590959203e-002	9.43616977483661e-002	19	C_EFV	70	K	K70G	78
G	-2.23525507420284e-003	8.72965341618286e-002	19	C_DLV	70	K	K70G	78
G	-4.82923492216195e-002	8.62568022928038e-002	19	C_NVP	70	K	K70G	78
N	-3.61186667031355e-002	0.114660330056715	9	C_DLV	70	K	K70N	32
N	-8.79743888725561e-002	9.80376547765618e-002	8	C_EFV	70	K	K70N	32
N	-5.85520387974041e-002	0.111526754952422	9	C_NVP	70	K	K70N	32
N	-2.88554279642387e-002	7.2199591308316e-002	6	C_ETR	70	K	K70N	32
Q	2.47876435943019e-002	3.11716081535362e-002	11	C_ETR	70	K	K70Q	44
Q	2.08217129887575e-002	2.98249600997233e-002	11	C_DLV	70	K	K70Q	44
Q	4.20885584714288e-003	3.15287025560401e-002	11	C_NVP	70	K	K70Q	44
Q	1.69762819401809e-002	3.50277305783768e-002	11	C_EFV	70	K	K70Q	44
R	6.66698395809499e-003	6.25128704748652e-002	1212	C_NVP	70	K	K70R	4168
R	-3.1567353559124e-002	6.44702274729612e-002	1184	C_EFV	70	K	K70R	4168
R	-9.03039004389004e-003	6.21923333297755e-002	1128	C_DLV	70	K	K70R	4168
R	2.72571334777116e-003	5.77606008252296e-002	644	C_ETR	70	K	K70R	4168
S	-8.57097118603918e-002	0.113662859229248	7	C_ETR	70	K	K70S	37
S	-0.125556186066761	0.124746317480745	10	C_EFV	70	K	K70S	37
S	-8.20256488711733e-002	0.105211325398151	10	C_DLV	70	K	K70S	37
S	-0.158406181894894	0.122064204911486	10	C_NVP	70	K	K70S	37
T	3.15715049104128e-002	5.04111151922291e-002	21	C_EFV	70	K	K70T	79
T	-3.16758306842446e-002	8.02168457161085e-002	21	C_NVP	70	K	K70T	79
T	2.14296122488579e-002	7.03589023374158e-002	18	C_ETR	70	K	K70T	79
T	-4.04776357320977e-003	8.09049808838579e-002	19	C_DLV	70	K	K70T	79
L	0.41120297430571	0	1	C_EFV	73	K	K73L	2
L	0.84254197033562	0	1	C_DLV	73	K	K73L	2
M	0.217321626657772	0.392374747954418	4	C_NVP	73	K	K73M	12
M	0.338308395566161	0.475256182926141	4	C_DLV	73	K	K73M	12
M	0.160207337239953	0.788794261892463	4	C_EFV	73	K	K73M	12
Q	-5.69105171899735e-002	0.236939544112697	2	C_ETR	73	K	K73Q	11
Q	-3.40250153800732e-002	0.23185715574059	3	C_EFV	73	K	K73Q	11
Q	-5.82098709986001e-003	0.170299268094835	3	C_DLV	73	K	K73Q	11
Q	-2.83991410311167e-002	0.210989299523852	3	C_NVP	73	K	K73Q	11
T	-0.134270878208005	0	1	C_EFV	73	K	K73T	3
T	-0.1441250338898	0	1	C_DLV	73	K	K73T	3
T	-0.226105454517469	0	1	C_NVP	73	K	K73T	3
I	7.25444349274238e-003	5.5079396983852e-002	345	C_NVP	74	L	L74I	1271
I	6.26520649218533e-002	5.72160115880437e-002	326	C_DLV	74	L	L74I	1271
I	0.114857740634363	6.8046482598904e-002	342	C_EFV	74	L	L74I	1271
I	0.105901623663293	7.18994055597477e-002	258	C_ETR	74	L	L74I	1271
V	-4.19492474973708e-002	0.104738354651648	739	C_NVP	74	L	L74V	2677
V	4.64492429922677e-002	9.00192007785627e-002	686	C_DLV	74	L	L74V	2677
V	5.41597169983571e-002	9.50354990428663e-002	735	C_EFV	74	L	L74V	2677
V	4.93348203032002e-003	7.86972686330304e-002	517	C_ETR	74	L	L74V	2677
A	0.114527875711402	0.131751766423259	37	C_EFV	75	V	V75A	122
A	0.104178097179543	0.11066353179835	16	C_ETR	75	V	V75A	122
A	4.80191191660181e-002	9.58121626486733e-002	33	C_DLV	75	V	V75A	122
A	0.144611773396122	0.140008474443256	36	C_NVP	75	V	V75A	122
I	-2.60292084287736e-002	2.25884838862693e-002	163	C_ETR	75	V	V75I	737
I	-4.07933767034841e-002	3.02616643039905e-002	180	C_DLV	75	V	V75I	737
I	-3.70920302937617e-002	2.97732149604432e-002	200	C_NVP	75	V	V75I	737
I	-1.8047984432659e-002	2.25130108400088e-002	194	C_EFV	75	V	V75I	737
L	-1.55812691470136e-002	4.02830316764879e-002	33	C_EFV	75	V	V75L	120
L	-6.1089565698561e-002	4.86487360203719e-002	27	C_DLV	75	V	V75L	120
L	-3.35610714166457e-002	3.84089946154648e-002	28	C_ETR	75	V	V75L	120
L	-5.91482814655103e-002	5.58539400260345e-002	32	C_NVP	75	V	V75L	120
M	3.45486157187813e-002	7.59447734361146e-002	258	C_NVP	75	V	V75M	947
M	-1.66223264955308e-002	8.19309340279393e-002	243	C_DLV	75	V	V75M	947
M	5.90823196141808e-002	7.55426992604029e-002	258	C_EFV	75	V	V75M	947
M	1.27648519114578e-002	6.43501358607903e-002	188	C_ETR	75	V	V75M	947
S	-1.72491008875768e-004	0.157670602389692	22	C_DLV	75	V	V75S	90
S	-4.23565599702779e-003	0.125491547293673	22	C_ETR	75	V	V75S	90
S	3.44680692545739e-002	0.160325211579575	23	C_EFV	75	V	V75S	90
S	1.4865174859296e-002	0.156815959326304	23	C_NVP	75	V	V75S	90
T	-9.21201572635268e-002	8.93823022364254e-002	67	C_ETR	75	V	V75T	349
T	-7.66116239941066e-002	0.107313205228746	94	C_EFV	75	V	V75T	349
T	-3.35268208836845e-002	9.31977655371118e-002	98	C_NVP	75	V	V75T	349
T	-6.6095912663414e-002	0.105403823282863	90	C_DLV	75	V	V75T	349
N	0.16639199257124	0	1	C_NVP	76	D	D76N	4
N	-0.37525554710924	0	1	C_DLV	76	D	D76N	4
N	-1.02016260032725	0	1	C_EFV	76	D	D76N	4
N	-0.381038851798418	0	1	C_ETR	76	D	D76N	4
L	-4.54254710583213e-002	0.103052784892186	132	C_ETR	77	F	F77L	601
L	-6.95657026043027e-002	0.135291878901556	160	C_EFV	77	F	F77L	601
L	-4.22413380448646e-002	0.117765264666854	146	C_DLV	77	F	F77L	601
L	-1.31744733682474e-002	9.5460604383504e-002	163	C_NVP	77	F	F77L	601
Y	5.73974983297051e-002	0	1	C_ETR	77	F	F77Y	1
K	-0.21797739620455	0	1	C_NVP	78	R	R78K	3
K	-0.48848479499392	0	1	C_DLV	78	R	R78K	3
K	-0.646998070737	0	1	C_EFV	78	R	R78K	3
D	0.34071982972426	0.523895174539617	8	C_NVP	79	E	E79D	30
D	0.335204335794092	0.331317802254978	8	C_DLV	79	E	E79D	30
D	0.612389332040776	0.310951934695721	6	C_ETR	79	E	E79D	30
D	0.550677892022247	0.897287850580337	8	C_EFV	79	E	E79D	30
K	0.519682123275419	0	1	C_ETR	79	E	E79K	4
K	-0.63428269053441	0	1	C_EFV	79	E	E79K	4
K	-0.69176230282439	0	1	C_DLV	79	E	E79K	4
K	-0.69174362688508	0	1	C_NVP	79	E	E79K	4
N	-0.13115136780972	0	1	C_EFV	82	K	K82N	3
N	0.67119507693129	0	1	C_DLV	82	K	K82N	3
N	7.10767241847701e-002	0	1	C_NVP	82	K	K82N	3
R	-2.94524617914263e-002	0.323741192005753	30	C_DLV	82	K	K82R	125
R	-9.90158692746799e-002	0.392771009542513	36	C_EFV	82	K	K82R	125
R	4.62860350462111e-002	0.303288229632432	36	C_NVP	82	K	K82R	125
R	8.02420025572524e-002	0.321530502443609	23	C_ETR	82	K	K82R	125
K	-6.17818897320622e-003	8.25117987265524e-002	627	C_NVP	83	R	R83K	2022
K	-2.47878532308488e-002	8.38817839494242e-002	572	C_DLV	83	R	R83K	2022
K	-3.03183073245271e-002	8.39179170970182e-002	610	C_EFV	83	R	R83K	2022
K	-3.82583970772834e-002	7.36800855176844e-002	213	C_ETR	83	R	R83K	2022
E	-5.46597868201037e-002	0.333988766595436	15	C_ETR	86	D	D86E	92
E	-6.47340359493044e-002	0.338285614926439	28	C_EFV	86	D	D86E	92
E	7.6452454080067e-002	0.298947604183613	20	C_DLV	86	D	D86E	92
E	6.55713292966033e-002	0.254953290156604	29	C_NVP	86	D	D86E	92
G	0.162818673374999	0	1	C_NVP	86	D	D86G	3
G	0.170710339422861	0	1	C_EFV	86	D	D86G	3
G	-0.142319809523305	0	1	C_ETR	86	D	D86G	3
N	3.210030243301e-002	0	1	C_DLV	86	D	D86N	7
N	-0.215312866193696	0.373535202285006	2	C_NVP	86	D	D86N	7
N	-0.384516371610776	0.258841947640468	2	C_EFV	86	D	D86N	7
N	-0.225256347962939	0.391482734796564	2	C_ETR	86	D	D86N	7
L	3.29016574697455e-002	0.158191666537805	2	C_ETR	87	F	F87L	35
L	0.111633698154716	0.239708698663392	11	C_EFV	87	F	F87L	35
L	-8.43411756641812e-002	0.350257804956445	11	C_DLV	87	F	F87L	35
L	9.96341692508959e-002	0.280269872228711	11	C_NVP	87	F	F87L	35
S	-0.429390937824731	0	1	C_DLV	87	F	F87S	3
S	-1.06189642823346	0	1	C_NVP	87	F	F87S	3
S	-1.28947749664431	0	1	C_EFV	87	F	F87S	3
C	-7.52035223649951e-003	0.245156650065844	55	C_NVP	88	W	W88C	194
C	8.35363597927569e-002	0.25552730622534	34	C_ETR	88	W	W88C	194
C	6.90045164044922e-002	0.253976906151466	50	C_DLV	88	W	W88C	194
C	5.3217276258035e-002	0.283491126476788	55	C_EFV	88	W	W88C	194
F	2.5821504120344e-002	0	1	C_NVP	88	W	W88F	3
F	3.3152011906765e-002	0	1	C_EFV	88	W	W88F	3
F	4.55788391176081e-002	0	1	C_DLV	88	W	W88F	3
Q	-0.171304539658747	0	4	C_ETR	88	W	W88Q	17
Q	-1.63533248888975e-002	9.20859305659311e-002	4	C_EFV	88	W	W88Q	17
Q	-0.159979758006859	4.37049409647749e-002	4	C_DLV	88	W	W88Q	17
Q	4.4213896259262e-002	0.160929000216216	5	C_NVP	88	W	W88Q	17
R	-0.31437785545952	0	2	C_DLV	88	W	W88R	8
R	7.091942430942e-002	0	2	C_EFV	88	W	W88R	8
R	-0.36445851972205	0	2	C_NVP	88	W	W88R	8
R	-0.58418426986818	0	2	C_ETR	88	W	W88R	8
S	7.47137930391195e-002	0.213281749054193	25	C_DLV	88	W	W88S	96
S	0.199267862804539	0.196939921804255	24	C_EFV	88	W	W88S	96
S	8.00288146373955e-002	0.205171446650797	24	C_NVP	88	W	W88S	96
S	9.45319888700133e-002	0.1729549778949	23	C_ETR	88	W	W88S	96
K	0.952018142621506	0	1	C_NVP	89	E	E89K	3
K	0.966766774856357	0	1	C_DLV	89	E	E89K	3
K	0.952280779950144	0	1	C_EFV	89	E	E89K	3
A	-0.776268614856887	0	1	C_EFV	90	V	V90A	3
A	-0.918623160202247	0	1	C_DLV	90	V	V90A	3
A	-0.852885609872479	0	1	C_NVP	90	V	V90A	3
I	9.80556954328082e-002	0.12347785314534	320	C_DLV	90	V	V90I	1227
I	0.105319982408806	0.115778147096767	349	C_EFV	90	V	V90I	1227
I	9.33957624604812e-002	0.110650319148332	346	C_NVP	90	V	V90I	1227
I	7.33979340359955e-002	0.110195801590062	212	C_ETR	90	V	V90I	1227
L	0.601716686332902	0	1	C_NVP	91	Q	Q91L	3
L	0.941246004185526	0	1	C_DLV	91	Q	Q91L	3
L	7.1478668931286e-002	0	1	C_EFV	91	Q	Q91L	3
R	0.752384719197774	0	1	C_EFV	93	G	G93R	3
R	0.605707926477708	0	1	C_DLV	93	G	G93R	3
R	0.425492045428048	0	1	C_NVP	93	G	G93R	3
L	2.35331545960362e-002	0.259297301651221	44	C_NVP	94	I	I94L	169
L	0.158507302598037	0.25884896194347	43	C_DLV	94	I	I94L	169
L	2.47489746774304e-002	0.33775245261511	44	C_EFV	94	I	I94L	169
L	-0.157287496470077	0.283612356323449	38	C_ETR	94	I	I94L	169
S	1.575307716043e-002	0	1	C_DLV	96	H	H96S	5
S	0.807583089406175	0.230736899890526	2	C_EFV	96	H	H96S	5
S	1.24322185728065	0.64379041902949	2	C_ETR	96	H	H96S	5
G	0.1223046720622	8.1584051404234e-002	317	C_ETR	98	A	A98G	1639
G	0.28677816281011	0.142398171442954	451	C_EFV	98	A	A98G	1639
G	0.191430884121224	0.106358536455677	420	C_DLV	98	A	A98G	1639
G	0.25365992159996	0.139371000522946	451	C_NVP	98	A	A98G	1639
S	2.13945320722768e-003	9.14050950112301e-002	639	C_DLV	98	A	A98S	2495
S	-8.87168259930257e-005	8.91379222265749e-002	721	C_EFV	98	A	A98S	2495
S	1.13099043886523e-002	9.71745176221165e-002	397	C_ETR	98	A	A98S	2495
S	6.00999246045641e-002	9.39115159640232e-002	738	C_NVP	98	A	A98S	2495
R	-0.68883778484414	0	1	C_NVP	99	G	G99R	3
R	-0.87272916240149	0	1	C_DLV	99	G	G99R	3
R	-0.44110402758762	0	1	C_EFV	99	G	G99R	3
I	0.30799384944915	0.18206049722164	276	C_NVP	100	L	L100I	1057
I	0.304358449592086	0.187318468763847	269	C_DLV	100	L	L100I	1057
I	0.642555399161488	0.324782034561186	207	C_ETR	100	L	L100I	1057
I	1.10083468280537	0.461632776901162	305	C_EFV	100	L	L100I	1057
V	0.929238933777877	0.537620443051653	5	C_ETR	100	L	L100V	26
V	1.23936454277348	0.517204485401637	7	C_EFV	100	L	L100V	26
V	0.154972057895057	0.39828464387332	7	C_DLV	100	L	L100V	26
V	0.197725640504615	0.393805725685813	7	C_NVP	100	L	L100V	26
A	0.777567834230337	0.131643840814189	8	C_EFV	101	K	K101A	27
A	0.372299951784634	4.15456449601085e-002	6	C_ETR	101	K	K101A	27
A	0.415361581545424	4.54661987810428e-002	6	C_DLV	101	K	K101A	27
A	0.474687030435167	9.52250349157136e-002	7	C_NVP	101	K	K101A	27
C	1.61370225934197	0	1	C_EFV	101	K	K101C	2
C	0.550129770556496	0	1	C_ETR	101	K	K101C	2
D	0.464999692082264	0.19381616187792	3	C_DLV	101	K	K101D	14
D	0.814197733844298	0.294995724726609	4	C_EFV	101	K	K101D	14
D	0.583874160487667	0.266777032224829	3	C_NVP	101	K	K101D	14
D	0.145904855945392	1.71936883199708e-002	4	C_ETR	101	K	K101D	14
E	0.293098747451397	0.158627073718282	478	C_NVP	101	K	K101E	1736
E	0.416273301693792	0.19982899910949	481	C_EFV	101	K	K101E	1736
E	0.119997913522496	7.94062668307992e-002	339	C_ETR	101	K	K101E	1736
E	0.223705086737071	0.127185320169426	438	C_DLV	101	K	K101E	1736
F	0.88123066246981	0	1	C_EFV	101	K	K101F	2
F	0.443069283755789	0	1	C_ETR	101	K	K101F	2
G	0.419178403876975	0.126179326902845	2	C_DLV	101	K	K101G	12
G	4.06429347481756e-002	5.96246098068376e-002	3	C_ETR	101	K	K101G	12
G	0.523591930760528	9.36022163246062e-002	4	C_EFV	101	K	K101G	12
G	0.309870828242323	0.156865118268895	3	C_NVP	101	K	K101G	12
H	0.333782503491114	0.176117060555406	107	C_DLV	101	K	K101H	466
H	0.202394981472944	0.102386805889498	108	C_ETR	101	K	K101H	466
H	0.453276645463221	0.208689435220621	126	C_EFV	101	K	K101H	466
H	0.282564590896304	0.153131966945033	125	C_NVP	101	K	K101H	466
I	-7.63911937494615e-002	2.32608648822165e-003	2	C_ETR	101	K	K101I	9
I	-9.97675708093763e-002	0.128668751758755	3	C_EFV	101	K	K101I	9
I	-0.194513948917684	3.7145423338744e-002	2	C_DLV	101	K	K101I	9
I	-0.17359018599845	0.23291299986559	2	C_NVP	101	K	K101I	9
L	1.0025595411825e-002	0	1	C_EFV	101	K	K101L	2
L	-0.138306216413239	0	1	C_ETR	101	K	K101L	2
M	0.995670685063609	0	1	C_EFV	101	K	K101M	2
M	0.538139598174854	0	1	C_ETR	101	K	K101M	2
N	0.211216227204326	0.101874655931927	13	C_ETR	101	K	K101N	79
N	0.401739155783348	0.157595465147941	22	C_DLV	101	K	K101N	79
N	0.621450508250351	0.224874995119714	22	C_EFV	101	K	K101N	79
N	0.393056224614117	0.166381345124486	22	C_NVP	101	K	K101N	79
P	0.772788938645079	0.28125319038571	68	C_ETR	101	K	K101P	340
P	0.562888599015154	0.245748580298634	92	C_NVP	101	K	K101P	340
P	1.15140249671662	0.410436193420513	96	C_EFV	101	K	K101P	340
P	0.657030315322101	0.270436974574135	84	C_DLV	101	K	K101P	340
Q	0.192662721198851	0.10218182013619	271	C_EFV	101	K	K101Q	964
Q	0.106448834020631	6.25048895333335e-002	272	C_NVP	101	K	K101Q	964
Q	0.108551956366924	6.34591159787119e-002	257	C_DLV	101	K	K101Q	964
Q	7.72919414506001e-002	4.99886514067342e-002	164	C_ETR	101	K	K101Q	964
R	-0.115245357201173	9.21423071579011e-002	89	C_EFV	101	K	K101R	301
R	-3.48010879670217e-002	8.4891584285477e-002	87	C_NVP	101	K	K101R	301
R	-1.66417465653025e-002	8.85883890859868e-002	74	C_DLV	101	K	K101R	301
R	-1.92418271873116e-003	8.84951706823214e-002	51	C_ETR	101	K	K101R	301
S	0.311234265582911	5.96644269512822e-002	4	C_ETR	101	K	K101S	15
S	0.729666129030585	8.96528898433944e-002	5	C_EFV	101	K	K101S	15
S	0.383452607420803	2.11305691097975e-002	2	C_DLV	101	K	K101S	15
S	0.441561974223481	3.92850366828183e-002	4	C_NVP	101	K	K101S	15
T	0.24686987565773	0.14426146525478	4	C_ETR	101	K	K101T	23
T	0.449047274365132	0.156719736579182	7	C_EFV	101	K	K101T	23
T	0.255697417042494	0.141769683711343	6	C_DLV	101	K	K101T	23
T	0.272609112209524	0.166036038327749	6	C_NVP	101	K	K101T	23
V	-0.136030792115067	0.290490970366618	3	C_ETR	101	K	K101V	20
V	0.215779283447002	0.379588338548228	6	C_EFV	101	K	K101V	20
V	6.20249564480417e-002	0.421136316819269	5	C_DLV	101	K	K101V	20
V	-0.118206272140738	0.365371499756451	6	C_NVP	101	K	K101V	20
W	0.419654320970484	0	1	C_EFV	101	K	K101W	2
W	0.188321597175984	0	1	C_ETR	101	K	K101W	2
Y	0.811449446736903	0	1	C_EFV	101	K	K101Y	2
Y	0.467564778219454	0	1	C_ETR	101	K	K101Y	2
E	-4.24236781923365e-002	8.83604733288727e-002	11	C_ETR	102	K	K102E	108
E	1.10603610370358e-002	8.56543775991632e-002	31	C_DLV	102	K	K102E	108
E	7.33898710702698e-003	9.12537704804176e-002	33	C_EFV	102	K	K102E	108
E	-4.37721534997514e-002	8.80927985154194e-002	33	C_NVP	102	K	K102E	108
G	-4.589726100402e-002	0	1	C_DLV	102	K	K102G	7
G	-8.19360863825935e-002	0.293803498404291	2	C_ETR	102	K	K102G	7
G	-5.4717298837945e-002	0.288737191894085	2	C_NVP	102	K	K102G	7
G	0.135208680160935	0.112450721020325	2	C_EFV	102	K	K102G	7
H	0.14599084686753	3.78725683678854e-002	4	C_DLV	102	K	K102H	16
H	7.47447921530645e-002	1.42738255267845e-002	2	C_ETR	102	K	K102H	16
H	0.193918760126546	5.84625238782708e-002	5	C_EFV	102	K	K102H	16
H	0.1986624150472	6.27574180154621e-002	5	C_NVP	102	K	K102H	16
L	0.205783332590437	8.96122701008549e-002	5	C_EFV	102	K	K102L	20
L	0.215504833821683	0.214943544586055	5	C_ETR	102	K	K102L	20
L	0.120522355629343	6.28314525027763e-002	5	C_NVP	102	K	K102L	20
L	0.158155832827117	0.166615515194315	5	C_DLV	102	K	K102L	20
M	0.226267116810622	0.283842871253511	16	C_EFV	102	K	K102M	60
M	2.59859089395285e-002	0.209706901842241	13	C_ETR	102	K	K102M	60
M	0.187858650421044	0.200451635691827	16	C_NVP	102	K	K102M	60
M	0.13496732262361	0.198823152331769	15	C_DLV	102	K	K102M	60
N	2.19043112939394e-002	0.171514389093743	12	C_EFV	102	K	K102N	45
N	2.22056646861407e-002	0.143070439949536	9	C_ETR	102	K	K102N	45
N	4.47103855985763e-002	0.183855450143752	12	C_DLV	102	K	K102N	45
N	9.88373121366733e-003	0.150686161112071	12	C_NVP	102	K	K102N	45
Q	-3.03146139290324e-002	5.22398543276451e-002	442	C_EFV	102	K	K102Q	1445
Q	-3.53726937853991e-002	5.45939206094727e-002	439	C_NVP	102	K	K102Q	1445
Q	-6.57897114809725e-002	6.43124072950905e-002	390	C_DLV	102	K	K102Q	1445
Q	-3.97930744481961e-002	6.09305913814378e-002	174	C_ETR	102	K	K102Q	1445
R	1.1363488445982e-002	0.117805451019935	162	C_EFV	102	K	K102R	558
R	1.2446256060053e-002	0.10777329753155	155	C_NVP	102	K	K102R	558
R	-2.43036257411859e-002	0.115708132688595	96	C_ETR	102	K	K102R	558
R	9.82297293759994e-003	0.118513501308452	145	C_DLV	102	K	K102R	558
T	-0.189530384962774	0	2	C_NVP	102	K	K102T	6
T	-7.8327425571198e-002	0	1	C_ETR	102	K	K102T	6
T	3.133635520621e-002	0	1	C_EFV	102	K	K102T	6
T	-0.133109042010761	0	2	C_DLV	102	K	K102T	6
W	0.379706844560715	0.326953060221375	2	C_EFV	102	K	K102W	7
W	0.14600795987326	0.19343701242272	2	C_NVP	102	K	K102W	7
W	0.139810602216936	1.4877796952296e-002	2	C_ETR	102	K	K102W	7
W	0.34616564179524	0	1	C_DLV	102	K	K102W	7
Y	0.765249769924761	0.327133845432937	4	C_NVP	102	K	K102Y	15
Y	0.529178979143847	0.274967924152119	4	C_EFV	102	K	K102Y	15
Y	0.467720572080967	0.129905126699624	3	C_ETR	102	K	K102Y	15
Y	0.722152689931333	0.357732353135799	4	C_DLV	102	K	K102Y	15
E	0.747817461682243	0	1	C_EFV	103	K	K103E	4
E	0.742653282676946	0	1	C_DLV	103	K	K103E	4
E	0.664087172164443	0	1	C_NVP	103	K	K103E	4
E	3.17147731310902e-003	0	1	C_ETR	103	K	K103E	4
H	0.331753103562874	0.15895660313451	28	C_NVP	103	K	K103H	107
H	0.502773770538124	0.187191895446295	28	C_EFV	103	K	K103H	107
H	3.30993251497814e-002	4.0848592908602e-002	25	C_ETR	103	K	K103H	107
H	0.425010573325113	0.18221175275037	26	C_DLV	103	K	K103H	107
M	-0.23768286564746	0	1	C_EFV	103	K	K103M	7
M	-0.11392027809695	0	2	C_DLV	103	K	K103M	7
M	-6.591556157279e-002	0	2	C_NVP	103	K	K103M	7
M	0.259120412108539	0	2	C_ETR	103	K	K103M	7
N	0.94300480102429	0.437821084317144	1889	C_DLV	103	K	K103N	7250
N	1.02424210005773	0.455798932457057	2083	C_EFV	103	K	K103N	7250
N	0.84221470685127	0.401693688769174	2084	C_NVP	103	K	K103N	7250
N	0.135284961886178	0.217381143672108	1194	C_ETR	103	K	K103N	7250
Q	0.111155464769687	5.20138842432267e-002	6	C_DLV	103	K	K103Q	25
Q	0.125072114053833	6.49844965812832e-002	5	C_ETR	103	K	K103Q	25
Q	0.122630812026507	5.89366310336396e-002	7	C_NVP	103	K	K103Q	25
Q	0.101668141138415	5.61534488962706e-002	7	C_EFV	103	K	K103Q	25
R	0.127823378202763	0.169294401872256	135	C_DLV	103	K	K103R	532
R	0.100325231846094	0.182445459904346	159	C_NVP	103	K	K103R	532
R	0.221867711718556	0.171569108459084	149	C_EFV	103	K	K103R	532
R	-8.6663935601517e-002	0.146406176845775	89	C_ETR	103	K	K103R	532
S	0.217450877564557	0.18282688131509	66	C_ETR	103	K	K103S	360
S	0.668562444702162	0.336705934691624	100	C_EFV	103	K	K103S	360
S	0.677435495194458	0.32708393575743	93	C_DLV	103	K	K103S	360
S	0.634340647898373	0.315485067707536	101	C_NVP	103	K	K103S	360
T	-5.33050341781145e-002	0.162200211514752	6	C_EFV	103	K	K103T	23
T	6.42875048177298e-002	0.167794896022764	5	C_DLV	103	K	K103T	23
T	0.41904077482589	0.160765749603188	6	C_ETR	103	K	K103T	23
T	0.167835870694203	0.164049476709276	6	C_NVP	103	K	K103T	23
E	-0.119906657300895	0	1	C_EFV	104	K	K104E	3
E	-9.9478013233881e-002	0	1	C_DLV	104	K	K104E	3
E	-0.137604835518808	0	1	C_NVP	104	K	K104E	3
H	-0.299176696499677	0	1	C_NVP	104	K	K104H	3
H	-0.255937950608047	0	1	C_DLV	104	K	K104H	3
H	-0.257378507266113	0	1	C_EFV	104	K	K104H	3
N	-8.90934509983502e-002	0.23066375240667	63	C_DLV	104	K	K104N	219
N	-0.107317921787386	0.16930502756269	16	C_ETR	104	K	K104N	219
N	-0.16095008714546	0.229540121675267	71	C_NVP	104	K	K104N	219
N	-0.1316526910371	0.224060403535925	69	C_EFV	104	K	K104N	219
Q	4.29028807417211e-002	2.26882852267229e-002	2	C_ETR	104	K	K104Q	11
Q	7.63270767435799e-002	3.09669522997559e-002	3	C_NVP	104	K	K104Q	11
Q	6.62814799705353e-002	3.26629025320795e-002	3	C_DLV	104	K	K104Q	11
Q	5.47264626145967e-002	2.32062471581367e-002	3	C_EFV	104	K	K104Q	11
R	3.43611852075968e-002	0.115150329082941	82	C_ETR	104	K	K104R	533
R	2.2035676430036e-002	0.162421220055914	157	C_EFV	104	K	K104R	533
R	-1.66697597328749e-002	0.154276743635707	160	C_NVP	104	K	K104R	533
R	1.19792022588733e-002	0.147539868783564	134	C_DLV	104	K	K104R	533
S	7.26963822605999e-002	0	1	C_DLV	104	K	K104S	4
S	9.34360101112339e-002	0	1	C_ETR	104	K	K104S	4
S	-6.56053183387399e-002	0	1	C_EFV	104	K	K104S	4
S	-1.48533402586599e-002	0	1	C_NVP	104	K	K104S	4
T	-0.416569124712613	0	1	C_ETR	104	K	K104T	13
T	-0.22973150508792	5.88986709551423e-002	4	C_EFV	104	K	K104T	13
T	-0.263813157951833	4.19214612335182e-002	4	C_DLV	104	K	K104T	13
T	-0.218703713101669	9.00991926318336e-002	4	C_NVP	104	K	K104T	13
A	-0.185128806675268	0.289118797676135	13	C_NVP	105	S	S105A	44
A	6.72644042919941e-002	0.374150825964388	8	C_ETR	105	S	S105A	44
A	-0.105597469168703	0.264659598130479	11	C_DLV	105	S	S105A	44
A	-7.21342229083553e-002	0.344528823012872	12	C_EFV	105	S	S105A	44
L	-0.565974247986175	0	1	C_NVP	105	S	S105L	3
L	-0.544068672438971	0	1	C_DLV	105	S	S105L	3
L	-0.508451954419295	0	1	C_EFV	105	S	S105L	3
T	-2.21013122704352e-002	0.165924509238088	9	C_ETR	105	S	S105T	43
T	0.319619867489923	0.583032384545777	12	C_EFV	105	S	S105T	43
T	0.135729034441959	0.424549660904238	10	C_DLV	105	S	S105T	43
T	-5.1761743402335e-004	0.424089094614734	12	C_NVP	105	S	S105T	43
A	0.232180762832918	0.25424612195119	44	C_ETR	106	V	V106A	310
A	0.631115262442023	0.279392566003994	93	C_EFV	106	V	V106A	310
A	0.789142548952547	0.365879330353227	82	C_DLV	106	V	V106A	310
A	0.929717582762891	0.386535488782261	91	C_NVP	106	V	V106A	310
G	0.16659101415663	3.500066645034e-002	2	C_NVP	106	V	V106G	7
G	-0.173676062516511	5.3819306466502e-002	2	C_ETR	106	V	V106G	7
G	1.47776590686209e-002	0	1	C_DLV	106	V	V106G	7
G	0.282509831092045	6.72323747906496e-003	2	C_EFV	106	V	V106G	7
I	-6.62364064184895e-003	7.59497824647172e-002	202	C_DLV	106	V	V106I	858
I	6.23628154712765e-002	6.66125190567754e-002	172	C_ETR	106	V	V106I	858
I	0.145720129755127	9.19960135191187e-002	245	C_EFV	106	V	V106I	858
I	-1.17033493410806e-002	8.18860643167047e-002	239	C_NVP	106	V	V106I	858
L	8.55922208796187e-003	0.120491424760747	17	C_NVP	106	V	V106L	68
L	7.63529634248528e-002	0.12950766738497	17	C_ETR	106	V	V106L	68
L	-2.71541764001983e-002	0.142470609230738	17	C_DLV	106	V	V106L	68
L	0.194065627647667	9.42712562912633e-002	17	C_EFV	106	V	V106L	68
M	0.133087256019301	0.189592312994774	55	C_ETR	106	V	V106M	255
M	0.896604638020178	0.365894122765209	69	C_EFV	106	V	V106M	255
M	0.237258116849724	0.179731457415014	62	C_DLV	106	V	V106M	255
M	0.440171800919074	0.230670363573958	69	C_NVP	106	V	V106M	255
T	-6.49997065561099e-002	0	1	C_EFV	106	V	V106T	4
T	0.14365763123968	0	1	C_DLV	106	V	V106T	4
T	0.11798852934795	0	1	C_NVP	106	V	V106T	4
T	-0.292367506509538	0	1	C_ETR	106	V	V106T	4
A	-2.7905697068958e-002	0	1	C_ETR	107	T	T107A	4
A	0.16107937866043	0	1	C_EFV	107	T	T107A	4
A	0.33302730588614	0	1	C_NVP	107	T	T107A	4
A	-0.20605709182825	0	1	C_DLV	107	T	T107A	4
I	-1.52731256196565	0	1	C_NVP	107	T	T107I	3
I	-1.86505343541174	0	1	C_DLV	107	T	T107I	3
I	-1.64036013797027	0	1	C_EFV	107	T	T107I	3
P	0.309601585388112	0	1	C_EFV	107	T	T107P	3
P	0.11734468769369	0	1	C_DLV	107	T	T107P	3
P	0.20951726608408	0	1	C_NVP	107	T	T107P	3
S	4.45633213872572e-002	0.367993236535753	17	C_EFV	107	T	T107S	61
S	5.1868808571961e-004	0.314057465135238	16	C_DLV	107	T	T107S	61
S	0.146305903169728	0.428980846878646	12	C_ETR	107	T	T107S	61
S	-7.6565934277022e-002	0.308109976905333	16	C_NVP	107	T	T107S	61
A	-0.961927249656077	0	2	C_ETR	108	V	V108A	10
A	-0.30943960556768	0.233167092058637	3	C_NVP	108	V	V108A	10
A	-1.02541264746581	0.577756558026381	3	C_EFV	108	V	V108A	10
A	-0.627906158235464	0	2	C_DLV	108	V	V108A	10
I	8.02546465903834e-003	8.12710973910503e-002	319	C_ETR	108	V	V108I	1735
I	0.324982433584263	0.15073604708383	484	C_EFV	108	V	V108I	1735
I	0.162426505094037	9.89429763605202e-002	449	C_DLV	108	V	V108I	1735
I	0.124311510848868	0.104151649059209	483	C_NVP	108	V	V108I	1735
L	-0.191253927987694	0	1	C_DLV	108	V	V108L	6
L	2.9409727482095e-002	0	2	C_EFV	108	V	V108L	6
L	-0.23156348379078	0	1	C_NVP	108	V	V108L	6
L	-0.455869251178471	0	2	C_ETR	108	V	V108L	6
I	1.81050659954255e-002	0.125603189678767	37	C_NVP	109	L	L109I	142
I	3.41534658959905e-002	0.143249245948712	35	C_DLV	109	L	L109I	142
I	3.54403887848867e-003	0.154664023385796	36	C_EFV	109	L	L109I	142
I	-2.10312056289763e-002	0.14050126310626	34	C_ETR	109	L	L109I	142
M	0.884610563635745	0.230947478686645	2	C_NVP	109	L	L109M	7
M	1.30189223073124	0	1	C_ETR	109	L	L109M	7
M	0.785343534991375	9.2272187435205e-002	2	C_DLV	109	L	L109M	7
M	0.591597868120245	0.671134278785125	2	C_EFV	109	L	L109M	7
V	0.295757916864975	0.166673995737127	6	C_ETR	109	L	L109V	27
V	0.216104543328916	0.324630510727081	7	C_EFV	109	L	L109V	27
V	-8.57463483627316e-002	0.180471047119805	7	C_DLV	109	L	L109V	27
V	-5.821964058995e-002	0.270166854216507	7	C_NVP	109	L	L109V	27
N	0.22475760398255	0	1	C_NVP	110	D	D110N	4
N	0.505297801390444	0	1	C_DLV	110	D	D110N	4
N	-0.55568225008226	0	1	C_EFV	110	D	D110N	4
N	5.29558938322304e-002	0	1	C_ETR	110	D	D110N	4
I	6.19461652207741e-002	0.154136157485387	104	C_NVP	111	V	V111I	390
I	4.91837543611469e-002	0.138427157044239	93	C_DLV	111	V	V111I	390
I	0.112158198982275	0.170685972399304	103	C_EFV	111	V	V111I	390
I	4.49325201178468e-002	0.136016525958523	90	C_ETR	111	V	V111I	390
A	0.958807586305846	0	1	C_ETR	112	G	G112A	4
A	0.33777559883225	0	1	C_EFV	112	G	G112A	4
A	0.715513143691682	0	1	C_DLV	112	G	G112A	4
A	0.21590861262152	0	1	C_NVP	112	G	G112A	4
R	0.524531220156235	8.2232534312368e-002	6	C_NVP	112	G	G112R	22
R	0.635407799926702	8.87561371616942e-002	5	C_DLV	112	G	G112R	22
R	0.398830336196853	8.72864281121809e-002	6	C_EFV	112	G	G112R	22
R	-0.203123369957323	8.67700328804672e-002	5	C_ETR	112	G	G112R	22
S	-0.20649894008823	0	1	C_DLV	112	G	G112S	4
S	0.13695030001176	0	1	C_EFV	112	G	G112S	4
S	-5.71592607147902e-002	0	1	C_ETR	112	G	G112S	4
S	6.34972234303532e-005	0	1	C_NVP	112	G	G112S	4
E	1.23216846398051	0	1	C_ETR	113	D	D113E	7
E	-5.8903403123735e-002	0.240476855000465	2	C_EFV	113	D	D113E	7
E	0.277583185520615	0.117896654601705	2	C_DLV	113	D	D113E	7
E	0.444958094407125	0.107750931904935	2	C_NVP	113	D	D113E	7
S	9.24590184390195e-002	0.568776212753149	2	C_NVP	114	A	A114S	6
S	-0.18182927926775	0	1	C_DLV	114	A	A114S	6
S	-0.385168730489369	0.215212959684672	2	C_EFV	114	A	A114S	6
S	-0.499042348295316	0	1	C_ETR	114	A	A114S	6
F	0.115375242517906	0.155479386506038	153	C_ETR	115	Y	Y115F	636
F	0.14512637083491	0.176988674259864	165	C_EFV	115	Y	Y115F	636
F	0.140719134887587	0.144758449784081	152	C_DLV	115	Y	Y115F	636
F	0.109389543741528	0.138125665418543	166	C_NVP	115	Y	Y115F	636
H	0.158929654259298	0	1	C_DLV	115	Y	Y115H	3
H	0.340523866430241	0	1	C_EFV	115	Y	Y115H	3
H	0.282702313768125	0	1	C_NVP	115	Y	Y115H	3
H	-3.9644478737105e-002	0	1	C_NVP	116	F	F116H	3
H	0.145103780017921	0	1	C_DLV	116	F	F116H	3
H	0.151043628876643	0	1	C_EFV	116	F	F116H	3
Y	8.73975678551832e-002	6.90108968325399e-002	200	C_NVP	116	F	F116Y	743
Y	9.66276751957626e-002	7.28193499163467e-002	183	C_DLV	116	F	F116Y	743
Y	0.142888732017807	9.43649304716351e-002	197	C_EFV	116	F	F116Y	743
Y	4.51470356291145e-002	9.38018239772959e-002	163	C_ETR	116	F	F116Y	743
A	-0.328652926688537	0.588954983387066	4	C_ETR	117	S	S117A	19
A	-0.43687206844206	0.413930903331313	5	C_EFV	117	S	S117A	19
A	-0.231704123649077	0.601575935423327	5	C_DLV	117	S	S117A	19
A	2.1422896685654e-002	0.605205522849466	5	C_NVP	117	S	S117A	19
A	0.54310002158942	0	1	C_NVP	118	V	V118A	3
A	0.60496872188841	0	1	C_DLV	118	V	V118A	3
A	0.58918058587573	0	1	C_EFV	118	V	V118A	3
C	0.6192310007708	0	1	C_NVP	118	V	V118C	4
C	0.42924022495191	0	1	C_DLV	118	V	V118C	4
C	0.59019070810979	0	1	C_EFV	118	V	V118C	4
C	0.79116450564851	0	1	C_ETR	118	V	V118C	4
I	-4.79914486046933e-002	6.2592410913839e-002	1323	C_NVP	118	V	V118I	4823
I	-8.83473462459305e-002	7.21591351871339e-002	1241	C_DLV	118	V	V118I	4823
I	-8.63712885847078e-002	7.6646660360841e-002	1318	C_EFV	118	V	V118I	4823
I	-7.63687481994549e-002	6.46867532833671e-002	941	C_ETR	118	V	V118I	4823
L	6.58686038764702e-002	0	1	C_EFV	119	P	P119L	3
L	1.498926330857e-002	0	1	C_DLV	119	P	P119L	3
L	0.21649312346676	0	1	C_NVP	119	P	P119L	3
A	0.113331554084771	8.9602770450335e-002	2	C_NVP	121	D	D121A	7
A	-1.6213646035018e-002	0	1	C_ETR	121	D	D121A	7
A	0.103852450933669	0.119485103009792	2	C_DLV	121	D	D121A	7
A	3.9535484200215e-002	8.0592278523221e-002	2	C_EFV	121	D	D121A	7
C	4.98874083719871e-002	0.101181867449508	11	C_NVP	121	D	D121C	41
C	-4.48691685002922e-004	8.60508015680401e-002	10	C_DLV	121	D	D121C	41
C	5.28429173804552e-002	0.143087247716196	9	C_ETR	121	D	D121C	41
C	-2.64104046113458e-002	0.117597422409284	11	C_EFV	121	D	D121C	41
E	-2.4888591175154e-002	0	1	C_ETR	121	D	D121E	1
H	1.43414405925237e-002	7.0015704026364e-002	217	C_NVP	121	D	D121H	770
H	1.56200812363283e-002	6.64482889034697e-002	194	C_DLV	121	D	D121H	770
H	9.96921896002562e-003	6.94093676619918e-002	215	C_EFV	121	D	D121H	770
H	-1.02926195495575e-002	7.19679400788044e-002	144	C_ETR	121	D	D121H	770
N	-4.5379334810245e-002	0	1	C_ETR	121	D	D121N	4
N	-1.88549030802396e-002	0	1	C_EFV	121	D	D121N	4
N	-1.932569636874e-002	0	1	C_DLV	121	D	D121N	4
N	-4.86738289381099e-002	0	1	C_NVP	121	D	D121N	4
Y	5.69565083012447e-002	0.118107467941402	118	C_EFV	121	D	D121Y	406
Y	5.57659109789606e-002	0.110857283192143	71	C_ETR	121	D	D121Y	406
Y	8.34703303874731e-002	0.119521324239338	101	C_DLV	121	D	D121Y	406
Y	2.14658602399384e-002	0.120005737280268	116	C_NVP	121	D	D121Y	406
A	-9.24862004726074e-003	5.91352174275575e-002	11	C_EFV	122	E	E122A	38
A	-3.27553283685561e-002	8.79673931003574e-002	8	C_DLV	122	E	E122A	38
A	2.06635537459523e-002	5.75209275785585e-002	11	C_NVP	122	E	E122A	38
A	2.19055996626443e-002	7.49913486778869e-002	8	C_ETR	122	E	E122A	38
I	-7.76896926496485e-002	0.133480254022683	5	C_EFV	122	E	E122I	17
I	-4.699935281189e-002	0.13069556443973	3	C_DLV	122	E	E122I	17
I	-4.95896375408238e-002	0.161243506744559	5	C_NVP	122	E	E122I	17
I	-2.58097510696862e-002	0.145066837982338	4	C_ETR	122	E	E122I	17
K	9.23481191530751e-003	4.99551118844997e-002	2593	C_NVP	122	E	E122K	8608
K	3.17320891351589e-002	5.12627079871507e-002	2564	C_EFV	122	E	E122K	8608
K	3.24906028085554e-002	5.31710002925193e-002	1158	C_ETR	122	E	E122K	8608
K	3.57937630608743e-002	5.28313104136995e-002	2293	C_DLV	122	E	E122K	8608
N	3.11810842868721e-002	0	1	C_DLV	122	E	E122N	3
N	-1.5626369969633e-002	0	1	C_NVP	122	E	E122N	3
N	-2.264620212447e-003	0	1	C_EFV	122	E	E122N	3
P	1.58566094719434e-002	6.96060567907812e-002	189	C_DLV	122	E	E122P	714
P	4.47316417843088e-002	6.87069434481674e-002	113	C_ETR	122	E	E122P	714
P	1.14993483637364e-002	6.97002378369986e-002	207	C_NVP	122	E	E122P	714
P	-2.05387067347653e-002	6.87955895836833e-002	205	C_EFV	122	E	E122P	714
Q	4.71614952325679e-002	3.82176771430184e-002	16	C_ETR	122	E	E122Q	115
Q	4.31281625505699e-002	3.44131043825187e-002	30	C_DLV	122	E	E122Q	115
Q	3.76171091491512e-002	3.262595354395e-002	34	C_EFV	122	E	E122Q	115
Q	2.41608222411377e-002	3.37693789215696e-002	35	C_NVP	122	E	E122Q	115
R	4.3685607390934e-002	1.75561995688021e-002	3	C_ETR	122	E	E122R	23
R	1.44951781336021e-002	9.37092161031193e-002	7	C_NVP	122	E	E122R	23
R	5.89873140165726e-002	8.52406161838339e-002	7	C_EFV	122	E	E122R	23
R	7.55311588314415e-002	9.34098344593207e-002	6	C_DLV	122	E	E122R	23
T	5.20241158639943e-002	7.3757946804448e-002	6	C_NVP	122	E	E122T	21
T	4.23927471797295e-002	7.97616832976263e-002	3	C_ETR	122	E	E122T	21
T	-3.53757360413538e-002	7.55632139673819e-002	6	C_DLV	122	E	E122T	21
T	1.17072431440559e-002	6.90703601620343e-002	6	C_EFV	122	E	E122T	21
V	0.18428677546604	0	1	C_NVP	122	E	E122V	4
V	0.15753464443002	0	1	C_DLV	122	E	E122V	4
V	0.26057491626666	0	1	C_EFV	122	E	E122V	4
V	0.142806910301463	0	1	C_ETR	122	E	E122V	4
A	6.67696238780206e-002	7.42555903999802e-002	5	C_ETR	123	D	D123A	19
A	0.168478840863039	0.105905369671257	6	C_EFV	123	D	D123A	19
A	0.291351725384285	0.133586317975285	2	C_DLV	123	D	D123A	19
A	0.106852913259379	0.102866694591998	6	C_NVP	123	D	D123A	19
E	-2.51576750271132e-002	4.67162018033234e-002	656	C_ETR	123	D	D123E	4322
E	7.30918114566693e-003	4.48856671343666e-002	1261	C_EFV	123	D	D123E	4322
E	-1.45729902427508e-002	4.57585764562774e-002	1134	C_DLV	123	D	D123E	4322
E	-2.9233190155563e-002	4.80660859076727e-002	1271	C_NVP	123	D	D123E	4322
G	-1.34947395323313e-002	9.79423889453915e-002	72	C_EFV	123	D	D123G	248
G	1.1921079554588e-003	8.56368136636724e-002	57	C_DLV	123	D	D123G	248
G	-2.85929235402286e-002	9.09036498129072e-002	65	C_NVP	123	D	D123G	248
G	-1.59989397346259e-002	8.22321088607545e-002	54	C_ETR	123	D	D123G	248
K	5.04154566898102e-002	8.39592348556185e-002	8	C_EFV	123	D	D123K	26
K	-4.48060780167581e-002	8.28816596493517e-002	7	C_NVP	123	D	D123K	26
K	-3.95633152494307e-003	8.79167683635829e-002	8	C_DLV	123	D	D123K	26
K	6.5649090360494e-002	1.6632369365208e-002	3	C_ETR	123	D	D123K	26
N	2.20605553839523e-003	2.403139959336e-002	377	C_EFV	123	D	D123N	1373
N	-7.83187447519071e-003	2.30739719373779e-002	349	C_DLV	123	D	D123N	1373
N	-1.23310195852506e-002	2.58047499826274e-002	380	C_NVP	123	D	D123N	1373
N	-1.48014465987511e-002	2.36962008262719e-002	267	C_ETR	123	D	D123N	1373
S	3.47303771875919e-002	4.54229236447844e-002	290	C_EFV	123	D	D123S	1040
S	4.08549210073925e-002	4.61372901687489e-002	242	C_DLV	123	D	D123S	1040
S	2.67802259452792e-002	4.71806691098483e-002	281	C_NVP	123	D	D123S	1040
S	1.57600221178187e-002	4.19711744279055e-002	227	C_ETR	123	D	D123S	1040
T	-3.6984430350318e-002	3.6429606734041e-002	2	C_ETR	123	D	D123T	8
T	1.2056842412142e-002	2.01277277727979e-002	2	C_EFV	123	D	D123T	8
T	2.55416652219125e-002	3.05607767447675e-002	2	C_DLV	123	D	D123T	8
T	-6.0901299217441e-002	8.9386564451621e-002	2	C_NVP	123	D	D123T	8
K	-0.860692548026985	0	1	C_NVP	125	R	R125K	4
K	-0.73652039331597	0	1	C_DLV	125	R	R125K	4
K	-0.734862347118265	0	1	C_EFV	125	R	R125K	4
K	-0.247330822103049	0	1	C_ETR	125	R	R125K	4
R	-8.30765727060115e-002	0.298291464647451	2	C_NVP	126	K	K126R	8
R	-0.184421644991767	6.3964070994017e-002	2	C_DLV	126	K	K126R	8
R	-0.638517879085501	0.10648710531765	2	C_EFV	126	K	K126R	8
R	-0.115044037207173	0.178421806686119	2	C_ETR	126	K	K126R	8
C	0.455435238848589	0	1	C_ETR	127	Y	Y127C	4
C	0.187600233042785	0	1	C_NVP	127	Y	Y127C	4
C	-0.237128969829944	0	1	C_DLV	127	Y	Y127C	4
C	0.389541254276272	0	1	C_EFV	127	Y	Y127C	4
F	0.512369495413821	0	1	C_ETR	127	Y	Y127F	10
F	-0.248978494123982	0.18488760743514	3	C_EFV	127	Y	Y127F	10
F	-2.20487208841517e-002	0.285850991446345	3	C_DLV	127	Y	Y127F	10
F	0.119797615905568	0.219897800815614	3	C_NVP	127	Y	Y127F	10
L	0.44108853443242	0.32530705138672	9	C_NVP	132	I	I132L	33
L	0.447651729605359	0.277098686073784	9	C_DLV	132	I	I132L	33
L	0.33799548923472	0.35401889126502	9	C_EFV	132	I	I132L	33
L	0.581733701086904	0.41645870173273	6	C_ETR	132	I	I132L	33
V	9.30472415986732e-002	0.335033235210801	6	C_NVP	132	I	I132V	21
V	-2.93378861465948e-002	0.353994855610427	5	C_DLV	132	I	I132V	21
V	-0.144046858105667	0.396419976630807	6	C_EFV	132	I	I132V	21
V	0.15108486231431	0.233909727423554	4	C_ETR	132	I	I132V	21
A	-7.2386785222737e-002	0	1	C_ETR	134	S	S134A	4
A	-2.2983696699564e-002	0	1	C_EFV	134	S	S134A	4
A	-0.150763323735764	0	1	C_DLV	134	S	S134A	4
A	-0.163764197325099	0	1	C_NVP	134	S	S134A	4
N	0.412420007702758	0.290959547676995	6	C_DLV	134	S	S134N	23
N	0.572964252306013	0.421153739767215	6	C_EFV	134	S	S134N	23
N	0.978129668531842	0.249044259464209	5	C_ETR	134	S	S134N	23
N	0.389801388885197	0.200304409952298	6	C_NVP	134	S	S134N	23
C	0.133351602364362	0	1	C_ETR	135	I	I135C	3
C	0.24629171548995	0	1	C_EFV	135	I	I135C	3
C	0.10249302810739	0	1	C_NVP	135	I	I135C	3
K	-6.96661600382445e-002	5.20807035290833e-002	26	C_DLV	135	I	I135K	111
K	3.26713016575713e-002	5.4302727128034e-002	32	C_EFV	135	I	I135K	111
K	-1.51964036901186e-003	4.56046440389702e-002	32	C_NVP	135	I	I135K	111
K	6.03425259551263e-002	4.49277210282032e-002	21	C_ETR	135	I	I135K	111
L	7.0583466223269e-003	7.45819778282856e-003	162	C_ETR	135	I	I135L	861
L	2.36092674778105e-002	1.20384475039754e-002	242	C_NVP	135	I	I135L	861
L	2.37144666085702e-002	1.20807309987357e-002	238	C_EFV	135	I	I135L	861
L	1.78471470547489e-002	9.97816737279749e-003	219	C_DLV	135	I	I135L	861
M	8.29507039949811e-002	5.95051669916117e-002	62	C_ETR	135	I	I135M	403
M	0.171130455420003	8.21067271803109e-002	119	C_EFV	135	I	I135M	403
M	0.143839832557043	6.99670143972998e-002	108	C_DLV	135	I	I135M	403
M	0.136335708032611	6.99376506217842e-002	114	C_NVP	135	I	I135M	403
P	0.22200807911943	0	1	C_DLV	135	I	I135P	3
P	0.20828961702737	0	1	C_NVP	135	I	I135P	3
P	0.19750824909879	0	1	C_EFV	135	I	I135P	3
R	-0.225128360948154	0.186108169285505	60	C_DLV	135	I	I135R	250
R	-0.12149940414501	0.117250687398018	71	C_NVP	135	I	I135R	250
R	9.95526822668097e-003	0.158601435247736	46	C_ETR	135	I	I135R	250
R	-4.13615113023816e-002	0.143292244657261	73	C_EFV	135	I	I135R	250
T	9.56842502034041e-002	5.4280367559123e-002	1582	C_NVP	135	I	I135T	5431
T	0.114027987153053	6.25418709877252e-002	892	C_ETR	135	I	I135T	5431
T	0.119289747115523	6.16315203724752e-002	1404	C_DLV	135	I	I135T	5431
T	0.126836884122644	6.41264480247462e-002	1553	C_EFV	135	I	I135T	5431
V	9.32869263567111e-003	1.59281618342061e-002	267	C_ETR	135	I	I135V	1688
V	1.4341644289566e-002	1.8375722422669e-002	441	C_DLV	135	I	I135V	1688
V	-7.75737021749236e-003	1.8789773677248e-002	491	C_NVP	135	I	I135V	1688
V	6.50817836419006e-004	1.74233943871125e-002	489	C_EFV	135	I	I135V	1688
H	-0.667610347238211	9.28174359255491e-002	3	C_ETR	137	N	N137H	12
H	-0.328215638292993	0.152015909318608	3	C_EFV	137	N	N137H	12
H	-0.338390111540037	0.112112615354822	3	C_DLV	137	N	N137H	12
H	-0.334564804772353	7.02023628949905e-002	3	C_NVP	137	N	N137H	12
S	-8.88190305711492e-003	0.609534751629447	10	C_DLV	137	N	N137S	40
S	0.182198338748793	0.499713939613869	11	C_NVP	137	N	N137S	40
S	0.271686323334842	0.725071093516232	11	C_EFV	137	N	N137S	40
S	0.396859021758625	0.517502807269394	8	C_ETR	137	N	N137S	40
A	5.03902316331331e-002	0.134262863885694	214	C_NVP	138	E	E138A	727
A	0.262075000978715	0.20201830888058	115	C_ETR	138	E	E138A	727
A	2.77968438977221e-002	0.146034568712747	207	C_EFV	138	E	E138A	727
A	0.155356160338094	0.154735624017858	191	C_DLV	138	E	E138A	727
D	2.33354676228896e-002	0	2	C_ETR	138	E	E138D	11
D	4.43951425906032e-002	1.38730389152716e-002	3	C_EFV	138	E	E138D	11
D	1.19561912246032e-002	2.69279722721445e-002	3	C_DLV	138	E	E138D	11
D	3.86854429220766e-002	1.17781336688234e-002	3	C_NVP	138	E	E138D	11
G	0.494869492876701	0.298010797599844	24	C_ETR	138	E	E138G	118
G	0.153026299517238	0.169590197431364	27	C_DLV	138	E	E138G	118
G	6.99331427090173e-002	0.148331104322319	31	C_NVP	138	E	E138G	118
G	-3.91647630055932e-002	0.178309935757859	36	C_EFV	138	E	E138G	118
K	0.120553331817117	0.196666698546496	66	C_NVP	138	E	E138K	292
K	0.434462435559717	0.231667090324013	82	C_ETR	138	E	E138K	292
K	0.162649475982951	0.199784201165506	51	C_DLV	138	E	E138K	292
K	0.169351664376207	0.189198474434723	93	C_EFV	138	E	E138K	292
M	-0.137957742257299	0	1	C_DLV	138	E	E138M	6
M	7.4632972750223e-002	0	2	C_EFV	138	E	E138M	6
M	0.187163007826819	0	1	C_ETR	138	E	E138M	6
M	-0.120431805270133	0	2	C_NVP	138	E	E138M	6
Q	0.277535360844835	0.189219895111095	44	C_ETR	138	E	E138Q	199
Q	9.58910168917411e-002	0.101535818099801	53	C_NVP	138	E	E138Q	199
Q	0.113554305549274	0.116219614784595	54	C_EFV	138	E	E138Q	199
Q	0.138836527044594	0.116923502934387	48	C_DLV	138	E	E138Q	199
R	0.20953041762508	1.053760421716e-002	2	C_DLV	138	E	E138R	20
R	0.428279568012178	0.363821076724077	7	C_EFV	138	E	E138R	20
R	0.711955913794039	0.518515693450891	7	C_ETR	138	E	E138R	20
R	0.20035642332055	3.82292408355818e-002	4	C_NVP	138	E	E138R	20
S	9.4472797005825e-002	5.8430835963255e-002	2	C_DLV	138	E	E138S	8
S	-1.32490554125909e-003	7.01673874402707e-002	2	C_EFV	138	E	E138S	8
S	4.02250822526615e-002	7.37411436662316e-002	2	C_NVP	138	E	E138S	8
S	7.50253811374147e-002	3.10599956429573e-002	2	C_ETR	138	E	E138S	8
T	1.3471449766234e-003	7.50793934800722e-002	3	C_DLV	138	E	E138T	11
T	-0.169527325470423	0.149140290825631	3	C_EFV	138	E	E138T	11
T	-0.103630236235667	0.113219087847998	3	C_NVP	138	E	E138T	11
T	0.200400574068143	3.43989617941365e-002	2	C_ETR	138	E	E138T	11
V	0.13435533587946	0	1	C_ETR	138	E	E138V	4
V	0.11270781890728	0	1	C_EFV	138	E	E138V	4
V	0.13293566434592	0	1	C_DLV	138	E	E138V	4
V	0.13941812149416	0	1	C_NVP	138	E	E138V	4
A	-6.15416795669375e-002	0.100319102303786	24	C_ETR	139	T	T139A	103
A	-8.82583527342981e-002	0.120028978052088	27	C_EFV	139	T	T139A	103
A	-0.106915828089401	0.11519729134017	25	C_DLV	139	T	T139A	103
A	-3.49678417259887e-002	8.15325001537488e-002	27	C_NVP	139	T	T139A	103
I	-4.64919187460396e-002	0.19939844815696	11	C_ETR	139	T	T139I	74
I	2.03190881788169e-002	0.182923074120144	22	C_EFV	139	T	T139I	74
I	8.59082916329681e-002	0.204435682802062	19	C_DLV	139	T	T139I	74
I	-4.16028786237731e-002	0.190123452176761	22	C_NVP	139	T	T139I	74
K	0.183110374934185	0.122944750597731	30	C_ETR	139	T	T139K	158
K	0.154158968218121	0.103337493099876	46	C_EFV	139	T	T139K	158
K	9.85638392655349e-002	0.10835593770484	44	C_NVP	139	T	T139K	158
K	0.120037152219152	0.108609255439877	38	C_DLV	139	T	T139K	158
L	6.92540192433699e-002	0	1	C_NVP	139	T	T139L	4
L	0.22615770610751	0	1	C_EFV	139	T	T139L	4
L	7.24011387749002e-003	0	1	C_ETR	139	T	T139L	4
L	7.43854540367601e-002	0	1	C_DLV	139	T	T139L	4
M	0.10430295195348	0.14486293628674	21	C_NVP	139	T	T139M	78
M	3.40307029602389e-003	0.122913103479817	16	C_ETR	139	T	T139M	78
M	9.63578312404482e-002	0.165477097403185	20	C_EFV	139	T	T139M	78
M	8.779886640128e-002	0.11427185459996	21	C_DLV	139	T	T139M	78
Q	8.9423437183882e-002	0	1	C_NVP	139	T	T139Q	3
Q	9.2272970766756e-002	0	1	C_EFV	139	T	T139Q	3
Q	7.2773441007408e-002	0	1	C_DLV	139	T	T139Q	3
R	0.268102891927378	0.202375822571674	46	C_EFV	139	T	T139R	171
R	0.436214204723827	0.2073412048135	35	C_ETR	139	T	T139R	171
R	0.186549652734008	0.209066381199755	46	C_NVP	139	T	T139R	171
R	0.195988553658222	0.235563035547401	44	C_DLV	139	T	T139R	171
S	-2.1075027000251e-002	3.415725849379e-003	2	C_ETR	139	T	T139S	15
S	7.40505594237123e-002	4.53282278660236e-002	5	C_NVP	139	T	T139S	15
S	2.06390332898963e-002	8.8165681427529e-002	5	C_EFV	139	T	T139S	15
S	-0.127738143960099	0.106221417440619	3	C_DLV	139	T	T139S	15
V	2.78122819581149e-002	9.85619963263281e-002	2	C_ETR	139	T	T139V	8
V	5.62529425224349e-002	7.7878785428685e-002	2	C_EFV	139	T	T139V	8
V	0.1233778916938	0.10780543853176	2	C_DLV	139	T	T139V	8
V	4.75406314325099e-002	0.10930494517195	2	C_NVP	139	T	T139V	8
T	0.165900241922828	0.442235894884067	7	C_NVP	140	P	P140T	27
T	-0.379023397944789	0.318574964328099	6	C_DLV	140	P	P140T	27
T	-0.480697787915109	0.332421004467587	7	C_EFV	140	P	P140T	27
T	-0.282944399076047	0.296447322803557	7	C_ETR	140	P	P140T	27
A	0.17093487822358	0.256780836485841	6	C_NVP	141	G	G141A	22
A	2.83739544113167e-003	0.310944415463036	6	C_DLV	141	G	G141A	22
A	0.667348414134758	0.180540708037223	6	C_EFV	141	G	G141A	22
A	0.515750950480044	0.496552192415825	4	C_ETR	141	G	G141A	22
A	-0.167237938267901	9.08437286251849e-003	2	C_ETR	142	I	I142A	8
A	-0.14217925541005	7.99420164375e-003	2	C_EFV	142	I	I142A	8
A	-8.179643445874e-002	2.16666739749946e-004	2	C_DLV	142	I	I142A	8
A	0.11713470186313	1.211895938575e-002	2	C_NVP	142	I	I142A	8
K	7.39496386165687e-002	0.172159997446296	4	C_NVP	142	I	I142K	15
K	0.143949509532383	0.147744492770085	3	C_ETR	142	I	I142K	15
K	0.186480265263283	0.187860816941568	4	C_EFV	142	I	I142K	15
K	0.143190524482361	0.166202318632191	4	C_DLV	142	I	I142K	15
L	-1.81972936909723e-002	1.44028483090855e-002	8	C_ETR	142	I	I142L	37
L	-3.24187283214915e-002	2.29598446524566e-002	10	C_EFV	142	I	I142L	37
L	-2.64018027470203e-002	1.91922839659184e-002	9	C_DLV	142	I	I142L	37
L	-1.59800468088149e-002	1.39652130536658e-002	10	C_NVP	142	I	I142L	37
M	-0.117835820806211	6.42379823041026e-002	45	C_DLV	142	I	I142M	194
M	-3.99586777849015e-002	6.32752634086841e-002	56	C_NVP	142	I	I142M	194
M	-0.242395104339353	6.49639145522996e-002	40	C_ETR	142	I	I142M	194
M	-0.249457928536388	7.41653903021643e-002	53	C_EFV	142	I	I142M	194
N	-0.180628299183424	0	1	C_ETR	142	I	I142N	4
N	0.20663869967486	0	1	C_DLV	142	I	I142N	4
N	0.15456214755688	0	1	C_NVP	142	I	I142N	4
N	0.126312662214192	0	1	C_EFV	142	I	I142N	4
Q	-7.34417465334626e-002	0	1	C_ETR	142	I	I142Q	7
Q	-2.9070122089455e-002	0.317033037856965	2	C_NVP	142	I	I142Q	7
Q	-0.10138333499197	0.28046080259269	2	C_EFV	142	I	I142Q	7
Q	4.2069368861327e-002	0.335155016064007	2	C_DLV	142	I	I142Q	7
T	9.24808675659584e-002	0.128538362150604	149	C_NVP	142	I	I142T	500
T	-3.25123454192545e-003	0.127666581689033	77	C_ETR	142	I	I142T	500
T	6.31917858426309e-002	0.122623947775198	142	C_EFV	142	I	I142T	500
T	9.03884413362002e-002	0.133037103215744	132	C_DLV	142	I	I142T	500
V	-1.38800291920433e-002	5.37983688788941e-002	336	C_ETR	142	I	I142V	2032
V	4.28490872861518e-002	6.56991833553942e-002	526	C_DLV	142	I	I142V	2032
V	3.32430144189396e-002	6.25835466516794e-002	588	C_NVP	142	I	I142V	2032
V	3.19202772294371e-002	6.08678947365551e-002	582	C_EFV	142	I	I142V	2032
F	0.276731636758722	3.29234554874135e-002	2	C_ETR	144	Y	Y144F	11
F	-4.25746665853456e-002	0.42265779664969	3	C_EFV	144	Y	Y144F	11
F	0.49442621578333	0.252222896619408	3	C_DLV	144	Y	Y144F	11
F	0.14075628220729	0.200859851156061	3	C_NVP	144	Y	Y144F	11
C	0.111704210679862	0.591471655619177	5	C_NVP	145	Q	Q145C	15
C	4.13564556856365e-002	0.2857891454897	2	C_ETR	145	Q	Q145C	15
C	2.53109840323775e-002	0.356295193366396	4	C_DLV	145	Q	Q145C	15
C	0.191202070149503	0.411973302446013	4	C_EFV	145	Q	Q145C	15
E	0.10534424988414	0	1	C_ETR	145	Q	Q145E	9
E	0.254210081496323	8.93184870570756e-002	3	C_NVP	145	Q	Q145E	9
E	0.267365367145105	0.109770315793065	2	C_DLV	145	Q	Q145E	9
E	0.30584119875939	2.01897135044341e-002	3	C_EFV	145	Q	Q145E	9
M	0.18582502094195	0	1	C_EFV	145	Q	Q145M	3
M	0.176684384758503	0	1	C_DLV	145	Q	Q145M	3
M	0.640461068494374	0	1	C_NVP	145	Q	Q145M	3
D	-0.471082027599302	0	1	C_EFV	147	N	N147D	3
D	-0.74028627144977	0	1	C_NVP	147	N	N147D	3
D	-0.487115715137518	0	1	C_DLV	147	N	N147D	3
I	-0.85330431545148	0	1	C_EFV	147	N	N147I	3
I	9.103233305698e-002	0	1	C_DLV	147	N	N147I	3
I	-0.38941947977292	0	1	C_NVP	147	N	N147I	3
T	-3.16402156062801e-002	0	1	C_NVP	150	P	P150T	3
T	-0.18953726452587	0	1	C_DLV	150	P	P150T	3
T	-0.16945986099015	0	1	C_EFV	150	P	P150T	3
M	0.134878447907677	7.41380979897561e-002	238	C_NVP	151	Q	Q151M	872
M	0.231076690803235	0.124713487872523	220	C_DLV	151	Q	Q151M	872
M	0.154152468746373	9.05421641359104e-002	233	C_EFV	151	Q	Q151M	872
M	0.11593125327802	9.83746723539142e-002	181	C_ETR	151	Q	Q151M	872
R	0.116962291754386	0.450036693238366	2	C_NVP	155	G	G155R	6
R	7.91917256373075e-002	3.56397284567755e-002	2	C_DLV	155	G	G155R	6
R	5.4289436452205e-002	0.163047839973035	2	C_EFV	155	G	G155R	6
A	0.759118700337773	0	2	C_ETR	156	S	S156A	13
A	1.19921723322768	0.761996947743	4	C_EFV	156	S	S156A	13
A	0.799653000158526	0.116371530172592	3	C_DLV	156	S	S156A	13
A	0.667333833368915	0.355528247669195	4	C_NVP	156	S	S156A	13
A	0.76680453353918	0.301199833870526	3	C_NVP	157	P	P157A	9
A	0.150210051375036	0.471906346191998	3	C_DLV	157	P	P157A	9
A	0.725320019068385	0.782043946665221	3	C_EFV	157	P	P157A	9
S	-2.142638797733e-002	0	1	C_NVP	157	P	P157S	4
S	-0.226260422834105	0	1	C_DLV	157	P	P157S	4
S	1.31537778854228	0	1	C_EFV	157	P	P157S	4
S	-4.24602730318383e-002	0	1	C_ETR	157	P	P157S	4
S	8.93083398951109e-002	9.17391708618054e-002	167	C_ETR	158	A	A158S	867
S	7.50978530571837e-002	0.100616136591322	245	C_EFV	158	A	A158S	867
S	7.09651053497365e-002	0.101457354900066	207	C_DLV	158	A	A158S	867
S	4.30952567964836e-002	8.96779099437266e-002	248	C_NVP	158	A	A158S	867
T	1.59460862859158e-002	0.169981364825817	9	C_DLV	158	A	A158T	33
T	3.84059523444218e-002	0.138991830661169	9	C_NVP	158	A	A158T	33
T	6.803540032583e-003	0.223901750980065	10	C_EFV	158	A	A158T	33
T	-7.75066598907941e-003	0.287507926091691	5	C_ETR	158	A	A158T	33
L	0.308768345766163	0.226088270825407	11	C_ETR	159	I	I159L	50
L	6.83144062406925e-003	0.431088035200393	13	C_NVP	159	I	I159L	50
L	5.21548282961404e-002	0.389413120982924	13	C_DLV	159	I	I159L	50
L	0.233867002177642	0.273538325434998	13	C_EFV	159	I	I159L	50
V	-0.192433097587359	0.191518117526495	8	C_ETR	159	I	I159V	44
V	-0.149005269316094	0.310013326757173	13	C_EFV	159	I	I159V	44
V	-0.339243483996467	0.27546572438077	10	C_DLV	159	I	I159V	44
V	1.63586325200946e-003	0.33113405417663	13	C_NVP	159	I	I159V	44
L	-0.36952317541938	0	1	C_NVP	161	Q	Q161L	3
L	-0.45039076148235	0	1	C_DLV	161	Q	Q161L	3
L	-0.35674795029005	0	1	C_EFV	161	Q	Q161L	3
A	-1.99221050967049e-002	3.32104327684128e-002	294	C_EFV	162	S	S162A	1026
A	-4.91636216866535e-002	3.69551172195251e-002	257	C_DLV	162	S	S162A	1026
A	-2.24393288658429e-002	3.05902896289126e-002	179	C_ETR	162	S	S162A	1026
A	-5.8831742580669e-002	3.70719549909061e-002	296	C_NVP	162	S	S162A	1026
C	-4.1265070453381e-002	5.430365028481e-002	747	C_NVP	162	S	S162C	2545
C	-1.6258702443488e-002	4.47261403349013e-002	368	C_ETR	162	S	S162C	2545
C	-4.47137906709174e-002	5.46552492234729e-002	758	C_EFV	162	S	S162C	2545
C	-4.90553146388652e-002	5.33182332855085e-002	672	C_DLV	162	S	S162C	2545
D	-5.38786283181313e-003	3.24401263787586e-002	77	C_ETR	162	S	S162D	403
D	2.02005289984952e-002	3.2088644721218e-002	111	C_NVP	162	S	S162D	403
D	-1.06872129801907e-002	3.79309486468342e-002	109	C_EFV	162	S	S162D	403
D	1.51124293810086e-002	3.26111871469332e-002	106	C_DLV	162	S	S162D	403
E	5.43844108678004e-003	0	1	C_EFV	162	S	S162E	3
E	1.43119741473801e-002	0	1	C_NVP	162	S	S162E	3
E	2.04211897700901e-002	0	1	C_DLV	162	S	S162E	3
F	-0.135899214915976	5.1849568094176e-002	2	C_EFV	162	S	S162F	8
F	-0.170554465371569	3.7564732542697e-002	2	C_ETR	162	S	S162F	8
F	-0.171021922880929	1.5134874641387e-002	2	C_DLV	162	S	S162F	8
F	-0.202521779234453	2.72304984677725e-002	2	C_NVP	162	S	S162F	8
G	-1.2054439145568e-002	7.84521452092927e-002	9	C_ETR	162	S	S162G	43
G	-3.55813349320738e-002	7.34517407709691e-002	11	C_NVP	162	S	S162G	43
G	-4.11050919709662e-002	6.82444618184967e-002	11	C_DLV	162	S	S162G	43
G	-8.01827311949529e-004	7.49881715826532e-002	12	C_EFV	162	S	S162G	43
H	-2.03039913875461e-002	3.61548106914903e-002	24	C_DLV	162	S	S162H	102
H	-4.94858795949753e-002	5.20781635167401e-002	21	C_ETR	162	S	S162H	102
H	-2.76157458772487e-002	4.05401277903385e-002	29	C_NVP	162	S	S162H	102
H	-4.29112874639852e-002	4.4118707185875e-002	28	C_EFV	162	S	S162H	102
N	-3.52273115992328e-003	5.21879049590229e-002	73	C_NVP	162	S	S162N	257
N	-4.20889969996302e-002	6.80182019599952e-002	46	C_ETR	162	S	S162N	257
N	-3.10368713318763e-002	6.10538279870276e-002	70	C_EFV	162	S	S162N	257
N	-6.62950931547068e-004	5.2285746154634e-002	68	C_DLV	162	S	S162N	257
Q	-5.80719645964001e-002	0	1	C_NVP	162	S	S162Q	3
Q	-5.561032309032e-002	0	1	C_EFV	162	S	S162Q	3
Q	-5.460559079117e-002	0	1	C_DLV	162	S	S162Q	3
T	3.232807443787e-003	4.28593424842433e-002	19	C_EFV	162	S	S162T	69
T	-4.56672898011595e-002	3.9959930929511e-002	19	C_NVP	162	S	S162T	69
T	-4.90225579508283e-003	3.33082608166636e-002	15	C_ETR	162	S	S162T	69
T	-3.22385348171013e-002	3.45562338716763e-002	16	C_DLV	162	S	S162T	69
W	-0.101452221185083	0.101939791701938	9	C_EFV	162	S	S162W	33
W	-0.144704965412524	0.114287002336865	9	C_NVP	162	S	S162W	33
W	-0.198275662440609	9.94065822469977e-002	6	C_ETR	162	S	S162W	33
W	-8.91320097074271e-002	6.66397649220594e-002	9	C_DLV	162	S	S162W	33
Y	-7.42132306830074e-002	7.30764961085091e-002	117	C_ETR	162	S	S162Y	706
Y	-7.00417443614128e-002	8.7845230728862e-002	200	C_EFV	162	S	S162Y	706
Y	-6.63557933731747e-002	8.13675444791138e-002	186	C_DLV	162	S	S162Y	706
Y	-9.65255891270237e-002	9.37037380601302e-002	203	C_NVP	162	S	S162Y	706
A	0.109945793392837	0.171825963453708	13	C_ETR	163	S	S163A	50
A	0.129618418178931	6.80826961101925e-002	13	C_NVP	163	S	S163A	50
A	0.231560293021945	0.189454039053876	13	C_EFV	163	S	S163A	50
A	0.138224035153908	6.78100269887037e-002	11	C_DLV	163	S	S163A	50
C	-8.41791321754962e-002	0.117060697877801	20	C_ETR	163	S	S163C	83
C	8.13891185978509e-002	0.150588361744895	21	C_NVP	163	S	S163C	83
C	0.2159286766112	0.281489562132906	21	C_EFV	163	S	S163C	83
C	-5.4530924826311e-002	0.195481931556334	21	C_DLV	163	S	S163C	83
I	-0.514810096592631	0	1	C_ETR	163	S	S163I	10
I	3.37456227284587e-002	0.27012869888828	3	C_EFV	163	S	S163I	10
I	7.79682434600607e-002	0.512746381271943	3	C_DLV	163	S	S163I	10
I	8.79895605517164e-002	0.687804170131199	3	C_NVP	163	S	S163I	10
N	0.28054312877092	0.13315701991045	2	C_DLV	163	S	S163N	7
N	-0.122543058873215	0.246955330128095	2	C_EFV	163	S	S163N	7
N	3.70989333686049e-002	8.12655769336051e-002	2	C_NVP	163	S	S163N	7
N	0.745999685382792	0	1	C_ETR	163	S	S163N	7
T	0.192096817754874	0.282696517631523	21	C_EFV	163	S	S163T	72
T	0.166975054092128	0.18401717060847	18	C_DLV	163	S	S163T	72
T	8.28224916721398e-002	0.216274430757051	12	C_ETR	163	S	S163T	72
T	0.213941403268239	0.144490693218738	21	C_NVP	163	S	S163T	72
I	-0.119368085082296	0.292617739927113	8	C_ETR	164	M	M164I	38
I	0.455069415907961	0.402319272420036	10	C_NVP	164	M	M164I	38
I	8.52968669726676e-002	0.381794647931535	10	C_DLV	164	M	M164I	38
I	-4.23816362028994e-002	0.601210267785763	10	C_EFV	164	M	M164I	38
L	0.519715406962826	0.318027057235338	5	C_ETR	164	M	M164L	20
L	0.88510735779539	0.897231808999363	5	C_EFV	164	M	M164L	20
L	0.263996686658594	0.483803802569851	5	C_DLV	164	M	M164L	20
L	0.6149525644179	0.461622746020617	5	C_NVP	164	M	M164L	20
A	0.629665707997912	0	1	C_EFV	165	T	T165A	3
A	0.57289958987896	0	1	C_NVP	165	T	T165A	3
A	0.823244408261443	0	1	C_DLV	165	T	T165A	3
I	-0.11631978364712	0.142001263916287	223	C_NVP	165	T	T165I	836
I	-5.2605177135877e-002	0.144993791814685	237	C_EFV	165	T	T165I	836
I	-7.5164122095782e-002	0.14784708287744	182	C_ETR	165	T	T165I	836
I	-0.197433822607509	0.173979354997051	194	C_DLV	165	T	T165I	836
K	0.28622113151273	0.235066740309041	3	C_EFV	165	T	T165K	12
K	-9.96823742306667e-002	0.400562447151556	3	C_DLV	165	T	T165K	12
K	0.34064521495399	0.238454658469987	3	C_ETR	165	T	T165K	12
K	8.24360703163e-002	0.330000090426243	3	C_NVP	165	T	T165K	12
L	7.6275243241869e-002	0.168613017258789	23	C_DLV	165	T	T165L	89
L	0.13696712111524	0.175830021530671	14	C_ETR	165	T	T165L	89
L	0.154138554506486	0.166871697586351	26	C_EFV	165	T	T165L	89
L	0.132184922650583	0.147625406771742	26	C_NVP	165	T	T165L	89
M	0.514909574591435	8.9585079914765e-002	2	C_DLV	165	T	T165M	6
M	0.48216303986425	0	1	C_ETR	165	T	T165M	6
M	0.449845328354497	6.6692729712457e-002	2	C_EFV	165	T	T165M	6
M	0.48250008216862	0	1	C_NVP	165	T	T165M	6
S	0.413622782175563	0	1	C_EFV	165	T	T165S	3
S	0.55325696782396	0	1	C_DLV	165	T	T165S	3
S	0.38926909314325	0	1	C_NVP	165	T	T165S	3
V	-7.34019040055985e-002	8.0703264326071e-002	8	C_EFV	165	T	T165V	30
V	-8.47698658567922e-002	7.01958091338085e-002	8	C_NVP	165	T	T165V	30
V	-7.10187576486354e-002	6.11197268436096e-002	7	C_ETR	165	T	T165V	30
V	-0.13811097718021	8.32184422522004e-002	7	C_DLV	165	T	T165V	30
E	-5.30099290733599e-002	0.118409136499259	5	C_EFV	166	K	K166E	16
E	-8.18134515054634e-002	9.1209907999999e-002	5	C_DLV	166	K	K166E	16
E	-0.116306413448598	9.50876033851162e-002	5	C_NVP	166	K	K166E	16
E	-3.9449466840728e-002	0	1	C_ETR	166	K	K166E	16
I	-3.71476752776205e-002	0.109785362151007	2	C_ETR	166	K	K166I	43
I	6.56289906324681e-002	0.251617494856776	14	C_DLV	166	K	K166I	43
I	8.19127335154791e-002	0.272941935593437	14	C_NVP	166	K	K166I	43
I	-7.66079817046077e-003	0.255858485826276	13	C_EFV	166	K	K166I	43
M	0.300731610657597	0	2	C_ETR	166	K	K166M	8
M	0.15365590446083	0	2	C_NVP	166	K	K166M	8
M	-8.550770501243e-002	0	2	C_EFV	166	K	K166M	8
M	0.29947401736312	0	2	C_DLV	166	K	K166M	8
N	-2.44117636809495e-002	7.1029637832965e-003	2	C_NVP	166	K	K166N	8
N	-5.92924654325375e-002	0.122286428976855	2	C_ETR	166	K	K166N	8
N	-4.40474966721765e-002	0.167689111932162	2	C_EFV	166	K	K166N	8
N	-4.39652352434196e-002	7.45542233127974e-002	2	C_DLV	166	K	K166N	8
Q	1.31170589701383e-002	1.69613836904852e-002	14	C_ETR	166	K	K166Q	61
Q	1.3770781566638e-002	3.29120769164416e-002	16	C_EFV	166	K	K166Q	61
Q	3.83455226421881e-003	2.89872905826906e-002	15	C_DLV	166	K	K166Q	61
Q	-1.29414674479597e-002	3.81174805263139e-002	16	C_NVP	166	K	K166Q	61
R	-6.9363021619297e-002	9.03721544103055e-002	367	C_EFV	166	K	K166R	1256
R	-9.77889017927949e-003	7.95597191684544e-002	374	C_NVP	166	K	K166R	1256
R	-3.67211191855072e-002	7.99954421453976e-002	187	C_ETR	166	K	K166R	1256
R	-2.42229172574965e-002	8.18757785200139e-002	328	C_DLV	166	K	K166R	1256
S	5.989979271386e-002	0	1	C_EFV	166	K	K166S	3
S	8.5500621627802e-002	0	1	C_DLV	166	K	K166S	3
S	-0.15105512605086	0	1	C_NVP	166	K	K166S	3
T	7.36740025675641e-002	6.98325791544934e-002	11	C_EFV	166	K	K166T	39
T	3.43457047263109e-002	9.45753999144301e-002	8	C_DLV	166	K	K166T	39
T	2.31762632132276e-002	7.07547524585605e-002	9	C_ETR	166	K	K166T	39
T	2.23041949001233e-002	7.92155208297266e-002	11	C_NVP	166	K	K166T	39
V	4.13916670731663e-002	0.336386388229813	37	C_ETR	167	I	I167V	164
V	-4.1633075651193e-002	0.417323627345255	42	C_EFV	167	I	I167V	164
V	-7.55639891690696e-003	0.30940679661521	42	C_DLV	167	I	I167V	164
V	3.18415879848627e-002	0.255105809002325	43	C_NVP	167	I	I167V	164
A	1.29117898143135e-002	0.242883621632768	7	C_NVP	169	E	E169A	24
A	0.191710677522234	0.157755553249327	7	C_DLV	169	E	E169A	24
A	8.05101986469351e-002	0.270127024886459	7	C_EFV	169	E	E169A	24
A	0.309624142640266	0.217985865448329	3	C_ETR	169	E	E169A	24
D	6.57540968168446e-002	8.69277562492675e-002	325	C_NVP	169	E	E169D	1108
D	6.09857285506797e-002	9.08637687232735e-002	293	C_DLV	169	E	E169D	1108
D	4.7879914104931e-002	8.51825191821664e-002	171	C_ETR	169	E	E169D	1108
D	6.48269367070932e-002	8.3407535806354e-002	319	C_EFV	169	E	E169D	1108
G	-4.46765182881613e-002	0.176424599891196	3	C_ETR	169	E	E169G	12
G	-0.50181687807392	0.267591366029216	3	C_EFV	169	E	E169G	12
G	-0.381925039341232	0.257186067847714	3	C_NVP	169	E	E169G	12
G	-0.193417443360029	0.403801732862917	3	C_DLV	169	E	E169G	12
K	-1.16432263408976e-003	7.40248126096956e-002	7	C_EFV	169	E	E169K	23
K	-6.31259023167748e-002	9.95169432985392e-002	5	C_DLV	169	E	E169K	23
K	-3.4519306295794e-002	5.38104552325501e-002	4	C_ETR	169	E	E169K	23
K	-4.45096268292621e-002	8.10679951586577e-002	7	C_NVP	169	E	E169K	23
Q	4.35187931430265e-002	3.52556383127381e-002	4	C_ETR	169	E	E169Q	19
Q	0.104538040170724	4.66727057959732e-002	5	C_EFV	169	E	E169Q	19
Q	3.6277487498544e-002	4.90604221726278e-002	5	C_DLV	169	E	E169Q	19
Q	6.33662099140644e-002	5.21909244610088e-002	5	C_NVP	169	E	E169Q	19
R	0.13444716107275	0.150725373330652	6	C_EFV	169	E	E169R	20
R	0.101596582584656	9.91664894414587e-002	3	C_ETR	169	E	E169R	20
R	-6.69737020733639e-002	0.151751123240188	5	C_DLV	169	E	E169R	20
R	3.79055568050475e-002	9.89438694556247e-002	6	C_NVP	169	E	E169R	20
A	0.182062787020665	0	6	C_ETR	170	P	P170A	24
A	0.20487740389757	0	6	C_EFV	170	P	P170A	24
A	-0.980603555083644	0	6	C_DLV	170	P	P170A	24
A	-3.70087870473799e-002	0	6	C_NVP	170	P	P170A	24
H	0.40148946419125	1.75486534482921e-002	3	C_DLV	170	P	P170H	11
H	0.33951326827619	0	2	C_NVP	170	P	P170H	11
H	0.339666029267091	1.60250866204049e-003	3	C_ETR	170	P	P170H	11
H	0.153552465992087	0.101568592954689	3	C_EFV	170	P	P170H	11
L	-0.492865905043827	0.43353530799633	3	C_DLV	170	P	P170L	16
L	-0.639266253861809	0.399235023975475	4	C_NVP	170	P	P170L	16
L	-0.472163527268696	0.408407070498817	4	C_EFV	170	P	P170L	16
L	-4.24161010669934e-002	0.198548891617006	5	C_ETR	170	P	P170L	16
S	-2.58289717061511e-002	0.253563557962848	7	C_ETR	170	P	P170S	26
S	-0.169065845492712	0.378759693156923	7	C_NVP	170	P	P170S	26
S	-0.135704344170443	0.507180459898355	7	C_EFV	170	P	P170S	26
S	-0.415265960004978	0.244621550114273	5	C_DLV	170	P	P170S	26
Y	-0.120553329270214	0.228523160174268	27	C_NVP	171	F	F171Y	104
Y	-4.97887460041072e-002	0.273326057720716	23	C_DLV	171	F	F171Y	104
Y	7.61785375575795e-002	0.261079689331853	28	C_EFV	171	F	F171Y	104
Y	-2.09777555244332e-002	0.256290676375519	26	C_ETR	171	F	F171Y	104
K	2.70519250475478e-002	0.223385759479895	50	C_ETR	172	R	R172K	245
K	-5.6213493418075e-002	0.285301702635434	66	C_EFV	172	R	R172K	245
K	-0.172742901367254	0.245807397246752	62	C_DLV	172	R	R172K	245
K	-4.51589073369569e-002	0.220741156928543	67	C_NVP	172	R	R172K	245
A	7.49544616628145e-003	4.48828547746484e-002	182	C_ETR	173	K	K173A	774
A	5.35450745003752e-002	5.28979028246604e-002	210	C_EFV	173	K	K173A	774
A	2.95642788464559e-002	4.45166519492887e-002	202	C_NVP	173	K	K173A	774
A	5.63568848988103e-003	4.30558874529947e-002	180	C_DLV	173	K	K173A	774
D	0.125117803047595	0	1	C_EFV	173	K	K173D	3
D	0.114360553324897	0	1	C_ETR	173	K	K173D	3
D	0.224133069146451	0	1	C_NVP	173	K	K173D	3
E	2.62610718288152e-003	2.34913233661984e-002	36	C_ETR	173	K	K173E	227
E	1.36788476256461e-002	2.48823429526121e-002	67	C_EFV	173	K	K173E	227
E	1.36131769016793e-002	2.03841106034895e-002	56	C_DLV	173	K	K173E	227
E	3.39967456187043e-002	2.80084629323206e-002	68	C_NVP	173	K	K173E	227
H	-2.55142514328169e-002	0	3	C_EFV	173	K	K173H	12
H	-3.9758625262698e-003	0	3	C_DLV	173	K	K173H	12
H	3.79070254563596e-003	0	3	C_ETR	173	K	K173H	12
H	3.57650864095702e-002	0	3	C_NVP	173	K	K173H	12
I	4.04286985776604e-002	6.36972052293775e-002	71	C_EFV	173	K	K173I	244
I	5.40488373532974e-003	4.69473553990951e-002	50	C_DLV	173	K	K173I	244
I	-1.79800161586675e-002	4.4053945292507e-002	63	C_NVP	173	K	K173I	244
I	3.17257525901761e-003	4.76247996673944e-002	60	C_ETR	173	K	K173I	244
L	-2.61725512918236e-002	3.155251403959e-002	37	C_NVP	173	K	K173L	132
L	5.76127299086091e-003	2.94288481781559e-002	30	C_DLV	173	K	K173L	132
L	-8.84819344903463e-003	2.97912680162223e-002	28	C_ETR	173	K	K173L	132
L	3.9267110918976e-002	4.65377918098315e-002	37	C_EFV	173	K	K173L	132
M	2.73762092692641e-002	2.0500079503796e-002	5	C_ETR	173	K	K173M	16
M	2.6849807375212e-002	0	1	C_DLV	173	K	K173M	16
M	1.69149288371014e-002	3.58149110634938e-002	5	C_NVP	173	K	K173M	16
M	1.65368182560672e-002	5.88319199301436e-002	5	C_EFV	173	K	K173M	16
N	7.9499559569771e-002	6.16992064067424e-002	35	C_NVP	173	K	K173N	132
N	4.67769559875142e-002	4.33807018749541e-002	21	C_ETR	173	K	K173N	132
N	2.29256997515297e-002	5.6127995478161e-002	39	C_EFV	173	K	K173N	132
N	4.01265541588542e-002	5.8418935997649e-002	37	C_DLV	173	K	K173N	132
Q	2.02836743299958e-002	2.30483637925824e-002	87	C_NVP	173	K	K173Q	285
Q	-7.42007476833647e-003	1.36764811380733e-002	27	C_ETR	173	K	K173Q	285
Q	1.48247501208487e-002	2.06352095667279e-002	87	C_EFV	173	K	K173Q	285
Q	1.04822247670507e-002	2.1036895763909e-002	84	C_DLV	173	K	K173Q	285
R	3.634794638613e-002	3.72007831542037e-002	55	C_ETR	173	K	K173R	297
R	2.52387958296915e-002	4.11403252551797e-002	83	C_NVP	173	K	K173R	297
R	9.69368287261952e-003	3.86817993717934e-002	81	C_EFV	173	K	K173R	297
R	3.34421375779133e-002	4.26002274484732e-002	78	C_DLV	173	K	K173R	297
S	3.74129788590974e-002	4.27838142588058e-002	70	C_EFV	173	K	K173S	243
S	5.5790728299766e-002	4.68188463614025e-002	70	C_NVP	173	K	K173S	243
S	2.69444462710346e-002	4.24858313475983e-002	64	C_DLV	173	K	K173S	243
S	9.50991349102681e-003	3.60482048350988e-002	39	C_ETR	173	K	K173S	243
T	-1.54558436609287e-002	3.27668844988772e-002	161	C_ETR	173	K	K173T	704
T	2.78324578604583e-002	3.63757275056111e-002	194	C_EFV	173	K	K173T	704
T	-1.47900664983442e-002	3.24545095999294e-002	159	C_DLV	173	K	K173T	704
T	-1.67798478280961e-003	3.29585658430068e-002	190	C_NVP	173	K	K173T	704
V	2.81667979528194e-002	4.02597877759921e-002	12	C_EFV	173	K	K173V	42
V	-4.4802963376101e-002	3.17378373133151e-002	10	C_ETR	173	K	K173V	42
V	-2.78796791740289e-002	5.01193697635884e-002	8	C_DLV	173	K	K173V	42
V	-2.59373934452495e-002	4.61301876829444e-002	12	C_NVP	173	K	K173V	42
A	-6.10779782629129e-002	0.125390832100483	9	C_DLV	174	Q	Q174A	41
A	-3.80605675598539e-002	8.10353108073061e-002	11	C_NVP	174	Q	Q174A	41
A	-6.10282141235866e-002	0.120661367687126	11	C_EFV	174	Q	Q174A	41
A	2.27080022796532e-002	9.27704905714967e-002	10	C_ETR	174	Q	Q174A	41
D	-0.46076327130235	0	1	C_EFV	174	Q	Q174D	3
D	-0.23549346062684	0	1	C_NVP	174	Q	Q174D	3
D	-0.179968304427208	0	1	C_DLV	174	Q	Q174D	3
E	-4.81997071398805e-002	5.60343906733024e-002	45	C_EFV	174	Q	Q174E	160
E	-3.90823933310412e-002	4.14963750422411e-002	30	C_ETR	174	Q	Q174E	160
E	-9.50225277212964e-003	4.27994750742829e-002	42	C_DLV	174	Q	Q174E	160
E	-1.24521658998227e-002	4.55031242582247e-002	43	C_NVP	174	Q	Q174E	160
H	-5.79542366094637e-003	4.63767789597343e-002	17	C_ETR	174	Q	Q174H	163
H	4.61464661650132e-002	6.36956039915406e-002	46	C_DLV	174	Q	Q174H	163
H	8.01752393314626e-002	6.87639197757995e-002	51	C_NVP	174	Q	Q174H	163
H	7.04291792574342e-003	6.96687827102806e-002	49	C_EFV	174	Q	Q174H	163
K	-1.19914310565462e-002	2.37502575403086e-002	485	C_DLV	174	Q	Q174K	2052
K	-6.63921739955738e-003	2.32023524440317e-002	547	C_NVP	174	Q	Q174K	2052
K	-1.05011071013647e-002	2.24639815167494e-002	453	C_ETR	174	Q	Q174K	2052
K	5.06211861257915e-003	2.25751129743516e-002	567	C_EFV	174	Q	Q174K	2052
L	-0.263039580450729	7.22520975117655e-002	2	C_ETR	174	Q	Q174L	15
L	-0.115284339815234	0.192072218452103	5	C_NVP	174	Q	Q174L	15
L	6.61249521153134e-003	0.226185395764743	3	C_DLV	174	Q	Q174L	15
L	-7.47444934026594e-002	0.217827349574247	5	C_EFV	174	Q	Q174L	15
N	1.00619781976777e-002	5.01860163248628e-002	15	C_ETR	174	Q	Q174N	81
N	7.99769451660573e-002	0.104037220911679	24	C_NVP	174	Q	Q174N	81
N	1.31730336012298e-003	6.24634810023869e-002	22	C_EFV	174	Q	Q174N	81
N	2.90216898582333e-002	7.81916507988871e-002	20	C_DLV	174	Q	Q174N	81
R	3.43699990704503e-002	8.83410341243768e-002	116	C_EFV	174	Q	Q174R	425
R	2.62421621219322e-002	8.6306969375932e-002	117	C_NVP	174	Q	Q174R	425
R	-3.5467823821128e-003	7.44621451540938e-002	89	C_ETR	174	Q	Q174R	425
R	-1.37662441709131e-002	8.93182339593662e-002	103	C_DLV	174	Q	Q174R	425
T	6.48253512540053e-004	0	1	C_DLV	174	Q	Q174T	4
T	3.00374078855751e-002	0	1	C_ETR	174	Q	Q174T	4
T	-5.8533929867144e-002	0	1	C_EFV	174	Q	Q174T	4
T	-6.9881366041602e-003	0	1	C_NVP	174	Q	Q174T	4
Y	2.25318082414725e-002	0	1	C_ETR	174	Q	Q174Y	4
Y	-9.46133467550501e-002	0	1	C_EFV	174	Q	Q174Y	4
Y	0.160215914925558	0	1	C_DLV	174	Q	Q174Y	4
Y	0.14526488500249	0	1	C_NVP	174	Q	Q174Y	4
H	-4.92988524421817e-002	0.109126809976379	6	C_ETR	175	N	N175H	40
H	5.0799809105007e-002	0.153794717378547	12	C_EFV	175	N	N175H	40
H	7.59150888924921e-002	0.218271992612119	10	C_DLV	175	N	N175H	40
H	3.90297923093249e-002	0.168584982411619	12	C_NVP	175	N	N175H	40
S	0.145262460791103	0	1	C_NVP	175	N	N175S	3
S	0.14152923790354	0	1	C_DLV	175	N	N175S	3
S	0.220347430127659	0	1	C_EFV	175	N	N175S	3
Y	-9.44294553406021e-005	0.243654821010044	18	C_DLV	175	N	N175Y	74
Y	0.238845365898676	0.388204776380585	20	C_EFV	175	N	N175Y	74
Y	5.04480651395725e-003	0.502887314495193	15	C_ETR	175	N	N175Y	74
Y	5.57671774286485e-002	0.267822324865316	21	C_NVP	175	N	N175Y	74
A	-0.406856358495602	0	1	C_NVP	176	P	P176A	3
A	-0.405896786304084	0	1	C_EFV	176	P	P176A	3
A	-0.410030986575066	0	1	C_DLV	176	P	P176A	3
Q	0.357863227770744	0	1	C_ETR	176	P	P176Q	4
Q	0.197864688799749	0	1	C_EFV	176	P	P176Q	4
Q	3.498952785272e-002	0	1	C_DLV	176	P	P176Q	4
Q	0.126452030604845	0	1	C_NVP	176	P	P176Q	4
S	-0.105045828011481	0.269218510231281	9	C_DLV	176	P	P176S	36
S	-0.201462461650654	0.187521622093524	11	C_EFV	176	P	P176S	36
S	1.28961897374178e-002	0.271548527638148	5	C_ETR	176	P	P176S	36
S	-5.63457087212745e-002	0.196515440722746	11	C_NVP	176	P	P176S	36
T	0.311983348118076	0.143538172080257	3	C_DLV	176	P	P176T	9
T	0.132028905719368	0.179202357216082	3	C_EFV	176	P	P176T	9
T	7.03126104883454e-002	0.206257433422499	3	C_NVP	176	P	P176T	9
E	-1.86229383051866e-002	5.32812476632057e-002	1464	C_NVP	177	D	D177E	5156
E	-3.09576585784434e-005	5.15764818891999e-002	1291	C_DLV	177	D	D177E	5156
E	1.31571421239199e-002	5.15918026367946e-002	1475	C_EFV	177	D	D177E	5156
E	1.79467219799378e-002	4.83164941933955e-002	926	C_ETR	177	D	D177E	5156
G	-0.129374913119179	0.227478697196318	48	C_DLV	177	D	D177G	185
G	3.20207909503826e-002	0.225218638635609	35	C_ETR	177	D	D177G	185
G	-8.62391884891697e-002	0.235378747663326	51	C_EFV	177	D	D177G	185
G	-0.143766387897412	0.216229243737252	51	C_NVP	177	D	D177G	185
H	-2.3889818855111e-002	0	1	C_EFV	177	D	D177H	4
H	-1.5577799914339e-002	0	1	C_DLV	177	D	D177H	4
H	-5.2907744453469e-002	0	1	C_NVP	177	D	D177H	4
H	-3.3325147258252e-002	0	1	C_ETR	177	D	D177H	4
K	5.120804497818e-002	0.15610514467112	2	C_EFV	177	D	D177K	7
K	-0.10901579632935	0	1	C_DLV	177	D	D177K	7
K	-2.8090317842465e-002	0.148308016053815	2	C_NVP	177	D	D177K	7
K	7.25649106160137e-002	0.136202209770053	2	C_ETR	177	D	D177K	7
N	-4.17477873859669e-002	4.11315923681882e-002	73	C_ETR	177	D	D177N	375
N	-4.14454937961468e-002	4.7517275489767e-002	102	C_EFV	177	D	D177N	375
N	-3.39791571342866e-002	4.37365060633403e-002	96	C_DLV	177	D	D177N	375
N	-5.62817019365248e-002	5.14642290016597e-002	104	C_NVP	177	D	D177N	375
Q	-0.17765015037539	0	1	C_EFV	177	D	D177Q	3
Q	-0.177692232282988	0	1	C_ETR	177	D	D177Q	3
Q	-0.259566375909379	0	1	C_NVP	177	D	D177Q	3
S	-2.7360592543433e-002	0	1	C_EFV	177	D	D177S	3
S	-0.126873001606241	0	1	C_NVP	177	D	D177S	3
S	2.2424520155278e-002	0	1	C_ETR	177	D	D177S	3
Y	-0.433677551337754	0	1	C_DLV	177	D	D177Y	3
Y	-0.438890398205095	0	1	C_EFV	177	D	D177Y	3
Y	-0.562181500497734	0	1	C_NVP	177	D	D177Y	3
F	9.06108844683719e-002	0.125632829849326	14	C_EFV	178	I	I178F	52
F	0.115048570112758	0.131711141959574	14	C_DLV	178	I	I178F	52
F	0.169798685216044	0.158781913163915	15	C_NVP	178	I	I178F	52
F	0.127376310153571	0.138360637460035	9	C_ETR	178	I	I178F	52
L	5.47120754457542e-002	2.8549278311043e-002	398	C_NVP	178	I	I178L	1355
L	4.67212359208704e-002	2.55407015872782e-002	348	C_DLV	178	I	I178L	1355
L	2.73169233056596e-002	1.85699712768493e-002	215	C_ETR	178	I	I178L	1355
L	4.09813632770782e-002	2.2865359465446e-002	394	C_EFV	178	I	I178L	1355
M	3.62100541928683e-002	6.35120350400347e-002	451	C_DLV	178	I	I178M	1782
M	4.30975696599656e-002	6.73601196374475e-002	516	C_NVP	178	I	I178M	1782
M	3.28744346767927e-002	6.78433757499604e-002	509	C_EFV	178	I	I178M	1782
M	1.06402294671767e-002	6.18035209959017e-002	306	C_ETR	178	I	I178M	1782
V	-5.77530884075376e-002	4.01666197280127e-002	25	C_ETR	178	I	I178V	176
V	-7.07606126079332e-002	4.67788698496663e-002	52	C_EFV	178	I	I178V	176
V	-8.7923167223909e-002	5.20120489296173e-002	47	C_DLV	178	I	I178V	176
V	-0.11061115547478	5.20312004342808e-002	52	C_NVP	178	I	I178V	176
A	-6.67601845350263e-002	4.9408378077433e-002	6	C_DLV	179	V	V179A	26
A	6.92157940829263e-003	5.70076603850894e-002	8	C_EFV	179	V	V179A	26
A	-0.231793633550493	3.59911037088607e-002	4	C_ETR	179	V	V179A	26
A	-0.240893293057949	5.41467464947397e-002	8	C_NVP	179	V	V179A	26
D	0.561727864674485	0.322929105427451	109	C_EFV	179	V	V179D	383
D	0.492016151995198	0.308700102451374	99	C_DLV	179	V	V179D	383
D	0.243244108817794	0.241376334316277	66	C_ETR	179	V	V179D	383
D	0.264615177362534	0.2534050892494	109	C_NVP	179	V	V179D	383
E	0.44677064983518	0.233091374677479	66	C_EFV	179	V	V179E	241
E	0.281659156756514	0.204807894005696	48	C_ETR	179	V	V179E	241
E	0.248182187193558	0.158136514274895	68	C_NVP	179	V	V179E	241
E	0.402987670468676	0.220792798844528	59	C_DLV	179	V	V179E	241
F	0.154133263582161	0.120705510531172	96	C_NVP	179	V	V179F	379
F	0.312597472925661	0.180591049580443	102	C_EFV	179	V	V179F	379
F	0.586685548400574	0.223357477620549	99	C_ETR	179	V	V179F	379
F	0.151103032345751	0.15941745703	82	C_DLV	179	V	V179F	379
G	-7.46205977145429e-002	0.173734773914937	7	C_DLV	179	V	V179G	27
G	-3.75104394735772e-002	0.177144063545497	7	C_EFV	179	V	V179G	27
G	-0.284332674103282	0.254160672129812	7	C_NVP	179	V	V179G	27
G	-0.409319152401549	0.311252237401821	6	C_ETR	179	V	V179G	27
H	0.3439901016123	0	1	C_EFV	179	V	V179H	4
H	0.17882301392108	0	1	C_NVP	179	V	V179H	4
H	0.28762897210633	0	1	C_ETR	179	V	V179H	4
H	0.23126385749751	0	1	C_DLV	179	V	V179H	4
I	9.19087612749744e-002	5.78699913153255e-002	633	C_ETR	179	V	V179I	3218
I	-3.61797853156376e-002	5.68026733897257e-002	794	C_DLV	179	V	V179I	3218
I	2.30191819416154e-002	4.36845659147991e-002	894	C_NVP	179	V	V179I	3218
I	-2.8006857652512e-002	5.07204502431118e-002	897	C_EFV	179	V	V179I	3218
L	-3.99932662234262e-004	0.132834152862497	17	C_EFV	179	V	V179L	61
L	0.213507092331247	0.140948234027283	17	C_ETR	179	V	V179L	61
[truncated: 3,070 more rows]
