# Supplementary material for: Significantly Improved HIV Inhibitor Efficacy Prediction Employing Proteochemometric Models Generated From Antivirogram Data
Source: PLoS Comput Biol. 2013 Feb 21;9(2):e1002899. doi: 10.1371/journal.pcbi.1002899 (PMC3578754; doi:10.1371/journal.pcbi.1002899)
Supplement: Dataset S1 — Archive file containing tab delimited text files listing all present mutations for each drug type (NNRTI, NRTI and PI) and their effect as described by our final models. (ZIP) [file pcbi.1002899.s001.zip › nrti.txt]

AminoAcid	Activity_Difference_Mean	Activity_Difference_StdDev	Activity_Difference_N	CMP	Residue_nr	WT_AminoAcid	Mutation	ID	Mutation_in_set_all_drugs
A	3.56602843758765e-002	7.21497031909865e-002	2	C_3TC_MP	1	P	P1A	P1AC_3TC_MP	52
A	6.6103891644837e-002	0	1	C_TDF_MP	1	P	P1A	P1AC_TDF_MP	52
A	0.176300181392916	4.75649079199935e-002	2	C_d4T_MP	1	P	P1A	P1AC_d4T_MP	52
A	9.4793569936515e-002	2.8823586564827e-002	2	C_ddC_MP	1	P	P1A	P1AC_ddC_MP	52
A	0.107412118289261	6.3746102503039e-002	2	C_ATZ_MP	1	P	P1A	P1AC_ATZ_MP	52
A	4.9056725648779e-002	6.8316343164062e-002	2	C_ABC_MP	1	P	P1A	P1AC_ABC_MP	52
A	-0.1589049005609	0.144392413349936	2	C_ddI_MP	1	P	P1A	P1AC_ddI_MP	52
F	-2.4484187187923e-002	0.133894818689497	2	C_d4T_MP	1	P	P1F	P1FC_d4T_MP	52
F	-7.09328952204205e-002	0.22950163087615	2	C_ATZ_MP	1	P	P1F	P1FC_ATZ_MP	52
F	-5.617398674887e-002	0	1	C_ddC_MP	1	P	P1F	P1FC_ddC_MP	52
F	5.8658870207105e-002	0.279359903611855	2	C_ddI_MP	1	P	P1F	P1FC_ddI_MP	52
F	-2.59475220146549e-003	0.174152248329444	2	C_ABC_MP	1	P	P1F	P1FC_ABC_MP	52
F	-8.118358400575e-002	0	1	C_FTC_MP	1	P	P1F	P1FC_FTC_MP	52
F	-0.127920810368617	0	1	C_TDF_MP	1	P	P1F	P1FC_TDF_MP	52
F	9.95528134182101e-002	0.14119404913815	2	C_3TC_MP	1	P	P1F	P1FC_3TC_MP	52
H	-0.12054118478189	0.327462254184907	5	C_ddI_MP	1	P	P1H	P1HC_ddI_MP	152
H	-0.211336469799883	0.128514770992957	5	C_FTC_MP	1	P	P1H	P1HC_FTC_MP	152
H	-1.32502198904028e-002	0.207212768170006	4	C_ddC_MP	1	P	P1H	P1HC_ddC_MP	152
H	-7.4360037975134e-002	0.160670013982782	5	C_TDF_MP	1	P	P1H	P1HC_TDF_MP	152
H	-0.244980323616739	0.148552457604345	5	C_3TC_MP	1	P	P1H	P1HC_3TC_MP	152
H	-7.22572629813508e-002	0.193533289832577	5	C_ABC_MP	1	P	P1H	P1HC_ABC_MP	152
H	-8.52031665438397e-002	0.237474872556273	4	C_ATZ_MP	1	P	P1H	P1HC_ATZ_MP	152
H	-1.42267558314531e-002	0.126913256510644	5	C_d4T_MP	1	P	P1H	P1HC_d4T_MP	152
L	-4.98942386240634e-002	0.224272083623113	76	C_ABC_MP	1	P	P1L	P1LC_ABC_MP	2444
L	7.68923325234785e-002	0.206139277302878	76	C_ddC_MP	1	P	P1L	P1LC_ddC_MP	2444
L	-2.50798335198448e-002	0.217477874764764	79	C_3TC_MP	1	P	P1L	P1LC_3TC_MP	2444
L	-0.104772373174804	0.268959358363944	70	C_ATZ_MP	1	P	P1L	P1LC_ATZ_MP	2444
L	-2.18189025586479e-002	0.188820683288346	79	C_TDF_MP	1	P	P1L	P1LC_TDF_MP	2444
L	2.78823833761624e-002	0.216718018160176	79	C_d4T_MP	1	P	P1L	P1LC_d4T_MP	2444
L	1.39955492139208e-002	0.213169608751438	74	C_FTC_MP	1	P	P1L	P1LC_FTC_MP	2444
L	-7.22730651562007e-003	0.194616350522333	78	C_ddI_MP	1	P	P1L	P1LC_ddI_MP	2444
S	0.206879927935684	0	1	C_3TC_MP	1	P	P1S	P1SC_3TC_MP	24
S	5.7340335494335e-002	0	1	C_ddI_MP	1	P	P1S	P1SC_ddI_MP	24
S	0.250123303671501	0	1	C_ABC_MP	1	P	P1S	P1SC_ABC_MP	24
S	3.4855840283985e-002	0	1	C_ddC_MP	1	P	P1S	P1SC_ddC_MP	24
S	0.405295380676421	0	1	C_d4T_MP	1	P	P1S	P1SC_d4T_MP	24
S	0.481037398591998	0	1	C_ATZ_MP	1	P	P1S	P1SC_ATZ_MP	24
V	-0.1581094828142	0	1	C_3TC_MP	1	P	P1V	P1VC_3TC_MP	32
V	-7.88337528197184e-002	0	1	C_TDF_MP	1	P	P1V	P1VC_TDF_MP	32
V	-5.578923048346e-002	0	1	C_FTC_MP	1	P	P1V	P1VC_FTC_MP	32
V	-0.172427942331005	0	1	C_ABC_MP	1	P	P1V	P1VC_ABC_MP	32
V	-0.10241775360913	0	1	C_ddI_MP	1	P	P1V	P1VC_ddI_MP	32
V	0.143012724059872	0	1	C_ATZ_MP	1	P	P1V	P1VC_ATZ_MP	32
V	4.79014938689291e-002	0	1	C_ddC_MP	1	P	P1V	P1VC_ddC_MP	32
V	-1.13986556008146e-002	0	1	C_d4T_MP	1	P	P1V	P1VC_d4T_MP	32
T	-4.06773426830905e-002	0	1	C_ddI_MP	2	I	I2T	I2TC_ddI_MP	32
T	2.98914075480779e-002	0	1	C_ddC_MP	2	I	I2T	I2TC_ddC_MP	32
T	7.5000466858615e-002	0	1	C_FTC_MP	2	I	I2T	I2TC_FTC_MP	32
T	0.231082767413157	0	1	C_d4T_MP	2	I	I2T	I2TC_d4T_MP	32
T	-0.176143552153376	0	1	C_ATZ_MP	2	I	I2T	I2TC_ATZ_MP	32
T	1.29856909364897e-002	0	1	C_ABC_MP	2	I	I2T	I2TC_ABC_MP	32
T	-0.160992876776355	0	1	C_3TC_MP	2	I	I2T	I2TC_3TC_MP	32
T	-5.79936078617105e-002	0	1	C_TDF_MP	2	I	I2T	I2TC_TDF_MP	32
V	-3.32464786581765e-002	0.225884710481021	11	C_FTC_MP	2	I	I2V	I2VC_FTC_MP	400
V	-9.76272432100039e-002	0.199028428545175	12	C_TDF_MP	2	I	I2V	I2VC_TDF_MP	400
V	-9.87022276453554e-002	0.267226287244904	13	C_ddI_MP	2	I	I2V	I2VC_ddI_MP	400
V	-0.145913913687999	0.233108801569155	13	C_ddC_MP	2	I	I2V	I2VC_ddC_MP	400
V	0.127677960053524	0.236655380840738	13	C_d4T_MP	2	I	I2V	I2VC_d4T_MP	400
V	-0.174377120661217	0.249932293213951	12	C_ATZ_MP	2	I	I2V	I2VC_ATZ_MP	400
V	-0.101288649449952	0.220387633101202	13	C_3TC_MP	2	I	I2V	I2VC_3TC_MP	400
V	-8.91819982642034e-002	0.203865948992096	13	C_ABC_MP	2	I	I2V	I2VC_ABC_MP	400
A	0.101054666082569	6.07520984090155e-002	4	C_TDF_MP	3	S	S3A	S3AC_TDF_MP	96
A	-0.109631880632701	6.43549916573268e-002	4	C_FTC_MP	3	S	S3A	S3AC_FTC_MP	96
A	-1.53159781275247e-002	3.11684035598188e-002	4	C_ddI_MP	3	S	S3A	S3AC_ddI_MP	96
A	-8.53254912649423e-002	0.149498807604155	4	C_ddC_MP	3	S	S3A	S3AC_ddC_MP	96
A	-6.32458343244467e-002	1.58603276634395e-003	4	C_d4T_MP	3	S	S3A	S3AC_d4T_MP	96
A	-2.301975564666e-002	2.75002984357928e-002	4	C_ATZ_MP	3	S	S3A	S3AC_ATZ_MP	96
A	3.45154716441798e-002	0.109529695785896	4	C_ABC_MP	3	S	S3A	S3AC_ABC_MP	96
A	-0.231133453107186	8.25545971919531e-002	4	C_3TC_MP	3	S	S3A	S3AC_3TC_MP	96
C	-2.9404674726767e-003	0.201652412485695	43	C_ABC_MP	3	S	S3C	S3CC_ABC_MP	972
C	3.63119836024222e-002	0.234572324854532	38	C_ATZ_MP	3	S	S3C	S3CC_ATZ_MP	972
C	-8.21249297007561e-002	0.22453266221452	42	C_d4T_MP	3	S	S3C	S3CC_d4T_MP	972
C	6.27683534054631e-002	0.171040357579621	42	C_TDF_MP	3	S	S3C	S3CC_TDF_MP	972
C	-6.09792085944912e-003	0.274979465739387	43	C_3TC_MP	3	S	S3C	S3CC_3TC_MP	972
C	7.57624221777197e-002	0.266031115597647	35	C_FTC_MP	3	S	S3C	S3CC_FTC_MP	972
C	7.13828784703484e-002	0.233123742895892	38	C_ddC_MP	3	S	S3C	S3CC_ddC_MP	972
C	-1.00195232722049e-002	0.215225080753913	43	C_ddI_MP	3	S	S3C	S3CC_ddI_MP	972
G	0.6924434005254	0	1	C_TDF_MP	3	S	S3G	S3GC_TDF_MP	24
G	0.526210983732619	0	1	C_FTC_MP	3	S	S3G	S3GC_FTC_MP	24
G	0.510567878116319	0	1	C_ddI_MP	3	S	S3G	S3GC_ddI_MP	24
G	0.6230556620568	0	1	C_3TC_MP	3	S	S3G	S3GC_3TC_MP	24
G	0.840322349163849	0	1	C_ddC_MP	3	S	S3G	S3GC_ddC_MP	24
G	0.71124587493574	0	1	C_d4T_MP	3	S	S3G	S3GC_d4T_MP	24
G	0.666799683221284	0	1	C_ABC_MP	3	S	S3G	S3GC_ABC_MP	24
G	0.33250032966762	0	1	C_ATZ_MP	3	S	S3G	S3GC_ATZ_MP	24
H	4.03328488993527e-002	0.200295296075533	18	C_ATZ_MP	4	P	P4H	P4HC_ATZ_MP	262
H	8.844628567759e-002	0.186064310024632	17	C_d4T_MP	4	P	P4H	P4HC_d4T_MP	262
H	4.42818429575133e-003	0.187810242406547	15	C_ddC_MP	4	P	P4H	P4HC_ddC_MP	262
H	6.46953240466088e-003	0.189073982240931	18	C_ABC_MP	4	P	P4H	P4HC_ABC_MP	262
H	-4.37004669545942e-002	0.160194211809962	15	C_TDF_MP	4	P	P4H	P4HC_TDF_MP	262
H	2.84924176035334e-002	0.17235508842964	18	C_ddI_MP	4	P	P4H	P4HC_ddI_MP	262
H	5.98582874343374e-002	0.185013992057862	18	C_3TC_MP	4	P	P4H	P4HC_3TC_MP	262
H	3.3118746692908e-002	0.125898223002813	12	C_FTC_MP	4	P	P4H	P4HC_FTC_MP	262
K	-0.188855258481847	0	1	C_ddI_MP	4	P	P4K	P4KC_ddI_MP	16
K	-3.04974746376199e-002	0	1	C_FTC_MP	4	P	P4K	P4KC_FTC_MP	16
K	-0.223708794985655	0	1	C_ddC_MP	4	P	P4K	P4KC_ddC_MP	16
K	-0.138017302530608	0	1	C_d4T_MP	4	P	P4K	P4KC_d4T_MP	16
K	-0.174113698315967	0	1	C_TDF_MP	4	P	P4K	P4KC_TDF_MP	16
K	-0.13244533835283	0	1	C_ATZ_MP	4	P	P4K	P4KC_ATZ_MP	16
K	-0.22018989261641	0	1	C_3TC_MP	4	P	P4K	P4KC_3TC_MP	16
K	-0.192362907234954	0	1	C_ABC_MP	4	P	P4K	P4KC_ABC_MP	16
N	4.3829152458439e-002	0	1	C_ATZ_MP	4	P	P4N	P4NC_ATZ_MP	10
N	9.97691867277669e-002	0	1	C_d4T_MP	4	P	P4N	P4NC_d4T_MP	10
N	0.10355921786781	0	1	C_ddI_MP	4	P	P4N	P4NC_ddI_MP	10
N	2.8182478906489e-002	0	1	C_ddC_MP	4	P	P4N	P4NC_ddC_MP	10
N	0.145900794883093	0	1	C_ABC_MP	4	P	P4N	P4NC_ABC_MP	10
Q	-4.02038599959112e-003	0.132396368891723	8	C_TDF_MP	4	P	P4Q	P4QC_TDF_MP	146
Q	5.7762035765361e-002	4.38868185373407e-002	6	C_FTC_MP	4	P	P4Q	P4QC_FTC_MP	146
Q	5.18243636086662e-003	0.159805869074308	10	C_3TC_MP	4	P	P4Q	P4QC_3TC_MP	146
Q	1.25502323480383e-003	0.152047687236361	10	C_ddI_MP	4	P	P4Q	P4QC_ddI_MP	146
Q	-5.39430588108386e-002	0.144675335323808	10	C_ABC_MP	4	P	P4Q	P4QC_ABC_MP	146
Q	-1.83674251260067e-002	0.152350971551028	10	C_ddC_MP	4	P	P4Q	P4QC_ddC_MP	146
Q	6.25882785108232e-003	0.151202491121678	9	C_ATZ_MP	4	P	P4Q	P4QC_ATZ_MP	146
Q	2.84859176958808e-002	0.163174680076921	10	C_d4T_MP	4	P	P4Q	P4QC_d4T_MP	146
S	4.69124710338774e-003	7.5201508806266e-002	172	C_TDF_MP	4	P	P4S	P4SC_TDF_MP	3034
S	-7.46135534901372e-002	0.11091181872135	203	C_ATZ_MP	4	P	P4S	P4SC_ATZ_MP	3034
S	-2.01322977478562e-002	8.54258021923656e-002	209	C_3TC_MP	4	P	P4S	P4SC_3TC_MP	3034
S	-2.8881184122022e-002	8.76892391039539e-002	130	C_FTC_MP	4	P	P4S	P4SC_FTC_MP	3034
S	-7.65069239755478e-003	7.79436089034594e-002	208	C_ddI_MP	4	P	P4S	P4SC_ddI_MP	3034
S	-4.72469062997389e-002	9.51551550395895e-002	204	C_d4T_MP	4	P	P4S	P4SC_d4T_MP	3034
S	-3.54781379533492e-002	8.72211073696599e-002	201	C_ABC_MP	4	P	P4S	P4SC_ABC_MP	3034
S	-2.35921434627162e-002	8.40970301322042e-002	190	C_ddC_MP	4	P	P4S	P4SC_ddC_MP	3034
T	-5.48469797441851e-002	0.133196950924541	54	C_d4T_MP	4	P	P4T	P4TC_d4T_MP	832
T	-7.1087357971086e-002	0.164163679572306	52	C_ATZ_MP	4	P	P4T	P4TC_ATZ_MP	832
T	7.04226392157372e-003	0.125726136831415	39	C_FTC_MP	4	P	P4T	P4TC_FTC_MP	832
T	-8.59080023315122e-002	0.13852424009612	54	C_ABC_MP	4	P	P4T	P4TC_ABC_MP	832
T	-2.43844410148495e-002	0.133356139212469	54	C_3TC_MP	4	P	P4T	P4TC_3TC_MP	832
T	-1.60974778024424e-002	0.11305997820468	59	C_ddC_MP	4	P	P4T	P4TC_ddC_MP	832
T	-1.82364177705114e-002	0.115596863864126	54	C_ddI_MP	4	P	P4T	P4TC_ddI_MP	832
T	-2.41385115161044e-002	9.9147196351706e-002	50	C_TDF_MP	4	P	P4T	P4TC_TDF_MP	832
V	1.34969788141163e-002	0.21354260710228	24	C_TDF_MP	5	I	I5V	I5VC_TDF_MP	460
V	-4.88507187603255e-002	0.283938792088055	16	C_FTC_MP	5	I	I5V	I5VC_FTC_MP	460
V	3.101435913724e-002	0.212413640744354	33	C_ddI_MP	5	I	I5V	I5VC_ddI_MP	460
V	5.64056502954326e-002	0.250951435974698	28	C_ddC_MP	5	I	I5V	I5VC_ddC_MP	460
V	8.68603641337953e-002	0.255270705301021	32	C_d4T_MP	5	I	I5V	I5VC_d4T_MP	460
V	2.06373547060916e-002	0.263122407032741	32	C_ATZ_MP	5	I	I5V	I5VC_ATZ_MP	460
V	2.67938970976365e-002	0.182898947108798	32	C_ABC_MP	5	I	I5V	I5VC_ABC_MP	460
V	3.37230041276815e-002	0.273397234457212	33	C_3TC_MP	5	I	I5V	I5VC_3TC_MP	460
A	-0.113139280869557	0.174057391440306	4	C_ATZ_MP	6	E	E6A	E6AC_ATZ_MP	29
A	1.4215420431913e-002	0.12602380738101	3	C_TDF_MP	6	E	E6A	E6AC_TDF_MP	29
A	1.9479038286378e-002	0.123887627371406	4	C_d4T_MP	6	E	E6A	E6AC_d4T_MP	29
A	-6.50498950871625e-002	0.14772211113355	4	C_ddC_MP	6	E	E6A	E6AC_ddC_MP	29
A	-0.134661548829516	8.22335767390862e-002	4	C_3TC_MP	6	E	E6A	E6AC_3TC_MP	29
A	-7.47747392727805e-002	0.127779816490374	4	C_ddI_MP	6	E	E6A	E6AC_ddI_MP	29
A	-5.90446135318e-002	0.11442473893138	2	C_FTC_MP	6	E	E6A	E6AC_FTC_MP	29
A	-9.18031913909208e-002	0.131171931250184	4	C_ABC_MP	6	E	E6A	E6AC_ABC_MP	29
D	7.2279304084073e-003	7.93946438955969e-002	411	C_ddC_MP	6	E	E6D	E6DC_ddC_MP	3426
D	2.07746712375947e-002	7.63838902788608e-002	483	C_ddI_MP	6	E	E6D	E6DC_ddI_MP	3426
D	6.40207615242902e-003	7.3664563966548e-002	481	C_d4T_MP	6	E	E6D	E6DC_d4T_MP	3426
D	-1.00172904537644e-002	7.89940622832612e-002	472	C_ATZ_MP	6	E	E6D	E6DC_ATZ_MP	3426
D	2.88278004953871e-002	7.12742958740594e-002	256	C_FTC_MP	6	E	E6D	E6DC_FTC_MP	3426
D	1.2925476253999e-002	7.4169717569916e-002	483	C_3TC_MP	6	E	E6D	E6DC_3TC_MP	3426
D	1.19144127478309e-002	7.38797383834291e-002	472	C_ABC_MP	6	E	E6D	E6DC_ABC_MP	3426
D	-2.0371800282919e-002	6.91747052588291e-002	368	C_TDF_MP	6	E	E6D	E6DC_TDF_MP	3426
G	9.0549378220659e-002	0.125634188475145	3	C_FTC_MP	6	E	E6G	E6GC_FTC_MP	31
G	-8.72434196175571e-002	5.94370289879805e-002	4	C_ddI_MP	6	E	E6G	E6GC_ddI_MP	31
G	-1.63128400559458e-002	9.62985347072e-002	4	C_3TC_MP	6	E	E6G	E6GC_3TC_MP	31
G	-5.35270038882962e-003	4.84786473918189e-002	4	C_ddC_MP	6	E	E6G	E6GC_ddC_MP	31
G	7.16861318012157e-002	9.5026135828926e-002	4	C_TDF_MP	6	E	E6G	E6GC_TDF_MP	31
G	2.8111435536952e-002	0.161925600435722	4	C_d4T_MP	6	E	E6G	E6GC_d4T_MP	31
G	-7.488959872003e-003	6.84290953372186e-002	4	C_ABC_MP	6	E	E6G	E6GC_ABC_MP	31
G	-6.42336475809093e-002	7.23412886277222e-002	4	C_ATZ_MP	6	E	E6G	E6GC_ATZ_MP	31
K	-1.88996490232945e-002	5.60311858810563e-002	97	C_FTC_MP	6	E	E6K	E6KC_FTC_MP	1162
K	1.21405643630359e-002	6.38030228418445e-002	156	C_ATZ_MP	6	E	E6K	E6KC_ATZ_MP	1162
K	1.13583516208436e-002	5.60230671237069e-002	156	C_ABC_MP	6	E	E6K	E6KC_ABC_MP	1162
K	2.99049445852461e-002	5.6737934285436e-002	132	C_TDF_MP	6	E	E6K	E6KC_TDF_MP	1162
K	1.08361977056096e-002	5.84703066155849e-002	161	C_d4T_MP	6	E	E6K	E6KC_d4T_MP	1162
K	3.87941117666579e-002	6.1781989377509e-002	159	C_ddI_MP	6	E	E6K	E6KC_ddI_MP	1162
K	4.54501761173366e-002	6.30144674614416e-002	140	C_ddC_MP	6	E	E6K	E6KC_ddC_MP	1162
K	2.64297261095048e-002	5.72273004290851e-002	161	C_3TC_MP	6	E	E6K	E6KC_3TC_MP	1162
N	7.23273016896311e-002	4.58573121073384e-002	17	C_FTC_MP	6	E	E6N	E6NC_FTC_MP	170
N	1.67097194254287e-002	4.44200357413509e-002	20	C_TDF_MP	6	E	E6N	E6NC_TDF_MP	170
N	3.72876666857661e-002	6.11204374326893e-002	23	C_ddI_MP	6	E	E6N	E6NC_ddI_MP	170
N	6.81449151665767e-002	5.83633101988065e-002	23	C_3TC_MP	6	E	E6N	E6NC_3TC_MP	170
N	4.48825993559637e-002	6.16812261834599e-002	20	C_ddC_MP	6	E	E6N	E6NC_ddC_MP	170
N	1.34708996495521e-002	5.4808754202269e-002	22	C_ABC_MP	6	E	E6N	E6NC_ABC_MP	170
N	9.17935210974109e-003	4.78931338494205e-002	22	C_ATZ_MP	6	E	E6N	E6NC_ATZ_MP	170
N	7.98355432841884e-003	4.897047468231e-002	23	C_d4T_MP	6	E	E6N	E6NC_d4T_MP	170
P	1.6273209804558e-002	0	1	C_ABC_MP	6	E	E6P	E6PC_ABC_MP	7
P	9.3357900237118e-002	0	1	C_d4T_MP	6	E	E6P	E6PC_d4T_MP	7
P	3.7135378496696e-002	0	1	C_ddI_MP	6	E	E6P	E6PC_ddI_MP	7
P	6.4905986142433e-002	0	1	C_ATZ_MP	6	E	E6P	E6PC_ATZ_MP	7
P	0.153803527944205	0	1	C_3TC_MP	6	E	E6P	E6PC_3TC_MP	7
P	0.188866865609228	0	1	C_TDF_MP	6	E	E6P	E6PC_TDF_MP	7
P	0.133442553905751	0	1	C_ddC_MP	6	E	E6P	E6PC_ddC_MP	7
Q	2.00953016038226e-002	2.59135346345101e-002	6	C_ABC_MP	6	E	E6Q	E6QC_ABC_MP	48
Q	5.73795766191938e-002	4.79926064387433e-002	6	C_ddI_MP	6	E	E6Q	E6QC_ddI_MP	48
Q	4.12879400118855e-002	3.78053963036545e-002	6	C_ATZ_MP	6	E	E6Q	E6QC_ATZ_MP	48
Q	5.63763089083981e-002	4.80288419405496e-002	6	C_TDF_MP	6	E	E6Q	E6QC_TDF_MP	48
Q	4.39053703061018e-002	4.0216372882132e-002	6	C_ddC_MP	6	E	E6Q	E6QC_ddC_MP	48
Q	4.40004514037883e-002	4.1450948051594e-002	6	C_3TC_MP	6	E	E6Q	E6QC_3TC_MP	48
Q	4.24291315077205e-002	3.81687262137315e-002	6	C_d4T_MP	6	E	E6Q	E6QC_d4T_MP	48
Q	6.54115374053807e-003	2.33407440389987e-002	6	C_FTC_MP	6	E	E6Q	E6QC_FTC_MP	48
S	2.91085822837655e-003	5.45439957524005e-002	2	C_TDF_MP	6	E	E6S	E6SC_TDF_MP	16
S	-8.881743692e-003	4.7139832199679e-002	2	C_FTC_MP	6	E	E6S	E6SC_FTC_MP	16
S	-4.9594496202212e-002	4.3830564423652e-002	2	C_ddI_MP	6	E	E6S	E6SC_ddI_MP	16
S	-3.29233499658375e-002	6.28767954827115e-002	2	C_ddC_MP	6	E	E6S	E6SC_ddC_MP	16
S	-9.1406804513211e-003	4.44527454762299e-002	2	C_d4T_MP	6	E	E6S	E6SC_d4T_MP	16
S	-2.39592756352302e-002	5.31608052805294e-002	2	C_ATZ_MP	6	E	E6S	E6SC_ATZ_MP	16
S	-1.84085738252897e-002	5.41744099966283e-002	2	C_ABC_MP	6	E	E6S	E6SC_ABC_MP	16
S	-3.86250399933895e-002	4.53410452193925e-002	2	C_3TC_MP	6	E	E6S	E6SC_3TC_MP	16
A	4.76109675834888e-002	6.32895479597467e-002	24	C_TDF_MP	7	T	T7A	T7AC_TDF_MP	199
A	4.54317362439646e-002	3.34986753735734e-002	15	C_FTC_MP	7	T	T7A	T7AC_FTC_MP	199
A	6.74192336429333e-002	6.84483221584803e-002	27	C_ddI_MP	7	T	T7A	T7AC_ddI_MP	199
A	0.116630309057515	8.93661432278428e-002	25	C_ddC_MP	7	T	T7A	T7AC_ddC_MP	199
A	9.355131204243e-002	7.36167371490559e-002	27	C_d4T_MP	7	T	T7A	T7AC_d4T_MP	199
A	4.25834290765167e-002	7.2120444971516e-002	27	C_ATZ_MP	7	T	T7A	T7AC_ATZ_MP	199
A	9.25228622677168e-002	6.67494761309211e-002	27	C_3TC_MP	7	T	T7A	T7AC_3TC_MP	199
A	5.55570037462472e-002	6.24212868850954e-002	27	C_ABC_MP	7	T	T7A	T7AC_ABC_MP	199
I	6.29352448940354e-002	5.4060205697025e-002	41	C_3TC_MP	7	T	T7I	T7IC_3TC_MP	316
I	0.151964494211361	4.0066727678766e-002	41	C_TDF_MP	7	T	T7I	T7IC_TDF_MP	316
I	0.100573865830673	6.39198023648384e-002	41	C_FTC_MP	7	T	T7I	T7IC_FTC_MP	316
I	0.175075522972112	4.26765137086248e-002	41	C_ddI_MP	7	T	T7I	T7IC_ddI_MP	316
I	0.182333340969108	3.04522157714226e-002	29	C_ddC_MP	7	T	T7I	T7IC_ddC_MP	316
I	0.239352641436964	6.04249472492019e-002	41	C_ABC_MP	7	T	T7I	T7IC_ABC_MP	316
I	0.257815685328789	4.85473342178078e-002	41	C_d4T_MP	7	T	T7I	T7IC_d4T_MP	316
I	0.281658913540192	5.45071712095071e-002	41	C_ATZ_MP	7	T	T7I	T7IC_ATZ_MP	316
P	-0.12587988780132	0.108026798186545	27	C_TDF_MP	7	T	T7P	T7PC_TDF_MP	204
P	-3.6000099938761e-002	0.203691934068091	28	C_ABC_MP	7	T	T7P	T7PC_ABC_MP	204
P	-7.00934290803955e-002	0.261705242656059	26	C_ATZ_MP	7	T	T7P	T7PC_ATZ_MP	204
P	-4.36133066919622e-002	0.191633680658239	29	C_d4T_MP	7	T	T7P	T7PC_d4T_MP	204
P	-9.4900670880384e-002	0.304619806260816	8	C_FTC_MP	7	T	T7P	T7PC_FTC_MP	204
P	-1.10836909634784e-002	0.165324522639803	29	C_ddI_MP	7	T	T7P	T7PC_ddI_MP	204
P	-7.20821400246496e-002	0.200653551720283	29	C_3TC_MP	7	T	T7P	T7PC_3TC_MP	204
P	-6.90127807392515e-003	0.206575197489859	28	C_ddC_MP	7	T	T7P	T7PC_ddC_MP	204
A	-0.10232281905816	0	1	C_3TC_MP	8	V	V8A	V8AC_3TC_MP	6
A	0.127997073430349	0	1	C_ddI_MP	8	V	V8A	V8AC_ddI_MP	6
A	0.103417435724744	0	1	C_ABC_MP	8	V	V8A	V8AC_ABC_MP	6
A	0.40746070367866	0	1	C_ddC_MP	8	V	V8A	V8AC_ddC_MP	6
A	-0.213935193512762	0	1	C_ATZ_MP	8	V	V8A	V8AC_ATZ_MP	6
A	-0.304425776718983	0	1	C_d4T_MP	8	V	V8A	V8AC_d4T_MP	6
I	-6.32484685433509e-004	0.183045142854628	66	C_FTC_MP	8	V	V8I	V8IC_FTC_MP	683
I	3.79435655130755e-003	0.215120320305462	93	C_ddI_MP	8	V	V8I	V8IC_ddI_MP	683
I	5.07396297462819e-002	0.217291934176624	74	C_ddC_MP	8	V	V8I	V8IC_ddC_MP	683
I	-5.37744217595935e-002	0.166063699840793	80	C_TDF_MP	8	V	V8I	V8IC_TDF_MP	683
I	-1.44291595379468e-002	0.204593539255502	93	C_d4T_MP	8	V	V8I	V8IC_d4T_MP	683
I	-2.04922392244077e-002	0.206616205823641	93	C_ATZ_MP	8	V	V8I	V8IC_ATZ_MP	683
I	1.52227986774783e-003	0.187288221883239	91	C_ABC_MP	8	V	V8I	V8IC_ABC_MP	683
I	4.3542184754083e-002	0.209670374850012	93	C_3TC_MP	8	V	V8I	V8IC_3TC_MP	683
T	-6.6971356665684e-002	0	1	C_TDF_MP	8	V	V8T	V8TC_TDF_MP	8
T	-8.5567305788349e-002	0	1	C_ddC_MP	8	V	V8T	V8TC_ddC_MP	8
T	0.566968353626527	0	1	C_FTC_MP	8	V	V8T	V8TC_FTC_MP	8
T	0.451166823325503	0	1	C_3TC_MP	8	V	V8T	V8TC_3TC_MP	8
T	-2.2969547223541e-002	0	1	C_ABC_MP	8	V	V8T	V8TC_ABC_MP	8
T	-0.116781894924267	0	1	C_ddI_MP	8	V	V8T	V8TC_ddI_MP	8
T	-4.3845875816444e-002	0	1	C_ATZ_MP	8	V	V8T	V8TC_ATZ_MP	8
T	4.85030709537201e-003	0	1	C_d4T_MP	8	V	V8T	V8TC_d4T_MP	8
Q	0.231008857823949	0.118117688418114	2	C_ddC_MP	9	P	P9Q	P9QC_ddC_MP	15
Q	0.602774083034053	0.340600376960235	2	C_d4T_MP	9	P	P9Q	P9QC_d4T_MP	15
Q	0.190377674567674	0.214985526868359	2	C_ddI_MP	9	P	P9Q	P9QC_ddI_MP	15
Q	0.382715430198192	0.30995084289593	2	C_ATZ_MP	9	P	P9Q	P9QC_ATZ_MP	15
Q	2.559206107278e-002	0	1	C_FTC_MP	9	P	P9Q	P9QC_FTC_MP	15
Q	0.14232950604822	0.309508849637159	2	C_ABC_MP	9	P	P9Q	P9QC_ABC_MP	15
Q	0.40728396175564	0.218894655772665	2	C_TDF_MP	9	P	P9Q	P9QC_TDF_MP	15
Q	-0.15162408513077	2.989050749359e-002	2	C_3TC_MP	9	P	P9Q	P9QC_3TC_MP	15
S	2.18524742573245e-002	0.25618124965477	5	C_ddI_MP	9	P	P9S	P9SC_ddI_MP	35
S	0.297361898665368	0.104757552895701	2	C_FTC_MP	9	P	P9S	P9SC_FTC_MP	35
S	3.33805562844096e-002	0.28237892678222	5	C_ddC_MP	9	P	P9S	P9SC_ddC_MP	35
S	-9.1965230833707e-002	0.405668780738048	3	C_TDF_MP	9	P	P9S	P9SC_TDF_MP	35
S	4.1035497187294e-002	0.280968319464179	5	C_3TC_MP	9	P	P9S	P9SC_3TC_MP	35
S	-0.140980399435901	0.314246963486818	5	C_d4T_MP	9	P	P9S	P9SC_d4T_MP	35
S	-0.250149284121373	0.317030243118422	5	C_ATZ_MP	9	P	P9S	P9SC_ATZ_MP	35
S	-0.112172367200074	0.306682508055961	5	C_ABC_MP	9	P	P9S	P9SC_ABC_MP	35
T	1.29924395512413e-002	0.127083211296139	7	C_TDF_MP	9	P	P9T	P9TC_TDF_MP	53
T	0.256053537403191	0.278442675553739	7	C_3TC_MP	9	P	P9T	P9TC_3TC_MP	53
T	0.243366995121369	0.280102619872133	7	C_FTC_MP	9	P	P9T	P9TC_FTC_MP	53
T	0.20168086292467	0.236442528040787	6	C_ABC_MP	9	P	P9T	P9TC_ABC_MP	53
T	0.386918488094063	0.498908264027909	6	C_ATZ_MP	9	P	P9T	P9TC_ATZ_MP	53
T	0.313672624823914	0.20509801069325	7	C_ddI_MP	9	P	P9T	P9TC_ddI_MP	53
T	0.329726227516931	0.198903593770011	7	C_d4T_MP	9	P	P9T	P9TC_d4T_MP	53
T	0.273797712928068	0.271659818261467	6	C_ddC_MP	9	P	P9T	P9TC_ddC_MP	53
A	0.437689531101559	0.222469288588246	4	C_TDF_MP	10	V	V10A	V10AC_TDF_MP	35
A	0.296869656646236	0.142878081945096	2	C_FTC_MP	10	V	V10A	V10AC_FTC_MP	35
A	0.226629516709503	0.198507951979483	5	C_ddI_MP	10	V	V10A	V10AC_ddI_MP	35
A	0.221967489854319	0.27364269256303	5	C_ddC_MP	10	V	V10A	V10AC_ddC_MP	35
A	0.397366818335204	0.191227158187046	5	C_d4T_MP	10	V	V10A	V10AC_d4T_MP	35
A	0.173400691396544	0.136659315299038	5	C_ATZ_MP	10	V	V10A	V10AC_ATZ_MP	35
A	0.20537332631774	0.236205666111826	5	C_3TC_MP	10	V	V10A	V10AC_3TC_MP	35
A	0.302552091687118	0.255093559354368	4	C_ABC_MP	10	V	V10A	V10AC_ABC_MP	35
I	7.590787444964e-002	0.133684971187921	7	C_TDF_MP	10	V	V10I	V10IC_TDF_MP	63
I	3.82191570080295e-002	0.163540640124681	4	C_FTC_MP	10	V	V10I	V10IC_FTC_MP	63
I	-0.10641963287556	0.304846843737326	9	C_3TC_MP	10	V	V10I	V10IC_3TC_MP	63
I	-6.53926239562135e-002	0.152196896845064	9	C_ddI_MP	10	V	V10I	V10IC_ddI_MP	63
I	-1.26646987080877e-002	0.150787203761284	9	C_ABC_MP	10	V	V10I	V10IC_ABC_MP	63
I	8.42231875825052e-002	0.241547679331004	8	C_ddC_MP	10	V	V10I	V10IC_ddC_MP	63
I	6.63885194308325e-002	0.247639466348661	8	C_ATZ_MP	10	V	V10I	V10IC_ATZ_MP	63
I	-6.86856832706131e-002	0.311596957488871	9	C_d4T_MP	10	V	V10I	V10IC_d4T_MP	63
A	-6.17394335657672e-002	0.102918746331229	5	C_TDF_MP	11	K	K11A	K11AC_TDF_MP	45
A	-7.68483580178637e-002	5.70548220594592e-002	4	C_FTC_MP	11	K	K11A	K11AC_FTC_MP	45
A	-4.72508984891362e-002	9.53584395491801e-002	6	C_ddI_MP	11	K	K11A	K11AC_ddI_MP	45
A	-7.02156197979738e-002	9.44941006471237e-002	6	C_ddC_MP	11	K	K11A	K11AC_ddC_MP	45
A	-6.33349864435137e-002	9.30950864328158e-002	6	C_d4T_MP	11	K	K11A	K11AC_d4T_MP	45
A	-2.54962539750252e-002	0.114476986109604	6	C_ABC_MP	11	K	K11A	K11AC_ABC_MP	45
A	-4.81786251200242e-002	0.114037957576739	6	C_3TC_MP	11	K	K11A	K11AC_3TC_MP	45
A	-0.131215963753922	0.101183523487802	6	C_ATZ_MP	11	K	K11A	K11AC_ATZ_MP	45
E	-0.132642472272881	2.43120598958991e-002	3	C_TDF_MP	11	K	K11E	K11EC_TDF_MP	33
E	-0.122779151716371	3.98934423531958e-002	2	C_FTC_MP	11	K	K11E	K11EC_FTC_MP	33
E	5.41985269398552e-002	6.49396169332551e-002	5	C_ddI_MP	11	K	K11E	K11EC_ddI_MP	33
E	-8.2152901638758e-002	4.10162681276603e-002	4	C_ABC_MP	11	K	K11E	K11EC_ABC_MP	33
E	-4.88814806265195e-002	6.30026881581656e-002	5	C_3TC_MP	11	K	K11E	K11EC_3TC_MP	33
E	-4.00965377503074e-002	9.60959518020712e-002	4	C_ddC_MP	11	K	K11E	K11EC_ddC_MP	33
E	-2.3959655845517e-002	5.2735713522461e-002	5	C_ATZ_MP	11	K	K11E	K11EC_ATZ_MP	33
E	1.35782625755794e-002	5.98797012900375e-002	5	C_d4T_MP	11	K	K11E	K11EC_d4T_MP	33
H	9.38535547497399e-002	0	1	C_FTC_MP	11	K	K11H	K11HC_FTC_MP	15
H	4.13488568737255e-002	3.29855453789935e-002	2	C_TDF_MP	11	K	K11H	K11HC_TDF_MP	15
H	0.16279117471992	4.6030675091788e-002	2	C_ddI_MP	11	K	K11H	K11HC_ddI_MP	15
H	0.114303011847059	5.25743464101915e-002	2	C_ddC_MP	11	K	K11H	K11HC_ddC_MP	15
H	4.0860416975013e-002	5.7660703188158e-002	2	C_d4T_MP	11	K	K11H	K11HC_d4T_MP	15
H	8.62719347842715e-002	4.21633828339915e-002	2	C_ABC_MP	11	K	K11H	K11HC_ABC_MP	15
H	3.77726395506125e-002	6.18236734371895e-002	2	C_ATZ_MP	11	K	K11H	K11HC_ATZ_MP	15
H	6.4537200361525e-002	4.1682587780795e-002	2	C_3TC_MP	11	K	K11H	K11HC_3TC_MP	15
N	9.31074134810032e-002	0.319990022122806	5	C_ddC_MP	11	K	K11N	K11NC_ddC_MP	35
N	2.9100101003552e-002	0.284587126925996	3	C_TDF_MP	11	K	K11N	K11NC_TDF_MP	35
N	0.217875553281994	0.383894949574797	5	C_ddI_MP	11	K	K11N	K11NC_ddI_MP	35
N	4.85760205611606e-002	0.308082288719295	5	C_ABC_MP	11	K	K11N	K11NC_ABC_MP	35
N	5.70350806695349e-002	0.329385762634281	5	C_3TC_MP	11	K	K11N	K11NC_3TC_MP	35
N	0.185078340964286	0.353868777162787	5	C_d4T_MP	11	K	K11N	K11NC_d4T_MP	35
N	0.276750877287914	0.342756350496061	2	C_FTC_MP	11	K	K11N	K11NC_FTC_MP	35
N	0.116758425640723	0.351654717572852	5	C_ATZ_MP	11	K	K11N	K11NC_ATZ_MP	35
Q	1.06575430682898e-002	4.15332497718491e-002	24	C_ATZ_MP	11	K	K11Q	K11QC_ATZ_MP	177
Q	1.34075377983008e-002	2.78311466399964e-002	14	C_FTC_MP	11	K	K11Q	K11QC_FTC_MP	177
Q	2.69724156483371e-002	4.28854220532409e-002	24	C_d4T_MP	11	K	K11Q	K11QC_d4T_MP	177
Q	5.41563262296797e-003	3.90126747557795e-002	19	C_TDF_MP	11	K	K11Q	K11QC_TDF_MP	177
Q	1.96742619117036e-002	3.61255434073e-002	24	C_3TC_MP	11	K	K11Q	K11QC_3TC_MP	177
Q	1.58471241920754e-002	4.49960704061305e-002	23	C_ABC_MP	11	K	K11Q	K11QC_ABC_MP	177
Q	4.41698985354089e-003	4.05646284577728e-002	25	C_ddC_MP	11	K	K11Q	K11QC_ddC_MP	177
Q	4.31656315094947e-002	5.01205414550239e-002	24	C_ddI_MP	11	K	K11Q	K11QC_ddI_MP	177
R	-2.9257560738278e-002	6.94926788556866e-002	146	C_ddI_MP	11	K	K11R	K11RC_ddI_MP	1027
R	-2.76610233769136e-002	7.19843367030005e-002	139	C_ABC_MP	11	K	K11R	K11RC_ABC_MP	1027
R	-5.28294585245376e-002	7.38116776715511e-002	67	C_FTC_MP	11	K	K11R	K11RC_FTC_MP	1027
R	-3.22725305075735e-002	7.12894680829812e-002	146	C_3TC_MP	11	K	K11R	K11RC_3TC_MP	1027
R	8.31322723446119e-003	6.105722863908e-002	134	C_ddC_MP	11	K	K11R	K11RC_ddC_MP	1027
R	-1.93747490820543e-002	6.90163341528686e-002	146	C_d4T_MP	11	K	K11R	K11RC_d4T_MP	1027
R	9.3299384541047e-003	6.57216147455605e-002	144	C_ATZ_MP	11	K	K11R	K11RC_ATZ_MP	1027
R	-2.23567233863986e-002	5.96279422753266e-002	105	C_TDF_MP	11	K	K11R	K11RC_TDF_MP	1027
S	3.21454734561682e-002	0.100023390025254	7	C_ddI_MP	11	K	K11S	K11SC_ddI_MP	51
S	-1.9715735776353e-002	8.47608487424652e-002	7	C_ABC_MP	11	K	K11S	K11SC_ABC_MP	51
S	-4.34486195240505e-002	0.114978144693767	5	C_ddC_MP	11	K	K11S	K11SC_ddC_MP	51
S	-0.111435135777329	0.106561570139161	5	C_FTC_MP	11	K	K11S	K11SC_FTC_MP	51
S	-8.42122720275108e-002	0.107221800564436	6	C_TDF_MP	11	K	K11S	K11SC_TDF_MP	51
S	-2.96957650941046e-003	9.624233615477e-002	7	C_ATZ_MP	11	K	K11S	K11SC_ATZ_MP	51
S	-4.97250045000752e-002	0.106117199831426	7	C_3TC_MP	11	K	K11S	K11SC_3TC_MP	51
S	3.54514959126732e-002	8.89702427933307e-002	7	C_d4T_MP	11	K	K11S	K11SC_d4T_MP	51
T	-1.15640091060643e-002	6.11875981893166e-002	211	C_TDF_MP	11	K	K11T	K11TC_TDF_MP	1779
T	5.13738678911248e-002	8.82117826120361e-002	138	C_FTC_MP	11	K	K11T	K11TC_FTC_MP	1779
T	-3.35202420903492e-002	7.37268226917426e-002	244	C_ddI_MP	11	K	K11T	K11TC_ddI_MP	1779
T	1.05548639281742e-002	7.84063560192152e-002	246	C_3TC_MP	11	K	K11T	K11TC_3TC_MP	1779
T	-2.54504529124087e-002	6.35688741189367e-002	209	C_ddC_MP	11	K	K11T	K11TC_ddC_MP	1779
T	-2.31971486817806e-002	7.00660964391312e-002	245	C_d4T_MP	11	K	K11T	K11TC_d4T_MP	1779
T	-4.90720341204485e-002	7.85412041291972e-002	243	C_ATZ_MP	11	K	K11T	K11TC_ATZ_MP	1779
T	5.68171760920919e-003	6.43242130205189e-002	243	C_ABC_MP	11	K	K11T	K11TC_ABC_MP	1779
R	9.62270787969156e-003	0.281785872978271	17	C_ddC_MP	13	K	K13R	K13RC_ddC_MP	113
R	-4.02871428659366e-002	0.307600138336685	18	C_ddI_MP	13	K	K13R	K13RC_ddI_MP	113
R	0.113711346432871	0.314007835879519	18	C_d4T_MP	13	K	K13R	K13RC_d4T_MP	113
R	2.29989674640457e-002	0.321485971146763	14	C_ATZ_MP	13	K	K13R	K13RC_ATZ_MP	113
R	2.59514794229217e-002	0.281905326908244	18	C_ABC_MP	13	K	K13R	K13RC_ABC_MP	113
R	-7.00932319845816e-002	0.133634392193501	3	C_FTC_MP	13	K	K13R	K13RC_FTC_MP	113
R	-0.110206343840233	0.26275981989469	17	C_3TC_MP	13	K	K13R	K13RC_3TC_MP	113
R	-4.46241864704936e-002	0.376741645638051	8	C_TDF_MP	13	K	K13R	K13RC_TDF_MP	113
T	9.5373931832868e-002	0	2	C_FTC_MP	13	K	K13T	K13TC_FTC_MP	16
T	-5.8280023401749e-002	0	2	C_ddI_MP	13	K	K13T	K13TC_ddI_MP	16
T	6.3364393823341e-002	0	2	C_ddC_MP	13	K	K13T	K13TC_ddC_MP	16
T	-0.258897857411325	0	2	C_d4T_MP	13	K	K13T	K13TC_d4T_MP	16
T	-0.71175370400467	0	2	C_ATZ_MP	13	K	K13T	K13TC_ATZ_MP	16
T	-0.319211290248551	0	2	C_ABC_MP	13	K	K13T	K13TC_ABC_MP	16
T	-7.4438746189206e-002	0	2	C_3TC_MP	13	K	K13T	K13TC_3TC_MP	16
T	-7.7439508271769e-002	0	2	C_TDF_MP	13	K	K13T	K13TC_TDF_MP	16
A	0.136211289200399	0.135085067425469	5	C_TDF_MP	14	P	P14A	P14AC_TDF_MP	37
A	0.165649277886717	0.102357016108621	4	C_FTC_MP	14	P	P14A	P14AC_FTC_MP	37
A	0.151132905301939	0.155655066881022	5	C_ddI_MP	14	P	P14A	P14AC_ddI_MP	37
A	0.218097984736441	0.141323897097889	4	C_ddC_MP	14	P	P14A	P14AC_ddC_MP	37
A	0.107581724707545	0.281959165703061	5	C_d4T_MP	14	P	P14A	P14AC_d4T_MP	37
A	0.144398809569669	0.357721621397559	4	C_ATZ_MP	14	P	P14A	P14AC_ATZ_MP	37
A	0.115172370177416	0.139732190584505	5	C_ABC_MP	14	P	P14A	P14AC_ABC_MP	37
A	0.161661368841149	0.147495601138222	5	C_3TC_MP	14	P	P14A	P14AC_3TC_MP	37
E	-0.138100529718208	0	1	C_ABC_MP	14	P	P14E	P14EC_ABC_MP	8
E	-5.73056575399357e-002	0	1	C_TDF_MP	14	P	P14E	P14EC_TDF_MP	8
E	-0.286179531564849	0	1	C_FTC_MP	14	P	P14E	P14EC_FTC_MP	8
E	-9.74276256208955e-002	0	1	C_ddI_MP	14	P	P14E	P14EC_ddI_MP	8
E	-0.112641816646237	0	1	C_ATZ_MP	14	P	P14E	P14EC_ATZ_MP	8
E	-0.102691592119529	0	1	C_ddC_MP	14	P	P14E	P14EC_ddC_MP	8
E	-0.302410252264362	0	1	C_3TC_MP	14	P	P14E	P14EC_3TC_MP	8
E	-4.03026807404105e-002	0	1	C_d4T_MP	14	P	P14E	P14EC_d4T_MP	8
L	0.238416844574999	0.270048855060364	2	C_ddI_MP	14	P	P14L	P14LC_ddI_MP	14
L	-0.33940876509381	1.90423276907002e-003	2	C_3TC_MP	14	P	P14L	P14LC_3TC_MP	14
L	0.326935527200829	0.175500912863953	2	C_ddC_MP	14	P	P14L	P14LC_ddC_MP	14
L	0.306420178054777	0.22201998003945	2	C_d4T_MP	14	P	P14L	P14LC_d4T_MP	14
L	0.228773358828734	0.131110502062241	2	C_ATZ_MP	14	P	P14L	P14LC_ATZ_MP	14
L	-2.17079348545715e-002	6.80608313478015e-002	2	C_TDF_MP	14	P	P14L	P14LC_TDF_MP	14
L	0.191861952200897	6.37431708896995e-002	2	C_ABC_MP	14	P	P14L	P14LC_ABC_MP	14
S	-0.208132009124414	0.286562213271019	3	C_d4T_MP	14	P	P14S	P14SC_d4T_MP	22
S	-0.208138151454003	0.286454222104067	3	C_3TC_MP	14	P	P14S	P14SC_3TC_MP	22
S	-8.17467537881436e-003	0.287768039100625	3	C_ddC_MP	14	P	P14S	P14SC_ddC_MP	22
S	-0.194078532229605	0.237802105215376	3	C_ABC_MP	14	P	P14S	P14SC_ABC_MP	22
S	-8.02269362683865e-003	8.67297285344134e-002	2	C_TDF_MP	14	P	P14S	P14SC_TDF_MP	22
S	-0.243489581897889	0.182868898826953	3	C_ATZ_MP	14	P	P14S	P14SC_ATZ_MP	22
S	-0.181211639028279	0.300264359113064	3	C_ddI_MP	14	P	P14S	P14SC_ddI_MP	22
S	-1.1712601557431e-002	0.24868754479806	2	C_FTC_MP	14	P	P14S	P14SC_FTC_MP	22
T	-6.44940559711033e-002	0.222452100679533	3	C_ABC_MP	14	P	P14T	P14TC_ABC_MP	20
T	-0.354052772024587	0	1	C_TDF_MP	14	P	P14T	P14TC_TDF_MP	20
T	-0.314426496502103	0.283155009427782	3	C_3TC_MP	14	P	P14T	P14TC_3TC_MP	20
T	-0.113366519123812	0.233244265652994	3	C_ATZ_MP	14	P	P14T	P14TC_ATZ_MP	20
T	-0.543809744952017	0	1	C_FTC_MP	14	P	P14T	P14TC_FTC_MP	20
T	4.88949990777464e-002	0.284975987486306	3	C_ddI_MP	14	P	P14T	P14TC_ddI_MP	20
T	-5.27336602059366e-002	0.222194227397724	3	C_d4T_MP	14	P	P14T	P14TC_d4T_MP	20
T	6.9711744580006e-002	0.179890303189367	3	C_ddC_MP	14	P	P14T	P14TC_ddC_MP	20
E	-0.239625581792785	0.213654963947615	2	C_3TC_MP	15	G	G15E	G15EC_3TC_MP	13
E	-0.32459389332785	0	1	C_TDF_MP	15	G	G15E	G15EC_TDF_MP	13
E	0.133979669229734	0.44483261143357	2	C_ABC_MP	15	G	G15E	G15EC_ABC_MP	13
E	-0.218783866346079	0.182906170472763	2	C_ATZ_MP	15	G	G15E	G15EC_ATZ_MP	13
E	0.326458370178081	4.3701654568664e-002	2	C_d4T_MP	15	G	G15E	G15EC_d4T_MP	13
E	-0.174705725670316	0.233287823298863	2	C_ddI_MP	15	G	G15E	G15EC_ddI_MP	13
E	0.165431370652471	8.0846331298183e-002	2	C_ddC_MP	15	G	G15E	G15EC_ddC_MP	13
N	-6.2228834031456e-002	0	4	C_TDF_MP	15	G	G15N	G15NC_TDF_MP	31
N	0.2387681514072	0	4	C_FTC_MP	15	G	G15N	G15NC_FTC_MP	31
N	0.437553135945905	0	4	C_ddI_MP	15	G	G15N	G15NC_ddI_MP	31
N	0.504547443964299	0	3	C_ddC_MP	15	G	G15N	G15NC_ddC_MP	31
N	0.150790972562162	0	4	C_d4T_MP	15	G	G15N	G15NC_d4T_MP	31
N	-0.440915390597815	0	4	C_ATZ_MP	15	G	G15N	G15NC_ATZ_MP	31
N	4.7779406084641e-002	0	4	C_ABC_MP	15	G	G15N	G15NC_ABC_MP	31
N	0.23035959789399	0	4	C_3TC_MP	15	G	G15N	G15NC_3TC_MP	31
A	3.51608870595729e-002	4.89119311634549e-002	2	C_ATZ_MP	16	M	M16A	M16AC_ATZ_MP	13
A	8.2644402820941e-002	0	1	C_TDF_MP	16	M	M16A	M16AC_TDF_MP	13
A	-1.9604355819293e-002	0.102513385014017	2	C_ABC_MP	16	M	M16A	M16AC_ABC_MP	13
A	4.47231788882385e-002	9.94167134043855e-002	2	C_d4T_MP	16	M	M16A	M16AC_d4T_MP	13
A	0.198589849121442	5.3686942988357e-002	2	C_ddC_MP	16	M	M16A	M16AC_ddC_MP	13
A	0.238275489829139	2.681955471535e-002	2	C_ddI_MP	16	M	M16A	M16AC_ddI_MP	13
A	0.19100657283803	0.283203209120701	2	C_3TC_MP	16	M	M16A	M16AC_3TC_MP	13
I	3.09890153159675e-002	0.144141853129358	2	C_ddC_MP	16	M	M16I	M16IC_ddC_MP	16
I	8.59018657538253e-002	9.94167588469526e-002	2	C_d4T_MP	16	M	M16I	M16IC_d4T_MP	16
I	0.195059889734577	6.93736306410285e-002	2	C_TDF_MP	16	M	M16I	M16IC_TDF_MP	16
I	0.15508225359379	0.175880929090675	2	C_ATZ_MP	16	M	M16I	M16IC_ATZ_MP	16
I	6.9054179993403e-002	0.13626701569902	2	C_ddI_MP	16	M	M16I	M16IC_ddI_MP	16
I	0.323656632134055	0.149548906368845	2	C_FTC_MP	16	M	M16I	M16IC_FTC_MP	16
I	0.115358823777901	0.120242960005691	2	C_ABC_MP	16	M	M16I	M16IC_ABC_MP	16
I	0.276051872489876	0.138378805290631	2	C_3TC_MP	16	M	M16I	M16IC_3TC_MP	16
K	1.307617154046e-002	0	1	C_ABC_MP	16	M	M16K	M16KC_ABC_MP	7
K	0.253855531454395	0	1	C_ATZ_MP	16	M	M16K	M16KC_ATZ_MP	7
K	0.124447870394979	0	1	C_ddI_MP	16	M	M16K	M16KC_ddI_MP	7
K	0.164468019355589	0	1	C_TDF_MP	16	M	M16K	M16KC_TDF_MP	7
K	-1.6435343402047e-002	0	1	C_d4T_MP	16	M	M16K	M16KC_d4T_MP	7
K	9.3922411427145e-002	0	1	C_3TC_MP	16	M	M16K	M16KC_3TC_MP	7
K	-3.185973004313e-003	0	1	C_ddC_MP	16	M	M16K	M16KC_ddC_MP	7
L	4.41537814081887e-002	0.178821505974521	6	C_3TC_MP	16	M	M16L	M16LC_3TC_MP	41
L	-0.142375410006103	0.160762117842702	2	C_FTC_MP	16	M	M16L	M16LC_FTC_MP	41
L	6.88429084658995e-002	0.100505405820767	4	C_TDF_MP	16	M	M16L	M16LC_TDF_MP	41
L	0.142689618039725	0.105709590082136	6	C_ddI_MP	16	M	M16L	M16LC_ddI_MP	41
L	0.15793521795328	0.143225995636632	6	C_ABC_MP	16	M	M16L	M16LC_ABC_MP	41
L	0.220197805992889	0.123462327561629	5	C_ddC_MP	16	M	M16L	M16LC_ddC_MP	41
L	0.144870287549923	0.132299150211636	6	C_d4T_MP	16	M	M16L	M16LC_d4T_MP	41
L	6.54848193015845e-002	0.10579760769681	6	C_ATZ_MP	16	M	M16L	M16LC_ATZ_MP	41
T	-0.143420448883661	0.219815187488199	12	C_TDF_MP	16	M	M16T	M16TC_TDF_MP	101
T	-4.55981959413061e-002	0.305336204376953	13	C_ddC_MP	16	M	M16T	M16TC_ddC_MP	101
T	-0.15613615818447	0.251472865281902	14	C_ABC_MP	16	M	M16T	M16TC_ABC_MP	101
T	-0.100395493638483	0.214867064044656	14	C_ddI_MP	16	M	M16T	M16TC_ddI_MP	101
T	-0.130727872592305	0.302975509433552	14	C_d4T_MP	16	M	M16T	M16TC_d4T_MP	101
T	-0.10363583093593	0.290691026621449	14	C_3TC_MP	16	M	M16T	M16TC_3TC_MP	101
T	-5.98017815124679e-002	0.206226320332873	13	C_ATZ_MP	16	M	M16T	M16TC_ATZ_MP	101
T	7.77309111517612e-002	0.248035665385889	7	C_FTC_MP	16	M	M16T	M16TC_FTC_MP	101
V	-7.01224667040865e-002	0.221508838590698	19	C_TDF_MP	16	M	M16V	M16VC_TDF_MP	141
V	-5.07533824697885e-002	0.188269366182541	10	C_FTC_MP	16	M	M16V	M16VC_FTC_MP	141
V	3.56272124103411e-002	0.212089992903892	19	C_ddI_MP	16	M	M16V	M16VC_ddI_MP	141
V	4.02244101895999e-002	0.227822991345588	18	C_ddC_MP	16	M	M16V	M16VC_ddC_MP	141
V	-1.02975240136485e-003	0.211810212398591	19	C_d4T_MP	16	M	M16V	M16VC_d4T_MP	141
V	1.03194534848573e-003	0.249622256047249	19	C_ATZ_MP	16	M	M16V	M16VC_ATZ_MP	141
V	1.52164388882956e-002	0.251768722744602	18	C_ABC_MP	16	M	M16V	M16VC_ABC_MP	141
V	-3.206554246364e-002	0.303111831492791	19	C_3TC_MP	16	M	M16V	M16VC_3TC_MP	141
E	3.8788445685299e-002	0	1	C_TDF_MP	17	D	D17E	D17EC_TDF_MP	7
E	-0.181878325205242	0	1	C_ddI_MP	17	D	D17E	D17EC_ddI_MP	7
E	-0.511049033239368	0	1	C_ddC_MP	17	D	D17E	D17EC_ddC_MP	7
E	-0.282252939287768	0	1	C_d4T_MP	17	D	D17E	D17EC_d4T_MP	7
E	-0.276139474033503	0	1	C_ATZ_MP	17	D	D17E	D17EC_ATZ_MP	7
E	-0.342803942113573	0	1	C_ABC_MP	17	D	D17E	D17EC_ABC_MP	7
E	-1.2536566854382	0	1	C_3TC_MP	17	D	D17E	D17EC_3TC_MP	7
N	-9.9809151169363e-002	6.1732851785841e-002	2	C_TDF_MP	17	D	D17N	D17NC_TDF_MP	21
N	3.57476971134371e-002	0	1	C_FTC_MP	17	D	D17N	D17NC_FTC_MP	21
N	-3.88866008437603e-002	0.161028721536403	3	C_3TC_MP	17	D	D17N	D17NC_3TC_MP	21
N	-5.76592089767523e-002	2.50031234163865e-002	3	C_ddI_MP	17	D	D17N	D17NC_ddI_MP	21
N	-5.3727453495712e-002	7.96413128268552e-002	3	C_ddC_MP	17	D	D17N	D17NC_ddC_MP	21
N	-0.105611590012828	4.45647804321403e-002	3	C_d4T_MP	17	D	D17N	D17NC_d4T_MP	21
N	8.3103179809679e-002	0.220113203803068	3	C_ATZ_MP	17	D	D17N	D17NC_ATZ_MP	21
N	-5.8162634274915e-002	6.18800075138939e-002	3	C_ABC_MP	17	D	D17N	D17NC_ABC_MP	21
T	0.108729643222656	0	1	C_ddC_MP	17	D	D17T	D17TC_ddC_MP	6
T	0.199012061845729	0	1	C_ABC_MP	17	D	D17T	D17TC_ABC_MP	6
T	4.720275044236e-002	0	1	C_3TC_MP	17	D	D17T	D17TC_3TC_MP	6
T	4.7418724874517e-002	0	1	C_ddI_MP	17	D	D17T	D17TC_ddI_MP	6
T	0.221512937333462	0	1	C_d4T_MP	17	D	D17T	D17TC_d4T_MP	6
T	-4.38166032615578e-002	0	1	C_ATZ_MP	17	D	D17T	D17TC_ATZ_MP	6
Q	4.54873837786305e-002	2.7672051092785e-003	2	C_ddC_MP	20	K	K20Q	K20QC_ddC_MP	14
Q	2.23513466175175e-002	4.65393504904994e-005	2	C_ddI_MP	20	K	K20Q	K20QC_ddI_MP	14
Q	1.4668527231944e-002	1.03004338669122e-002	2	C_d4T_MP	20	K	K20Q	K20QC_d4T_MP	14
Q	-1.284046464719e-002	0	1	C_FTC_MP	20	K	K20Q	K20QC_FTC_MP	14
Q	8.1597084499525e-003	1.0726229840193e-002	2	C_ATZ_MP	20	K	K20Q	K20QC_ATZ_MP	14
Q	1.508697038492e-002	3.229958791595e-003	2	C_ABC_MP	20	K	K20Q	K20QC_ABC_MP	14
Q	9.11116702977699e-003	0	1	C_TDF_MP	20	K	K20Q	K20QC_TDF_MP	14
Q	-2.82777223847997e-003	5.97392795487007e-003	2	C_3TC_MP	20	K	K20Q	K20QC_3TC_MP	14
R	9.86983240893906e-003	4.6477863248718e-002	894	C_FTC_MP	20	K	K20R	K20RC_FTC_MP	11809
R	5.20415465971195e-003	4.63518426593599e-002	1306	C_TDF_MP	20	K	K20R	K20RC_TDF_MP	11809
R	1.31403188065893e-003	5.09388577159742e-002	1650	C_ddI_MP	20	K	K20R	K20RC_ddI_MP	11809
R	-2.3528591424123e-002	5.25272575382199e-002	1451	C_ddC_MP	20	K	K20R	K20RC_ddC_MP	11809
R	8.89929950174457e-003	5.18132491683125e-002	1649	C_d4T_MP	20	K	K20R	K20RC_d4T_MP	11809
R	7.84932925130441e-003	5.40330906163089e-002	1583	C_ATZ_MP	20	K	K20R	K20RC_ATZ_MP	11809
R	-1.32763850171139e-002	5.02270576433556e-002	1620	C_ABC_MP	20	K	K20R	K20RC_ABC_MP	11809
R	5.83491325214863e-003	5.10634995577093e-002	1656	C_3TC_MP	20	K	K20R	K20RC_3TC_MP	11809
I	-2.7651009483441e-002	0.127994666427403	178	C_TDF_MP	21	V	V21I	V21IC_TDF_MP	1680
I	8.73185304364004e-004	0.124671364685874	121	C_FTC_MP	21	V	V21I	V21IC_FTC_MP	1680
I	1.7499356730342e-002	0.134609979137877	236	C_ddI_MP	21	V	V21I	V21IC_ddI_MP	1680
I	1.31197340494404e-002	0.13675880746818	218	C_ddC_MP	21	V	V21I	V21IC_ddC_MP	1680
I	-3.57477359461481e-002	0.136991595941742	234	C_d4T_MP	21	V	V21I	V21IC_d4T_MP	1680
I	2.0161282321e-003	0.153382680175325	230	C_ATZ_MP	21	V	V21I	V21IC_ATZ_MP	1680
I	-4.75142618454315e-002	0.12949165838163	229	C_ABC_MP	21	V	V21I	V21IC_ABC_MP	1680
I	1.8770593769465e-002	0.139030660354811	234	C_3TC_MP	21	V	V21I	V21IC_3TC_MP	1680
R	-2.0912642606171e-002	0.246844096157745	39	C_3TC_MP	22	K	K22R	K22RC_3TC_MP	275
R	-5.63639779705222e-003	0.263151272896897	39	C_ABC_MP	22	K	K22R	K22RC_ABC_MP	275
R	-5.52871330612639e-002	0.236820208498807	37	C_ATZ_MP	22	K	K22R	K22RC_ATZ_MP	275
R	-8.97720302394262e-002	0.233480430403425	39	C_d4T_MP	22	K	K22R	K22RC_d4T_MP	275
R	8.60108999658469e-002	0.348651956631569	30	C_ddC_MP	22	K	K22R	K22RC_ddC_MP	275
R	-1.23116958859401e-002	0.225057976093045	39	C_ddI_MP	22	K	K22R	K22RC_ddI_MP	275
R	-0.127116594074871	0.204265372682443	23	C_FTC_MP	22	K	K22R	K22RC_FTC_MP	275
R	1.56825180548923e-003	0.193752856330126	29	C_TDF_MP	22	K	K22R	K22RC_TDF_MP	275
R	-0.129379395469905	0	1	C_ddI_MP	24	W	W24R	W24RC_ddI_MP	6
R	-0.338046915487666	0	1	C_ddC_MP	24	W	W24R	W24RC_ddC_MP	6
R	-8.44638326843417e-002	0	1	C_d4T_MP	24	W	W24R	W24RC_d4T_MP	6
R	-0.28771987041402	0	1	C_ATZ_MP	24	W	W24R	W24RC_ATZ_MP	6
R	-0.15031071326688	0	1	C_ABC_MP	24	W	W24R	W24RC_ABC_MP	6
R	-0.630809259343902	0	1	C_3TC_MP	24	W	W24R	W24RC_3TC_MP	6
S	-0.17543711251251	0	1	C_3TC_MP	26	L	L26S	L26SC_3TC_MP	7
S	-3.78298660702404e-002	0	1	C_ABC_MP	26	L	L26S	L26SC_ABC_MP	7
S	-4.7142752717793e-002	0	1	C_ATZ_MP	26	L	L26S	L26SC_ATZ_MP	7
S	0.101868572559468	0	1	C_d4T_MP	26	L	L26S	L26SC_d4T_MP	7
S	0.52900979644834	0	1	C_ddC_MP	26	L	L26S	L26SC_ddC_MP	7
S	0.126786937942376	0	1	C_ddI_MP	26	L	L26S	L26SC_ddI_MP	7
S	5.3380870368559e-002	0	1	C_TDF_MP	26	L	L26S	L26SC_TDF_MP	7
A	-3.00066574716485e-002	6.30527453622825e-002	6	C_ddI_MP	27	T	T27A	T27AC_ddI_MP	41
A	-1.4745199086527e-002	7.67006593450224e-002	6	C_ddC_MP	27	T	T27A	T27AC_ddC_MP	41
A	-3.00934611404912e-002	0.101197876288394	6	C_d4T_MP	27	T	T27A	T27AC_d4T_MP	41
A	-1.1375703264999e-003	8.54380469052413e-002	6	C_ATZ_MP	27	T	T27A	T27AC_ATZ_MP	41
A	3.02547202866998e-003	0	2	C_FTC_MP	27	T	T27A	T27AC_FTC_MP	41
A	-1.98803543652352e-002	5.10446039358543e-002	5	C_ABC_MP	27	T	T27A	T27AC_ABC_MP	41
A	-3.1873539990939e-002	6.35090141331895e-002	4	C_TDF_MP	27	T	T27A	T27AC_TDF_MP	41
A	-4.17404735736332e-002	7.86139081722445e-002	6	C_3TC_MP	27	T	T27A	T27AC_3TC_MP	41
I	-9.4458059890066e-002	0	1	C_ddC_MP	27	T	T27I	T27IC_ddC_MP	15
I	4.8319728069011e-002	0.198420070840168	2	C_ddI_MP	27	T	T27I	T27IC_ddI_MP	15
I	7.9281189906824e-002	0.181592684550219	2	C_d4T_MP	27	T	T27I	T27IC_d4T_MP	15
I	3.98250053689555e-002	0.225930950752116	2	C_3TC_MP	27	T	T27I	T27IC_3TC_MP	15
I	0.110775130157213	0.212720279797524	2	C_FTC_MP	27	T	T27I	T27IC_FTC_MP	15
I	-4.5391913954561e-002	0.215523460556377	2	C_ATZ_MP	27	T	T27I	T27IC_ATZ_MP	15
I	0.122504136423295	0.204612506081223	2	C_ABC_MP	27	T	T27I	T27IC_ABC_MP	15
I	7.02149695838245e-002	0.239954465531147	2	C_TDF_MP	27	T	T27I	T27IC_TDF_MP	15
K	6.77356221026055e-002	0	1	C_ATZ_MP	27	T	T27K	T27KC_ATZ_MP	6
K	0.195594986700877	0	1	C_d4T_MP	27	T	T27K	T27KC_d4T_MP	6
K	-0.290126706908692	0	1	C_ddI_MP	27	T	T27K	T27KC_ddI_MP	6
K	9.45745162569703e-002	0	1	C_3TC_MP	27	T	T27K	T27KC_3TC_MP	6
K	-3.0964267276862e-002	0	1	C_ddC_MP	27	T	T27K	T27KC_ddC_MP	6
K	6.40482507158e-002	0	1	C_ABC_MP	27	T	T27K	T27KC_ABC_MP	6
P	0.236897820837338	0.123794832350806	5	C_TDF_MP	27	T	T27P	T27PC_TDF_MP	40
P	0.133275494734194	0.232526222012456	5	C_FTC_MP	27	T	T27P	T27PC_FTC_MP	40
P	0.103427160591989	0.122309347168424	5	C_ddI_MP	27	T	T27P	T27PC_ddI_MP	40
P	0.235643552207943	0.146013826106045	5	C_ddC_MP	27	T	T27P	T27PC_ddC_MP	40
P	0.118849665319501	0.221610575271909	5	C_3TC_MP	27	T	T27P	T27PC_3TC_MP	40
P	0.195496930888672	0.14411248899126	5	C_d4T_MP	27	T	T27P	T27PC_d4T_MP	40
P	0.295060102507912	0.119017360004086	5	C_ATZ_MP	27	T	T27P	T27PC_ATZ_MP	40
P	0.152014950908043	0.124056759769874	5	C_ABC_MP	27	T	T27P	T27PC_ABC_MP	40
S	8.53168584158919e-003	0.103248181839512	84	C_TDF_MP	27	T	T27S	T27SC_TDF_MP	700
S	2.546665656659e-002	0.132838578020603	95	C_3TC_MP	27	T	T27S	T27SC_3TC_MP	700
S	1.79767779553482e-002	0.123894542961282	94	C_ABC_MP	27	T	T27S	T27SC_ABC_MP	700
S	-8.43814179567928e-003	0.131193865419293	57	C_FTC_MP	27	T	T27S	T27SC_FTC_MP	700
S	2.33968488924039e-002	0.127260500622482	91	C_ATZ_MP	27	T	T27S	T27SC_ATZ_MP	700
S	-1.77341370543944e-003	0.110833979216109	94	C_d4T_MP	27	T	T27S	T27SC_d4T_MP	700
S	3.34178734770446e-002	0.124318435022811	95	C_ddI_MP	27	T	T27S	T27SC_ddI_MP	700
S	5.95927344936517e-002	0.124135733367296	90	C_ddC_MP	27	T	T27S	T27SC_ddC_MP	700
A	3.61038259827725e-002	0.116831771887139	70	C_ATZ_MP	28	E	E28A	E28AC_ATZ_MP	553
A	1.02974410058687e-002	0.100350903105667	77	C_d4T_MP	28	E	E28A	E28AC_d4T_MP	553
A	4.04368516392997e-002	9.51481538606267e-002	73	C_ABC_MP	28	E	E28A	E28AC_ABC_MP	553
A	7.63535318130497e-002	0.112147646639414	66	C_ddC_MP	28	E	E28A	E28AC_ddC_MP	553
A	1.2739870935547e-002	0.100167753408608	77	C_ddI_MP	28	E	E28A	E28AC_ddI_MP	553
A	8.26320639881293e-002	9.24985064898211e-002	77	C_3TC_MP	28	E	E28A	E28AC_3TC_MP	553
A	0.125417047335065	0.100204217223402	49	C_FTC_MP	28	E	E28A	E28AC_FTC_MP	553
A	-3.27880329474021e-002	7.63828055578167e-002	64	C_TDF_MP	28	E	E28A	E28AC_TDF_MP	553
D	1.0682007041371e-002	0	2	C_ddI_MP	28	E	E28D	E28DC_ddI_MP	14
D	-2.99033028293201e-002	0	2	C_FTC_MP	28	E	E28D	E28DC_FTC_MP	14
D	1.63205650061942e-003	0	2	C_d4T_MP	28	E	E28D	E28DC_d4T_MP	14
D	-8.97561816537401e-003	0	2	C_TDF_MP	28	E	E28D	E28DC_TDF_MP	14
D	-3.1340943130419e-002	0	2	C_ATZ_MP	28	E	E28D	E28DC_ATZ_MP	14
D	-4.945570047611e-002	0	2	C_3TC_MP	28	E	E28D	E28DC_3TC_MP	14
D	-1.2464692858554e-002	0	2	C_ABC_MP	28	E	E28D	E28DC_ABC_MP	14
G	-9.46511993259294e-002	0.181294015448115	10	C_FTC_MP	28	E	E28G	E28GC_FTC_MP	144
G	-6.57161004109419e-002	0.18946700278015	20	C_ATZ_MP	28	E	E28G	E28GC_ATZ_MP	144
G	-0.114510617692093	0.24211618399057	20	C_3TC_MP	28	E	E28G	E28GC_3TC_MP	144
G	-1.55740229961567e-002	0.197589928470597	20	C_ABC_MP	28	E	E28G	E28GC_ABC_MP	144
G	-7.39624427700766e-002	0.164319180925225	20	C_d4T_MP	28	E	E28G	E28GC_d4T_MP	144
G	-9.81835108575614e-002	0.150880951608247	20	C_ddI_MP	28	E	E28G	E28GC_ddI_MP	144
G	-0.118596667861334	0.130969066750712	14	C_TDF_MP	28	E	E28G	E28GC_TDF_MP	144
G	-4.57347998062826e-002	0.199153337589058	20	C_ddC_MP	28	E	E28G	E28GC_ddC_MP	144
K	1.46797516561111e-002	6.33112191922118e-002	108	C_FTC_MP	28	E	E28K	E28KC_FTC_MP	1238
K	2.65825936823655e-002	6.96442609878573e-002	168	C_ddI_MP	28	E	E28K	E28KC_ddI_MP	1238
K	5.41653222987843e-002	7.11061742554011e-002	170	C_3TC_MP	28	E	E28K	E28KC_3TC_MP	1238
K	4.8996357854573e-002	6.49721344262525e-002	158	C_ddC_MP	28	E	E28K	E28KC_ddC_MP	1238
K	1.2355293884728e-002	6.00331657062007e-002	140	C_TDF_MP	28	E	E28K	E28KC_TDF_MP	1238
K	2.66021791962014e-002	6.66006086166939e-002	169	C_d4T_MP	28	E	E28K	E28KC_d4T_MP	1238
K	1.90184028209076e-002	6.71726893324132e-002	166	C_ABC_MP	28	E	E28K	E28KC_ABC_MP	1238
K	2.56580363749296e-002	7.27398475785031e-002	159	C_ATZ_MP	28	E	E28K	E28KC_ATZ_MP	1238
Q	1.3830457994043e-003	2.87709417125057e-002	2	C_TDF_MP	28	E	E28Q	E28QC_TDF_MP	13
Q	0.178635342016046	0	1	C_ddC_MP	28	E	E28Q	E28QC_ddC_MP	13
Q	4.22761908711185e-002	7.97821720628405e-002	2	C_ddI_MP	28	E	E28Q	E28QC_ddI_MP	13
Q	4.00890011998755e-002	6.84273821796295e-002	2	C_ABC_MP	28	E	E28Q	E28QC_ABC_MP	13
Q	3.43617359218097e-002	5.71896865544689e-002	2	C_d4T_MP	28	E	E28Q	E28QC_d4T_MP	13
Q	5.52240298163009e-003	0	1	C_FTC_MP	28	E	E28Q	E28QC_FTC_MP	13
Q	0.116361217046686	0	1	C_ATZ_MP	28	E	E28Q	E28QC_ATZ_MP	13
Q	9.1173535770765e-002	8.4924173825595e-002	2	C_3TC_MP	28	E	E28Q	E28QC_3TC_MP	13
R	3.8685503758251e-002	5.83772287996739e-002	3	C_TDF_MP	28	E	E28R	E28RC_TDF_MP	22
R	-6.59684086196954e-002	5.74480581333339e-002	3	C_3TC_MP	28	E	E28R	E28RC_3TC_MP	22
R	-0.1352717147415	3.92693093802998e-002	2	C_FTC_MP	28	E	E28R	E28RC_FTC_MP	22
R	2.41787585226163e-002	3.81276288147087e-002	3	C_ddI_MP	28	E	E28R	E28RC_ddI_MP	22
R	-2.90261202124967e-003	3.56680234428301e-002	3	C_ABC_MP	28	E	E28R	E28RC_ABC_MP	22
R	-6.17460611111205e-003	2.3443185271524e-002	2	C_ddC_MP	28	E	E28R	E28RC_ddC_MP	22
R	7.38352556519607e-003	3.15837055566829e-002	3	C_d4T_MP	28	E	E28R	E28RC_d4T_MP	22
R	-3.34647317207954e-002	1.5791368957972e-002	3	C_ATZ_MP	28	E	E28R	E28RC_ATZ_MP	22
D	-6.05838489983201e-002	0	1	C_3TC_MP	29	E	E29D	E29DC_3TC_MP	7
D	0.150043266951222	0	1	C_TDF_MP	29	E	E29D	E29DC_TDF_MP	7
D	-7.663805960563e-002	0	1	C_FTC_MP	29	E	E29D	E29DC_FTC_MP	7
D	0.16900584573565	0	1	C_ABC_MP	29	E	E29D	E29DC_ABC_MP	7
D	0.535504812608613	0	1	C_ddI_MP	29	E	E29D	E29DC_ddI_MP	7
D	0.203007688397757	0	1	C_ATZ_MP	29	E	E29D	E29DC_ATZ_MP	7
D	0.50429492322879	0	1	C_d4T_MP	29	E	E29D	E29DC_d4T_MP	7
G	0.147934238258936	0	1	C_TDF_MP	29	E	E29G	E29GC_TDF_MP	7
G	0.106340516183265	0	1	C_ddI_MP	29	E	E29G	E29GC_ddI_MP	7
G	0.224781489147083	0	1	C_ddC_MP	29	E	E29G	E29GC_ddC_MP	7
G	0.181544659273735	0	1	C_d4T_MP	29	E	E29G	E29GC_d4T_MP	7
G	0.11328595564745	0	1	C_ATZ_MP	29	E	E29G	E29GC_ATZ_MP	7
G	8.79599075894509e-002	0	1	C_ABC_MP	29	E	E29G	E29GC_ABC_MP	7
G	-0.67712776481892	0	1	C_3TC_MP	29	E	E29G	E29GC_3TC_MP	7
K	-0.571891339670729	0	1	C_d4T_MP	29	E	E29K	E29KC_d4T_MP	7
K	-0.82401596733837	0	1	C_ATZ_MP	29	E	E29K	E29KC_ATZ_MP	7
K	-0.704327658261252	0	1	C_ddI_MP	29	E	E29K	E29KC_ddI_MP	7
K	-0.695282498652864	0	1	C_FTC_MP	29	E	E29K	E29KC_FTC_MP	7
K	-0.646233951238167	0	1	C_ABC_MP	29	E	E29K	E29KC_ABC_MP	7
K	-0.694169548705136	0	1	C_TDF_MP	29	E	E29K	E29KC_TDF_MP	7
K	-0.504051683508674	0	1	C_3TC_MP	29	E	E29K	E29KC_3TC_MP	7
R	0.221687615769598	0.296718969648125	10	C_TDF_MP	30	K	K30R	K30RC_TDF_MP	73
R	0.434175359859853	0.23977065270771	3	C_FTC_MP	30	K	K30R	K30RC_FTC_MP	73
R	-1.1629691014531e-003	0.353702668363581	10	C_ddI_MP	30	K	K30R	K30RC_ddI_MP	73
R	6.20573397421183e-002	0.299578916346845	10	C_ddC_MP	30	K	K30R	K30RC_ddC_MP	73
R	0.117488543804645	0.298389453981168	10	C_d4T_MP	30	K	K30R	K30RC_d4T_MP	73
R	0.166070416770638	0.377482355722904	10	C_ATZ_MP	30	K	K30R	K30RC_ATZ_MP	73
R	0.113467686356591	0.302297210022383	10	C_ABC_MP	30	K	K30R	K30RC_ABC_MP	73
R	4.99045914443932e-002	0.303290005533148	10	C_3TC_MP	30	K	K30R	K30RC_3TC_MP	73
L	-4.38408159387055e-002	4.66585715110291e-002	48	C_TDF_MP	31	I	I31L	I31LC_TDF_MP	450
L	-6.18436414292728e-002	7.06381112638017e-002	34	C_FTC_MP	31	I	I31L	I31LC_FTC_MP	450
L	-5.88689229094604e-002	5.65363119695318e-002	63	C_ddI_MP	31	I	I31L	I31LC_ddI_MP	450
L	-8.60525833894236e-002	7.58629574325955e-002	57	C_ddC_MP	31	I	I31L	I31LC_ddC_MP	450
L	-4.07876912956989e-002	4.98997234014471e-002	61	C_d4T_MP	31	I	I31L	I31LC_d4T_MP	450
L	-4.3930993612856e-002	4.89542277243103e-002	62	C_ATZ_MP	31	I	I31L	I31LC_ATZ_MP	450
L	-4.2790867008344e-002	4.80857171255701e-002	62	C_ABC_MP	31	I	I31L	I31LC_ABC_MP	450
L	-6.32589211156067e-002	6.46324264420955e-002	63	C_3TC_MP	31	I	I31L	I31LC_3TC_MP	450
Q	-0.12726082341244	0	1	C_FTC_MP	31	I	I31Q	I31QC_FTC_MP	8
Q	5.4308606045516e-002	0	1	C_ddI_MP	31	I	I31Q	I31QC_ddI_MP	8
Q	0.199052438020118	0	1	C_TDF_MP	31	I	I31Q	I31QC_TDF_MP	8
Q	-0.134105199611685	0	1	C_ddC_MP	31	I	I31Q	I31QC_ddC_MP	8
Q	0.373592606519894	0	1	C_d4T_MP	31	I	I31Q	I31QC_d4T_MP	8
Q	-0.22062524130535	0	1	C_3TC_MP	31	I	I31Q	I31QC_3TC_MP	8
Q	-0.194205883651454	0	1	C_ABC_MP	31	I	I31Q	I31QC_ABC_MP	8
Q	-9.5386973048622e-002	0	1	C_ATZ_MP	31	I	I31Q	I31QC_ATZ_MP	8
R	-6.4303793080695e-002	3.69478858538064e-002	3	C_FTC_MP	31	I	I31R	I31RC_FTC_MP	45
R	0.14677936731112	0.225046532215515	6	C_d4T_MP	31	I	I31R	I31RC_d4T_MP	45
R	-0.27363563533567	0.248827110018078	6	C_3TC_MP	31	I	I31R	I31RC_3TC_MP	45
R	-0.155185880260405	9.84264418325914e-002	6	C_TDF_MP	31	I	I31R	I31RC_TDF_MP	45
R	-6.3618236344482e-002	0.210988948545522	6	C_ATZ_MP	31	I	I31R	I31RC_ATZ_MP	45
R	-3.52635875971975e-002	0.33792634087728	6	C_ddC_MP	31	I	I31R	I31RC_ddC_MP	45
R	-0.12873583683953	0.165794890643039	6	C_ABC_MP	31	I	I31R	I31RC_ABC_MP	45
R	-6.54881654939629e-002	9.93062003887934e-002	6	C_ddI_MP	31	I	I31R	I31RC_ddI_MP	45
T	9.68417383390663e-002	0.261282612482777	3	C_ddI_MP	31	I	I31T	I31TC_ddI_MP	18
T	-0.17504787240058	0.107544819686335	3	C_3TC_MP	31	I	I31T	I31TC_3TC_MP	18
T	-0.21907522758238	6.3581674792128e-002	3	C_ABC_MP	31	I	I31T	I31TC_ABC_MP	18
T	-4.50721248293737e-002	0	1	C_TDF_MP	31	I	I31T	I31TC_TDF_MP	18
T	-0.355993225372909	0.124905880301219	2	C_ddC_MP	31	I	I31T	I31TC_ddC_MP	18
T	-8.08637701063268e-002	0.111208552271248	3	C_ATZ_MP	31	I	I31T	I31TC_ATZ_MP	18
T	-0.205652226181936	0.114348294957708	3	C_d4T_MP	31	I	I31T	I31TC_d4T_MP	18
V	-1.70269094565195e-002	0.161002458789316	8	C_TDF_MP	31	I	I31V	I31VC_TDF_MP	79
V	-1.3872125119713e-002	0.222303932878849	8	C_FTC_MP	31	I	I31V	I31VC_FTC_MP	79
V	5.49069839830548e-002	0.200278438274868	11	C_ddI_MP	31	I	I31V	I31VC_ddI_MP	79
V	1.41725156939076e-002	0.230940919069476	11	C_3TC_MP	31	I	I31V	I31VC_3TC_MP	79
V	1.94237625812537e-002	0.211242663829439	9	C_ddC_MP	31	I	I31V	I31VC_ddC_MP	79
V	-1.71061035153448e-002	0.189610303494667	11	C_d4T_MP	31	I	I31V	I31VC_d4T_MP	79
V	-4.77622600661032e-002	0.212338956108431	11	C_ATZ_MP	31	I	I31V	I31VC_ATZ_MP	79
V	-8.14001599262732e-002	0.217428076347348	10	C_ABC_MP	31	I	I31V	I31VC_ABC_MP	79
D	-5.70555957754535e-002	0.129967954610873	4	C_ABC_MP	32	K	K32D	K32DC_ABC_MP	29
D	-0.114756516773835	8.91094460161936e-002	4	C_ATZ_MP	32	K	K32D	K32DC_ATZ_MP	29
D	-6.63323954068578e-002	0.129706005723489	4	C_d4T_MP	32	K	K32D	K32DC_d4T_MP	29
D	-8.55807130545404e-002	0.123242363557339	4	C_ddC_MP	32	K	K32D	K32DC_ddC_MP	29
D	-9.7258886176488e-002	0.136290138435444	4	C_3TC_MP	32	K	K32D	K32DC_3TC_MP	29
D	-4.89170380939935e-002	9.58504209505986e-002	4	C_TDF_MP	32	K	K32D	K32DC_TDF_MP	29
D	-6.87803340682972e-002	0.107725366226693	4	C_ddI_MP	32	K	K32D	K32DC_ddI_MP	29
D	-2.39726895931e-002	0	1	C_FTC_MP	32	K	K32D	K32DC_FTC_MP	29
E	-5.76177785754766e-002	6.33053715850939e-002	116	C_ddI_MP	32	K	K32E	K32EC_ddI_MP	869
E	-6.4295299789333e-002	7.05479080022172e-002	107	C_ddC_MP	32	K	K32E	K32EC_ddC_MP	869
E	-6.02603546691049e-002	6.83618691105498e-002	117	C_d4T_MP	32	K	K32E	K32EC_d4T_MP	869
E	-6.99826529718203e-002	8.42643278591175e-002	110	C_ATZ_MP	32	K	K32E	K32EC_ATZ_MP	869
E	-5.41553919254936e-002	6.32249686166974e-002	81	C_FTC_MP	32	K	K32E	K32EC_FTC_MP	869
E	-3.00342890858747e-002	5.27396413222875e-002	104	C_TDF_MP	32	K	K32E	K32EC_TDF_MP	869
E	-5.73392271706376e-002	6.70865479980231e-002	118	C_3TC_MP	32	K	K32E	K32EC_3TC_MP	869
E	-5.23367816604405e-002	6.3600799698215e-002	116	C_ABC_MP	32	K	K32E	K32EC_ABC_MP	869
I	-0.197923698980167	0.206769977520728	3	C_ATZ_MP	32	K	K32I	K32IC_ATZ_MP	23
I	-6.21009510509817e-002	0.163959643642414	3	C_ABC_MP	32	K	K32I	K32IC_ABC_MP	23
I	0.199218402625429	0.488383473629797	3	C_FTC_MP	32	K	K32I	K32IC_FTC_MP	23
I	-8.95347282892253e-002	0.12645432700947	3	C_TDF_MP	32	K	K32I	K32IC_TDF_MP	23
I	-0.118086398480444	0.21477222870678	2	C_ddI_MP	32	K	K32I	K32IC_ddI_MP	23
I	-0.259190112837538	0.207637436141679	3	C_d4T_MP	32	K	K32I	K32IC_d4T_MP	23
I	-1.9922764785233e-002	0.477031146695088	3	C_3TC_MP	32	K	K32I	K32IC_3TC_MP	23
I	-0.101230409331141	9.49557827300789e-002	3	C_ddC_MP	32	K	K32I	K32IC_ddC_MP	23
N	-2.73092108671335e-003	0.100648759684778	28	C_FTC_MP	32	K	K32N	K32NC_FTC_MP	324
N	-1.00898975368333e-002	0.129164143477811	45	C_3TC_MP	32	K	K32N	K32NC_3TC_MP	324
N	-3.95108405859545e-002	0.109381292597642	45	C_ddI_MP	32	K	K32N	K32NC_ddI_MP	324
N	-5.88690171933717e-002	9.68034634576329e-002	38	C_TDF_MP	32	K	K32N	K32NC_TDF_MP	324
N	1.5592203074149e-002	0.112464323456005	39	C_ddC_MP	32	K	K32N	K32NC_ddC_MP	324
N	-2.57126125648474e-002	9.33710705733528e-002	45	C_d4T_MP	32	K	K32N	K32NC_d4T_MP	324
N	-4.97041541525798e-002	9.90028409225168e-002	40	C_ATZ_MP	32	K	K32N	K32NC_ATZ_MP	324
N	7.43985783729988e-003	0.110567375414336	44	C_ABC_MP	32	K	K32N	K32NC_ABC_MP	324
Q	1.63871071107797e-002	4.7324969450507e-002	19	C_3TC_MP	32	K	K32Q	K32QC_3TC_MP	138
Q	-3.65902225974913e-002	4.35970859574345e-002	16	C_TDF_MP	32	K	K32Q	K32QC_TDF_MP	138
Q	-1.78187634519398e-002	4.44836762279457e-002	19	C_d4T_MP	32	K	K32Q	K32QC_d4T_MP	138
Q	2.00898688298656e-003	3.07636578065296e-002	12	C_FTC_MP	32	K	K32Q	K32QC_FTC_MP	138
Q	-7.39638492011393e-003	3.94831356334273e-002	15	C_ddC_MP	32	K	K32Q	K32QC_ddC_MP	138
Q	-3.07342688897958e-002	4.88887084781167e-002	19	C_ddI_MP	32	K	K32Q	K32QC_ddI_MP	138
Q	-1.39262919040562e-002	4.83479499604751e-002	19	C_ABC_MP	32	K	K32Q	K32QC_ABC_MP	138
Q	-8.53964130848843e-003	4.63972238479814e-002	19	C_ATZ_MP	32	K	K32Q	K32QC_ATZ_MP	138
R	-3.92498019107847e-002	0.10152101435701	40	C_FTC_MP	32	K	K32R	K32RC_FTC_MP	482
R	1.49614058507129e-002	9.76762216746915e-002	55	C_TDF_MP	32	K	K32R	K32RC_TDF_MP	482
R	-6.37103348334241e-002	0.109735692029388	66	C_3TC_MP	32	K	K32R	K32RC_3TC_MP	482
R	-2.85726270687551e-003	0.104926790966316	65	C_ATZ_MP	32	K	K32R	K32RC_ATZ_MP	482
R	-3.46575676593721e-003	0.109025243954856	65	C_ddI_MP	32	K	K32R	K32RC_ddI_MP	482
R	3.50741531412271e-002	0.107245540818249	60	C_ddC_MP	32	K	K32R	K32RC_ddC_MP	482
R	1.98641248698977e-002	0.107569339760888	66	C_d4T_MP	32	K	K32R	K32RC_d4T_MP	482
R	9.43575776296397e-003	0.108736369100563	65	C_ABC_MP	32	K	K32R	K32RC_ABC_MP	482
T	-2.6761160974765e-002	8.34925434600861e-002	3	C_TDF_MP	32	K	K32T	K32TC_TDF_MP	21
T	-8.59843085112801e-002	0	1	C_FTC_MP	32	K	K32T	K32TC_FTC_MP	21
T	2.73968827855653e-002	6.40709168067161e-002	3	C_ddI_MP	32	K	K32T	K32TC_ddI_MP	21
T	-6.84896261540557e-002	7.58427807533462e-002	3	C_ddC_MP	32	K	K32T	K32TC_ddC_MP	21
T	-3.02500545993342e-002	6.03484533517808e-002	3	C_d4T_MP	32	K	K32T	K32TC_d4T_MP	21
T	-4.28054430210698e-003	0.143675415976327	3	C_ATZ_MP	32	K	K32T	K32TC_ATZ_MP	21
T	-0.184051737199125	0.110652939270245	3	C_ABC_MP	32	K	K32T	K32TC_ABC_MP	21
T	-0.202814463605525	9.7667614515825e-002	2	C_3TC_MP	32	K	K32T	K32TC_3TC_MP	21
G	-1.64450041165776e-002	0.190582035824638	18	C_TDF_MP	33	A	A33G	A33GC_TDF_MP	164
G	-0.193297591437338	0.267747996875741	15	C_FTC_MP	33	A	A33G	A33GC_FTC_MP	164
G	-6.17393564004463e-002	0.18304480552919	22	C_ddI_MP	33	A	A33G	A33GC_ddI_MP	164
G	-5.15322705139425e-004	0.218541795758687	22	C_ddC_MP	33	A	A33G	A33GC_ddC_MP	164
G	1.32863466401001e-002	0.150689149353797	22	C_d4T_MP	33	A	A33G	A33GC_d4T_MP	164
G	-7.60959078491316e-002	0.238749337973903	21	C_ATZ_MP	33	A	A33G	A33GC_ATZ_MP	164
G	-0.224995117425432	0.247844485223952	22	C_3TC_MP	33	A	A33G	A33GC_3TC_MP	164
G	-0.125678418024248	0.118610043171052	22	C_ABC_MP	33	A	A33G	A33GC_ABC_MP	164
I	-0.36428859332175	0	1	C_FTC_MP	33	A	A33I	A33IC_FTC_MP	8
I	0.129447234263044	0	1	C_ddI_MP	33	A	A33I	A33IC_ddI_MP	8
I	-0.16493325213934	0	1	C_3TC_MP	33	A	A33I	A33IC_3TC_MP	8
I	-9.9797168475959e-002	0	1	C_TDF_MP	33	A	A33I	A33IC_TDF_MP	8
I	0.320321436879508	0	1	C_ddC_MP	33	A	A33I	A33IC_ddC_MP	8
I	-0.223435916354587	0	1	C_ABC_MP	33	A	A33I	A33IC_ABC_MP	8
I	0.223725363733361	0	1	C_d4T_MP	33	A	A33I	A33IC_d4T_MP	8
I	-0.376355355918999	0	1	C_ATZ_MP	33	A	A33I	A33IC_ATZ_MP	8
T	-0.234023076678042	0.116016153159866	8	C_d4T_MP	33	A	A33T	A33TC_d4T_MP	59
T	-0.261365719210296	0.176699259917754	7	C_TDF_MP	33	A	A33T	A33TC_TDF_MP	59
T	-0.149600004426311	8.15485745793788e-002	7	C_ddC_MP	33	A	A33T	A33TC_ddC_MP	59
T	-0.198403184362975	0.213315678297131	8	C_ATZ_MP	33	A	A33T	A33TC_ATZ_MP	59
T	-0.103591874119336	8.4059819031544e-002	8	C_ddI_MP	33	A	A33T	A33TC_ddI_MP	59
T	0.238390646553653	0.149082088983865	8	C_3TC_MP	33	A	A33T	A33TC_3TC_MP	59
T	0.40496194462984	6.21677587164386e-002	5	C_FTC_MP	33	A	A33T	A33TC_FTC_MP	59
T	-0.133227058828434	0.151149488702887	8	C_ABC_MP	33	A	A33T	A33TC_ABC_MP	59
V	0.251726768175817	0.165381499698331	4	C_3TC_MP	33	A	A33V	A33VC_3TC_MP	25
V	-1.7465703381353e-002	0.179127584114911	2	C_TDF_MP	33	A	A33V	A33VC_TDF_MP	25
V	-0.261757219506388	0	1	C_FTC_MP	33	A	A33V	A33VC_FTC_MP	25
V	3.41477183575885e-002	0.178209512299096	4	C_ddI_MP	33	A	A33V	A33VC_ddI_MP	25
V	5.18693120147702e-002	8.99980789770861e-002	3	C_ddC_MP	33	A	A33V	A33VC_ddC_MP	25
V	5.26795230707101e-002	0.144401594159295	4	C_d4T_MP	33	A	A33V	A33VC_d4T_MP	25
V	8.33229836171472e-002	0.176375423844759	4	C_ATZ_MP	33	A	A33V	A33VC_ATZ_MP	25
V	5.54263190773483e-002	5.89011254533406e-002	3	C_ABC_MP	33	A	A33V	A33VC_ABC_MP	25
I	-5.62681307523748e-002	0.320246353965611	16	C_3TC_MP	34	L	L34I	L34IC_3TC_MP	117
I	-0.165558624230376	0.137905494916555	13	C_TDF_MP	34	L	L34I	L34IC_TDF_MP	117
I	-7.61353517477422e-002	0.201925428486728	16	C_ABC_MP	34	L	L34I	L34IC_ABC_MP	117
I	-0.165693705197651	0.134896904623085	8	C_FTC_MP	34	L	L34I	L34IC_FTC_MP	117
I	-5.21077510470314e-002	0.276013293453745	16	C_ATZ_MP	34	L	L34I	L34IC_ATZ_MP	117
I	-3.35569456355058e-002	0.235780033555714	16	C_d4T_MP	34	L	L34I	L34IC_d4T_MP	117
I	-4.81259652969254e-002	0.18304302439157	16	C_ddI_MP	34	L	L34I	L34IC_ddI_MP	117
I	-3.43319045316967e-002	0.238502682421365	16	C_ddC_MP	34	L	L34I	L34IC_ddC_MP	117
V	-0.440812722839231	0	1	C_TDF_MP	34	L	L34V	L34VC_TDF_MP	20
V	-0.139205536745789	0.261090336777838	3	C_ddI_MP	34	L	L34V	L34VC_ddI_MP	20
V	-0.412429251589567	0.137508011328977	4	C_ddC_MP	34	L	L34V	L34VC_ddC_MP	20
V	-0.277754576163002	0.352689868672111	3	C_d4T_MP	34	L	L34V	L34VC_d4T_MP	20
V	-0.490536688934359	0.489576772463258	3	C_ATZ_MP	34	L	L34V	L34VC_ATZ_MP	20
V	-9.42943269724139e-002	0.103201994792329	3	C_ABC_MP	34	L	L34V	L34VC_ABC_MP	20
V	-0.401636165773232	0.364404754451046	3	C_3TC_MP	34	L	L34V	L34VC_3TC_MP	20
A	-3.60886450077436e-002	5.14480745311135e-002	8	C_TDF_MP	35	V	V35A	V35AC_TDF_MP	68
A	-5.27048119312783e-002	4.65385012007604e-002	8	C_FTC_MP	35	V	V35A	V35AC_FTC_MP	68
A	-2.44299285925274e-002	5.35534780289864e-002	9	C_ddI_MP	35	V	V35A	V35AC_ddI_MP	68
A	-3.08767043755492e-002	4.34820429432797e-002	7	C_ddC_MP	35	V	V35A	V35AC_ddC_MP	68
A	-4.35460221154262e-002	5.23195096750583e-002	9	C_d4T_MP	35	V	V35A	V35AC_d4T_MP	68
A	-9.48743763895251e-003	5.77476810200605e-002	9	C_ATZ_MP	35	V	V35A	V35AC_ATZ_MP	68
A	-1.75422111743911e-002	6.07674822828665e-002	9	C_ABC_MP	35	V	V35A	V35AC_ABC_MP	68
A	-4.41980531680589e-002	4.54656996941515e-002	9	C_3TC_MP	35	V	V35A	V35AC_3TC_MP	68
E	2.11877828499229e-003	6.37971235754079e-002	38	C_ddC_MP	35	V	V35E	V35EC_ddC_MP	277
E	-1.67330102761013e-003	6.02634023386656e-002	38	C_d4T_MP	35	V	V35E	V35EC_d4T_MP	277
E	-8.96543349490474e-005	6.14949665183231e-002	39	C_3TC_MP	35	V	V35E	V35EC_3TC_MP	277
E	1.39735702445577e-002	6.73392012781951e-002	38	C_ATZ_MP	35	V	V35E	V35EC_ATZ_MP	277
E	-9.83071993711993e-003	4.94662452616933e-002	20	C_FTC_MP	35	V	V35E	V35EC_FTC_MP	277
E	-4.61899449702419e-003	4.40810818277435e-002	28	C_TDF_MP	35	V	V35E	V35EC_TDF_MP	277
E	1.81931264682281e-002	5.82768099740689e-002	37	C_ABC_MP	35	V	V35E	V35EC_ABC_MP	277
E	1.42650189290402e-002	6.18675279431552e-002	39	C_ddI_MP	35	V	V35E	V35EC_ddI_MP	277
G	4.51365657280021e-002	2.54327362304788e-002	2	C_ATZ_MP	35	V	V35G	V35GC_ATZ_MP	12
G	-1.97041492871634e-002	2.84916444495335e-002	2	C_d4T_MP	35	V	V35G	V35GC_d4T_MP	12
G	-1.24828844302991e-002	3.02269527033237e-002	2	C_ddI_MP	35	V	V35G	V35GC_ddI_MP	12
G	-5.5246290523444e-002	2.2054984746586e-002	2	C_3TC_MP	35	V	V35G	V35GC_3TC_MP	12
G	-1.77142034966945e-002	1.90041443090945e-002	2	C_ddC_MP	35	V	V35G	V35GC_ddC_MP	12
G	-8.9804521801755e-003	2.03224369137885e-002	2	C_ABC_MP	35	V	V35G	V35GC_ABC_MP	12
I	1.56553168664476e-002	1.86595062450955e-002	1270	C_ABC_MP	35	V	V35I	V35IC_ABC_MP	9258
I	1.95058469437345e-002	1.86216700573778e-002	666	C_FTC_MP	35	V	V35I	V35IC_FTC_MP	9258
I	1.54257255018621e-002	1.82368932647347e-002	1293	C_d4T_MP	35	V	V35I	V35IC_d4T_MP	9258
I	3.91263954021729e-005	1.71051622220342e-002	1257	C_ATZ_MP	35	V	V35I	V35IC_ATZ_MP	9258
I	1.43806769972981e-002	1.847675368274e-002	1296	C_ddI_MP	35	V	V35I	V35IC_ddI_MP	9258
I	1.46515703323045e-002	1.89161529146199e-002	1137	C_ddC_MP	35	V	V35I	V35IC_ddC_MP	9258
I	6.62928315976712e-003	1.62802897088589e-002	1042	C_TDF_MP	35	V	V35I	V35IC_TDF_MP	9258
I	1.98573093701189e-002	1.97616081472236e-002	1297	C_3TC_MP	35	V	V35I	V35IC_3TC_MP	9258
K	-3.83047933463002e-002	5.97758686556267e-002	48	C_d4T_MP	35	V	V35K	V35KC_d4T_MP	356
K	-1.09598357069879e-002	5.13489701361739e-002	48	C_ddI_MP	35	V	V35K	V35KC_ddI_MP	356
K	-3.38211064747278e-002	6.34038839676488e-002	41	C_ddC_MP	35	V	V35K	V35KC_ddC_MP	356
K	-3.79262492035841e-002	5.39129516710674e-002	34	C_FTC_MP	35	V	V35K	V35KC_FTC_MP	356
K	-2.83648078438049e-002	5.44759147517549e-002	48	C_3TC_MP	35	V	V35K	V35KC_3TC_MP	356
K	-4.00628507131692e-002	5.78253150510404e-002	46	C_ATZ_MP	35	V	V35K	V35KC_ATZ_MP	356
K	-1.67465579754546e-002	4.88779685143184e-002	43	C_TDF_MP	35	V	V35K	V35KC_TDF_MP	356
K	-2.95316463366348e-002	5.30612644831814e-002	48	C_ABC_MP	35	V	V35K	V35KC_ABC_MP	356
L	1.38994556385174e-002	2.25895792440498e-002	229	C_ddC_MP	35	V	V35L	V35LC_ddC_MP	1809
L	1.92337306919443e-002	2.34443610394296e-002	245	C_3TC_MP	35	V	V35L	V35LC_3TC_MP	1809
L	7.57644770932763e-003	2.12572286095207e-002	207	C_TDF_MP	35	V	V35L	V35LC_TDF_MP	1809
L	1.80859625832846e-002	2.33616003411485e-002	242	C_ABC_MP	35	V	V35L	V35LC_ABC_MP	1809
L	1.64577957997455e-002	2.2484621079029e-002	244	C_d4T_MP	35	V	V35L	V35LC_d4T_MP	1809
L	1.48532982421013e-002	2.35037508534257e-002	245	C_ddI_MP	35	V	V35L	V35LC_ddI_MP	1809
L	-9.81535830602543e-004	2.12462097510844e-002	238	C_ATZ_MP	35	V	V35L	V35LC_ATZ_MP	1809
L	2.02311382743757e-002	2.28947345741861e-002	159	C_FTC_MP	35	V	V35L	V35LC_FTC_MP	1809
M	-6.48178509752405e-003	4.80370874259058e-002	189	C_FTC_MP	35	V	V35M	V35MC_FTC_MP	3034
M	5.0998195830963e-004	5.73646224782688e-002	389	C_ddC_MP	35	V	V35M	V35MC_ddC_MP	3034
M	-1.29163245865046e-002	5.00052174826186e-002	318	C_TDF_MP	35	V	V35M	V35MC_TDF_MP	3034
M	7.08286737255353e-003	5.65596044555466e-002	430	C_ddI_MP	35	V	V35M	V35MC_ddI_MP	3034
M	-4.61082172073537e-003	5.70738102648571e-002	436	C_3TC_MP	35	V	V35M	V35MC_3TC_MP	3034
M	-1.44953623703274e-004	6.01261749295829e-002	430	C_d4T_MP	35	V	V35M	V35MC_d4T_MP	3034
M	2.10446487288042e-002	5.37388808667065e-002	426	C_ABC_MP	35	V	V35M	V35MC_ABC_MP	3034
M	-9.98272182727371e-003	5.87764407111604e-002	416	C_ATZ_MP	35	V	V35M	V35MC_ATZ_MP	3034
Q	4.03652043115407e-002	3.53614848562519e-002	3	C_ddC_MP	35	V	V35Q	V35QC_ddC_MP	23
Q	4.5797309522692e-002	3.65564111909273e-002	3	C_ABC_MP	35	V	V35Q	V35QC_ABC_MP	23
Q	5.02141507999104e-002	3.18839851941676e-002	3	C_3TC_MP	35	V	V35Q	V35QC_3TC_MP	23
Q	3.79825102047127e-002	2.57158904549077e-002	3	C_TDF_MP	35	V	V35Q	V35QC_TDF_MP	23
Q	4.06814145248124e-002	2.35488895151808e-002	3	C_d4T_MP	35	V	V35Q	V35QC_d4T_MP	23
Q	5.55966293562734e-002	3.76898119791837e-002	3	C_ddI_MP	35	V	V35Q	V35QC_ddI_MP	23
Q	4.69965578107198e-002	1.90225824585254e-002	3	C_ATZ_MP	35	V	V35Q	V35QC_ATZ_MP	23
Q	2.64703103716501e-002	2.97120777468901e-002	2	C_FTC_MP	35	V	V35Q	V35QC_FTC_MP	23
R	-3.95792520860032e-002	0.117287188355331	71	C_ABC_MP	35	V	V35R	V35RC_ABC_MP	499
R	-3.25566982296031e-002	0.111910832005845	51	C_TDF_MP	35	V	V35R	V35RC_TDF_MP	499
R	-4.37478799959573e-002	0.11863744786891	69	C_ATZ_MP	35	V	V35R	V35RC_ATZ_MP	499
R	-6.96052823999395e-002	0.10465646313655	31	C_FTC_MP	35	V	V35R	V35RC_FTC_MP	499
R	-2.9349906171402e-002	0.112632349190826	71	C_3TC_MP	35	V	V35R	V35RC_3TC_MP	499
R	-2.54878177813702e-002	0.105488337400741	67	C_ddC_MP	35	V	V35R	V35RC_ddC_MP	499
R	-1.40520618216306e-002	0.112912717314528	69	C_ddI_MP	35	V	V35R	V35RC_ddI_MP	499
R	-2.65474350422946e-002	0.108190606401589	70	C_d4T_MP	35	V	V35R	V35RC_d4T_MP	499
S	-1.8884779221298e-002	4.5688962142798e-002	2	C_FTC_MP	35	V	V35S	V35SC_FTC_MP	22
S	-2.75871173427424e-002	5.14142962882258e-002	3	C_3TC_MP	35	V	V35S	V35SC_3TC_MP	22
S	1.34791145160914e-002	2.79797092200602e-002	3	C_ATZ_MP	35	V	V35S	V35SC_ATZ_MP	22
S	-1.6662981768843e-003	2.68459130661586e-002	3	C_d4T_MP	35	V	V35S	V35SC_d4T_MP	22
S	-6.93053436264993e-003	2.18790754560711e-002	3	C_ddI_MP	35	V	V35S	V35SC_ddI_MP	22
S	-1.6761544825073e-002	2.51374498285124e-002	3	C_TDF_MP	35	V	V35S	V35SC_TDF_MP	22
S	1.3454759787985e-002	2.00938955000751e-002	3	C_ABC_MP	35	V	V35S	V35SC_ABC_MP	22
S	-1.61584141590285e-002	1.94341975286175e-002	2	C_ddC_MP	35	V	V35S	V35SC_ddC_MP	22
T	-1.42072201176909e-002	2.33697828563637e-002	1559	C_3TC_MP	35	V	V35T	V35TC_3TC_MP	11509
T	-1.65047398505566e-002	2.39711464259055e-002	1335	C_ddC_MP	35	V	V35T	V35TC_ddC_MP	11509
T	-7.53048336680946e-003	2.01587471429404e-002	1352	C_TDF_MP	35	V	V35T	V35TC_TDF_MP	11509
T	-8.70059887720592e-003	2.21618274064233e-002	1549	C_ddI_MP	35	V	V35T	V35TC_ddI_MP	11509
T	-2.15821688548606e-002	2.35690844856724e-002	1557	C_d4T_MP	35	V	V35T	V35TC_d4T_MP	11509
T	-1.4157028522181e-002	2.29816538606761e-002	1542	C_ABC_MP	35	V	V35T	V35TC_ABC_MP	11509
T	-1.98589572138909e-002	2.34617166576893e-002	1084	C_FTC_MP	35	V	V35T	V35TC_FTC_MP	11509
T	-5.26197637304079e-003	2.18504862021106e-002	1531	C_ATZ_MP	35	V	V35T	V35TC_ATZ_MP	11509
A	-6.19794181873944e-002	6.80858955488909e-002	229	C_TDF_MP	36	E	E36A	E36AC_TDF_MP	1852
A	-3.77437604325911e-002	6.06968899662302e-002	247	C_ATZ_MP	36	E	E36A	E36AC_ATZ_MP	1852
A	-6.00118236945903e-002	6.63616238500307e-002	246	C_ABC_MP	36	E	E36A	E36AC_ABC_MP	1852
A	-6.59756131189798e-002	6.65306834642007e-002	244	C_ddI_MP	36	E	E36A	E36AC_ddI_MP	1852
A	-7.08257581756314e-002	7.1679352420068e-002	247	C_d4T_MP	36	E	E36A	E36AC_d4T_MP	1852
A	-6.68411354260193e-002	6.83305966311577e-002	207	C_FTC_MP	36	E	E36A	E36AC_FTC_MP	1852
A	-5.53634708293421e-002	6.69317670464482e-002	186	C_ddC_MP	36	E	E36A	E36AC_ddC_MP	1852
A	-7.94832917747999e-002	7.03295178590057e-002	246	C_3TC_MP	36	E	E36A	E36AC_3TC_MP	1852
D	-2.69992556034638e-002	4.94588502991898e-002	194	C_d4T_MP	36	E	E36D	E36DC_d4T_MP	1435
D	-1.09063096365289e-002	6.07355326645385e-002	114	C_FTC_MP	36	E	E36D	E36DC_FTC_MP	1435
D	-5.37322916931947e-003	4.84095349603027e-002	192	C_ATZ_MP	36	E	E36D	E36DC_ATZ_MP	1435
D	-5.07377112100459e-002	7.34353399689374e-002	182	C_TDF_MP	36	E	E36D	E36DC_TDF_MP	1435
D	-3.81110243414268e-003	4.37822629950574e-002	173	C_ddC_MP	36	E	E36D	E36DC_ddC_MP	1435
D	-2.92736639954276e-002	4.88636115909637e-002	194	C_3TC_MP	36	E	E36D	E36DC_3TC_MP	1435
D	-4.95344379865748e-002	6.14430672766015e-002	192	C_ABC_MP	36	E	E36D	E36DC_ABC_MP	1435
D	-4.13131996650452e-002	5.82045433895331e-002	194	C_ddI_MP	36	E	E36D	E36DC_ddI_MP	1435
G	-4.64532155455257e-002	0	1	C_ABC_MP	36	E	E36G	E36GC_ABC_MP	6
G	5.4886668018666e-003	0	1	C_ddI_MP	36	E	E36G	E36GC_ddI_MP	6
G	-2.66972335809699e-002	0	1	C_3TC_MP	36	E	E36G	E36GC_3TC_MP	6
G	4.90523223839001e-003	0	1	C_ddC_MP	36	E	E36G	E36GC_ddC_MP	6
G	0.172699286206685	0	1	C_ATZ_MP	36	E	E36G	E36GC_ATZ_MP	6
G	8.71727870860137e-002	0	1	C_d4T_MP	36	E	E36G	E36GC_d4T_MP	6
I	-7.70694383608378e-002	0	3	C_3TC_MP	36	E	E36I	E36IC_3TC_MP	23
I	5.9430515460303e-002	0	2	C_ddC_MP	36	E	E36I	E36IC_ddC_MP	23
I	-0.131416789631117	0	3	C_d4T_MP	36	E	E36I	E36IC_d4T_MP	23
I	-7.5830668210401e-002	0	3	C_FTC_MP	36	E	E36I	E36IC_FTC_MP	23
I	-9.8767463798654e-002	0	3	C_TDF_MP	36	E	E36I	E36IC_TDF_MP	23
I	-1.3964781133128e-002	0	3	C_ddI_MP	36	E	E36I	E36IC_ddI_MP	23
I	-0.165979757626946	0	3	C_ATZ_MP	36	E	E36I	E36IC_ATZ_MP	23
I	-3.7287518631996e-002	0	3	C_ABC_MP	36	E	E36I	E36IC_ABC_MP	23
K	1.12409385871834e-002	5.59934183423654e-002	13	C_TDF_MP	36	E	E36K	E36KC_TDF_MP	110
K	6.65021766069684e-002	6.03622097183296e-002	14	C_ddI_MP	36	E	E36K	E36KC_ddI_MP	110
K	1.35232752264829e-002	5.11095983768618e-002	15	C_d4T_MP	36	E	E36K	E36KC_d4T_MP	110
K	-2.86034868285316e-002	6.97803398843616e-002	15	C_ATZ_MP	36	E	E36K	E36KC_ATZ_MP	110
K	-3.89647582321419e-002	7.82165391753559e-002	11	C_FTC_MP	36	E	E36K	E36KC_FTC_MP	110
K	-6.12131603337266e-002	8.44482739130699e-002	14	C_3TC_MP	36	E	E36K	E36KC_3TC_MP	110
K	-4.34962077546254e-003	7.1595326176139e-002	15	C_ABC_MP	36	E	E36K	E36KC_ABC_MP	110
K	-1.72273080134887e-002	5.16984251109221e-002	13	C_ddC_MP	36	E	E36K	E36KC_ddC_MP	110
L	-0.201040833267447	2.87690794871375e-002	2	C_ddC_MP	36	E	E36L	E36LC_ddC_MP	2
M	4.7005537326452e-002	0	1	C_ddI_MP	36	E	E36M	E36MC_ddI_MP	8
M	0.154975256881531	0	1	C_ddC_MP	36	E	E36M	E36MC_ddC_MP	8
M	4.045985037616e-003	0	1	C_FTC_MP	36	E	E36M	E36MC_FTC_MP	8
M	5.002749456748e-002	0	1	C_3TC_MP	36	E	E36M	E36MC_3TC_MP	8
M	0.186285189444656	0	1	C_TDF_MP	36	E	E36M	E36MC_TDF_MP	8
M	6.4342005602781e-002	0	1	C_d4T_MP	36	E	E36M	E36MC_d4T_MP	8
M	0.134737937587083	0	1	C_ATZ_MP	36	E	E36M	E36MC_ATZ_MP	8
M	0.144853104984613	0	1	C_ABC_MP	36	E	E36M	E36MC_ABC_MP	8
Q	-6.89997405290151e-003	1.02155952885815e-002	2	C_3TC_MP	36	E	E36Q	E36QC_3TC_MP	14
Q	-1.7593307924623e-002	0	1	C_ddC_MP	36	E	E36Q	E36QC_ddC_MP	14
Q	1.32625738451247e-003	5.91347086169253e-003	2	C_d4T_MP	36	E	E36Q	E36QC_d4T_MP	14
Q	3.63288531870593e-003	5.872784173176e-003	2	C_ddI_MP	36	E	E36Q	E36QC_ddI_MP	14
Q	4.13706309232748e-003	8.82293199312552e-003	2	C_TDF_MP	36	E	E36Q	E36QC_TDF_MP	14
Q	-4.27848591039448e-003	4.54433024871548e-003	2	C_ATZ_MP	36	E	E36Q	E36QC_ATZ_MP	14
Q	-2.45441074739006e-003	0	1	C_FTC_MP	36	E	E36Q	E36QC_FTC_MP	14
Q	-6.5518044286e-004	1.2309723281629e-002	2	C_ABC_MP	36	E	E36Q	E36QC_ABC_MP	14
T	-3.92884013908575e-002	2.4026471478145e-003	2	C_TDF_MP	36	E	E36T	E36TC_TDF_MP	15
T	-5.4534242392999e-002	0	1	C_FTC_MP	36	E	E36T	E36TC_FTC_MP	15
T	-2.63241841722681e-002	4.74273103661851e-004	2	C_ddI_MP	36	E	E36T	E36TC_ddI_MP	15
T	-3.71640238067631e-002	1.68774901822905e-003	2	C_ABC_MP	36	E	E36T	E36TC_ABC_MP	15
T	-1.74394297992197e-002	2.13077700038397e-002	2	C_ddC_MP	36	E	E36T	E36TC_ddC_MP	15
T	-5.5540133072324e-002	2.216274028068e-003	2	C_3TC_MP	36	E	E36T	E36TC_3TC_MP	15
T	-3.72202126037959e-002	1.82145736209605e-003	2	C_ATZ_MP	36	E	E36T	E36TC_ATZ_MP	15
T	-3.6758881469576e-002	3.28325355897002e-004	2	C_d4T_MP	36	E	E36T	E36TC_d4T_MP	15
V	-7.8132625092716e-002	0	2	C_ABC_MP	36	E	E36V	E36VC_ABC_MP	16
V	-0.114721300451159	0	2	C_ATZ_MP	36	E	E36V	E36VC_ATZ_MP	16
V	-0.10033326762126	0	2	C_TDF_MP	36	E	E36V	E36VC_TDF_MP	16
V	-0.125473371754072	0	2	C_d4T_MP	36	E	E36V	E36VC_d4T_MP	16
V	-0.133977775687503	0	3	C_3TC_MP	36	E	E36V	E36VC_3TC_MP	16
V	-6.39093992195154e-002	0	2	C_ddC_MP	36	E	E36V	E36VC_ddC_MP	16
V	-8.83444089161716e-002	0	2	C_ddI_MP	36	E	E36V	E36VC_ddI_MP	16
V	-0.119348679878728	0	1	C_FTC_MP	36	E	E36V	E36VC_FTC_MP	16
L	2.70265928199102e-002	0.156635049751324	12	C_d4T_MP	37	I	I37L	I37LC_d4T_MP	87
L	8.57575185258454e-002	0.158614255714701	11	C_ddC_MP	37	I	I37L	I37LC_ddC_MP	87
L	4.87309116939926e-002	0.194279452633069	11	C_ATZ_MP	37	I	I37L	I37LC_ATZ_MP	87
L	3.94880463818764e-002	0.206457929846134	12	C_ddI_MP	37	I	I37L	I37LC_ddI_MP	87
L	2.41308506967502e-002	0.186827693137814	12	C_ABC_MP	37	I	I37L	I37LC_ABC_MP	87
L	-7.44304978136514e-002	0.172193527685648	7	C_FTC_MP	37	I	I37L	I37LC_FTC_MP	87
L	3.57609338492382e-002	0.165816968663171	10	C_TDF_MP	37	I	I37L	I37LC_TDF_MP	87
L	-2.43024258332234e-002	0.181488352984929	12	C_3TC_MP	37	I	I37L	I37LC_3TC_MP	87
M	0.32523796655061	0	1	C_FTC_MP	37	I	I37M	I37MC_FTC_MP	8
M	-0.180749031943013	0	1	C_ddI_MP	37	I	I37M	I37MC_ddI_MP	8
M	0.121869391305877	0	1	C_TDF_MP	37	I	I37M	I37MC_TDF_MP	8
M	4.2019336325864e-002	0	1	C_ddC_MP	37	I	I37M	I37MC_ddC_MP	8
M	5.3562808105825e-002	0	1	C_d4T_MP	37	I	I37M	I37MC_d4T_MP	8
M	3.0254974923704e-002	0	1	C_ATZ_MP	37	I	I37M	I37MC_ATZ_MP	8
M	-0.127581676395978	0	1	C_ABC_MP	37	I	I37M	I37MC_ABC_MP	8
M	0.12519840180709	0	1	C_3TC_MP	37	I	I37M	I37MC_3TC_MP	8
Y	0.565479185562541	0	3	C_ddC_MP	37	I	I37Y	I37YC_ddC_MP	23
Y	0.66188175440674	0	3	C_d4T_MP	37	I	I37Y	I37YC_d4T_MP	23
Y	0.259179233749494	0	2	C_ddI_MP	37	I	I37Y	I37YC_ddI_MP	23
Y	0.11495907598154	0	3	C_ATZ_MP	37	I	I37Y	I37YC_ATZ_MP	23
Y	0.214104373929523	0	3	C_ABC_MP	37	I	I37Y	I37YC_ABC_MP	23
Y	9.00885371123499e-002	0	3	C_FTC_MP	37	I	I37Y	I37YC_FTC_MP	23
Y	0.3803641480464	0	3	C_3TC_MP	37	I	I37Y	I37YC_3TC_MP	23
Y	0.25128129745801	0	3	C_TDF_MP	37	I	I37Y	I37YC_TDF_MP	23
R	2.4550888531151e-002	0	1	C_TDF_MP	38	C	C38R	C38RC_TDF_MP	8
R	-0.143645305790417	0	1	C_FTC_MP	38	C	C38R	C38RC_FTC_MP	8
R	-4.0789962069775e-002	0	1	C_ddI_MP	38	C	C38R	C38RC_ddI_MP	8
R	-6.0439064698717e-002	0	1	C_ddC_MP	38	C	C38R	C38RC_ddC_MP	8
R	-1.0803257889514e-002	0	1	C_d4T_MP	38	C	C38R	C38RC_d4T_MP	8
R	5.3601411144603e-002	0	1	C_ATZ_MP	38	C	C38R	C38RC_ATZ_MP	8
R	-2.91499919966604e-003	0	1	C_ABC_MP	38	C	C38R	C38RC_ABC_MP	8
R	-0.102459643222099	0	1	C_3TC_MP	38	C	C38R	C38RC_3TC_MP	8
A	2.82625926391026e-002	2.42614543228936e-002	1015	C_ABC_MP	39	T	T39A	T39AC_ABC_MP	7467
A	1.64375467427013e-002	2.18074988584964e-002	1032	C_ddI_MP	39	T	T39A	T39AC_ddI_MP	7467
A	2.7726090574485e-002	2.44275234424227e-002	1038	C_3TC_MP	39	T	T39A	T39AC_3TC_MP	7467
A	5.06606461521693e-003	2.06183425935799e-002	952	C_ddC_MP	39	T	T39A	T39AC_ddC_MP	7467
A	1.58741482756188e-002	1.91283062007662e-002	587	C_FTC_MP	39	T	T39A	T39AC_FTC_MP	7467
A	1.71239103312251e-002	2.27512296280362e-002	1034	C_d4T_MP	39	T	T39A	T39AC_d4T_MP	7467
A	2.49264194220668e-002	2.46293016689988e-002	989	C_ATZ_MP	39	T	T39A	T39AC_ATZ_MP	7467
A	2.06686034764463e-002	2.03942812900184e-002	820	C_TDF_MP	39	T	T39A	T39AC_TDF_MP	7467
D	-1.67907491861337e-002	3.85957094592809e-002	74	C_ddC_MP	39	T	T39D	T39DC_ddC_MP	730
D	-5.01580476398779e-003	3.26620385880405e-002	97	C_d4T_MP	39	T	T39D	T39DC_d4T_MP	730
D	-1.49578171664761e-002	4.17654513879195e-002	97	C_ddI_MP	39	T	T39D	T39DC_ddI_MP	730
D	-1.60382161957785e-002	3.38837665818631e-002	96	C_ABC_MP	39	T	T39D	T39DC_ABC_MP	730
D	-1.06456306958334e-002	3.59202678424703e-002	93	C_ATZ_MP	39	T	T39D	T39DC_ATZ_MP	730
D	2.90506019226184e-002	4.17502934897402e-002	98	C_3TC_MP	39	T	T39D	T39DC_3TC_MP	730
D	2.67910112429712e-002	4.16074224424519e-002	84	C_FTC_MP	39	T	T39D	T39DC_FTC_MP	730
D	4.80392096963549e-003	2.96093837019118e-002	91	C_TDF_MP	39	T	T39D	T39DC_TDF_MP	730
E	6.11192033229237e-003	2.28689935151041e-002	366	C_3TC_MP	39	T	T39E	T39EC_3TC_MP	2776
E	-1.34348505984989e-002	2.17121481316922e-002	299	C_ddC_MP	39	T	T39E	T39EC_ddC_MP	2776
E	-2.31726353783842e-002	2.36727981094596e-002	363	C_ddI_MP	39	T	T39E	T39EC_ddI_MP	2776
E	7.18732642776442e-003	2.20035370063269e-002	309	C_FTC_MP	39	T	T39E	T39EC_FTC_MP	2776
E	-1.24537287808352e-002	2.0129348983556e-002	366	C_d4T_MP	39	T	T39E	T39EC_d4T_MP	2776
E	-2.60669963608615e-002	2.19099788315318e-002	363	C_ABC_MP	39	T	T39E	T39EC_ABC_MP	2776
E	-1.19756979255223e-002	2.18385030954784e-002	346	C_TDF_MP	39	T	T39E	T39EC_TDF_MP	2776
E	-1.9092472124581e-002	2.37355290344091e-002	364	C_ATZ_MP	39	T	T39E	T39EC_ATZ_MP	2776
G	3.30692044833638e-003	1.08682604219451e-002	6	C_ddI_MP	39	T	T39G	T39GC_ddI_MP	43
G	-8.16883832238543e-003	1.30523429428637e-002	6	C_ddC_MP	39	T	T39G	T39GC_ddC_MP	43
G	-1.490846656686e-002	6.56418757741405e-003	3	C_FTC_MP	39	T	T39G	T39GC_FTC_MP	43
G	5.26098610570773e-003	7.42226860690116e-003	4	C_TDF_MP	39	T	T39G	T39GC_TDF_MP	43
G	-4.24723195796479e-003	1.17169999221407e-002	6	C_ABC_MP	39	T	T39G	T39GC_ABC_MP	43
G	-6.42885558771222e-003	1.35719224568896e-002	6	C_ATZ_MP	39	T	T39G	T39GC_ATZ_MP	43
G	-5.25646519543599e-003	1.55020111286365e-002	6	C_3TC_MP	39	T	T39G	T39GC_3TC_MP	43
G	-6.5600792342125e-003	1.02436484386744e-002	6	C_d4T_MP	39	T	T39G	T39GC_d4T_MP	43
I	1.60634554239814e-002	4.3983310029985e-002	14	C_TDF_MP	39	T	T39I	T39IC_TDF_MP	117
I	3.59137244160766e-002	5.24054062083518e-002	13	C_ddC_MP	39	T	T39I	T39IC_ddC_MP	117
I	5.44390080154401e-002	4.6553889832201e-002	16	C_ABC_MP	39	T	T39I	T39IC_ABC_MP	117
I	2.76430487266751e-002	5.03319306465086e-002	17	C_d4T_MP	39	T	T39I	T39IC_d4T_MP	117
I	-1.66145062165476e-002	3.66693779097654e-002	6	C_FTC_MP	39	T	T39I	T39IC_FTC_MP	117
I	3.19966492526742e-002	4.7251682153311e-002	17	C_ddI_MP	39	T	T39I	T39IC_ddI_MP	117
I	2.7168970048452e-002	4.40320148294081e-002	17	C_3TC_MP	39	T	T39I	T39IC_3TC_MP	117
I	3.91403421957729e-002	5.1866299522702e-002	17	C_ATZ_MP	39	T	T39I	T39IC_ATZ_MP	117
K	-2.69132705881292e-002	3.09688154092211e-002	342	C_ddI_MP	39	T	T39K	T39KC_ddI_MP	2547
K	-3.77354199358296e-002	3.00607708357924e-002	343	C_ABC_MP	39	T	T39K	T39KC_ABC_MP	2547
K	1.65317267222354e-003	2.84612588456499e-002	293	C_ddC_MP	39	T	T39K	T39KC_ddC_MP	2547
K	-1.47812977919745e-002	2.91483002781669e-002	348	C_3TC_MP	39	T	T39K	T39KC_3TC_MP	2547
K	-2.67151654492371e-002	2.28220612664665e-002	344	C_d4T_MP	39	T	T39K	T39KC_d4T_MP	2547
K	-8.67955803627049e-003	2.64015018369977e-002	227	C_FTC_MP	39	T	T39K	T39KC_FTC_MP	2547
K	-4.04706651643736e-002	2.68430198351404e-002	340	C_ATZ_MP	39	T	T39K	T39KC_ATZ_MP	2547
K	-2.7544811413359e-002	3.19032589084988e-002	310	C_TDF_MP	39	T	T39K	T39KC_TDF_MP	2547
L	4.50567588515294e-002	4.68863228654624e-002	42	C_ABC_MP	39	T	T39L	T39LC_ABC_MP	317
L	2.18322365291791e-002	3.93563085283606e-002	44	C_ddI_MP	39	T	T39L	T39LC_ddI_MP	317
L	-2.47338564109635e-002	4.31060777814399e-002	30	C_FTC_MP	39	T	T39L	T39LC_FTC_MP	317
L	8.32068964500277e-003	3.80926843227886e-002	34	C_TDF_MP	39	T	T39L	T39LC_TDF_MP	317
L	5.2246669792298e-003	4.30102472612554e-002	35	C_ddC_MP	39	T	T39L	T39LC_ddC_MP	317
L	-1.01452188359052e-002	4.82596288286518e-002	44	C_3TC_MP	39	T	T39L	T39LC_3TC_MP	317
L	3.31626141454739e-002	4.60068220907551e-002	44	C_ATZ_MP	39	T	T39L	T39LC_ATZ_MP	317
L	3.9100544456905e-002	4.47984697976128e-002	44	C_d4T_MP	39	T	T39L	T39LC_d4T_MP	317
M	2.21390723468355e-002	3.02119917774588e-002	31	C_3TC_MP	39	T	T39M	T39MC_3TC_MP	234
M	2.99018958330365e-003	2.94155653265463e-002	23	C_ddC_MP	39	T	T39M	T39MC_ddC_MP	234
M	3.93013565038816e-002	4.06869252508259e-002	31	C_d4T_MP	39	T	T39M	T39MC_d4T_MP	234
M	3.72485013877855e-003	3.42130399452992e-002	25	C_FTC_MP	39	T	T39M	T39MC_FTC_MP	234
M	2.16981334499636e-002	3.22859886819047e-002	31	C_ddI_MP	39	T	T39M	T39MC_ddI_MP	234
M	5.06237814796335e-002	3.85632480870827e-002	31	C_ABC_MP	39	T	T39M	T39MC_ABC_MP	234
M	4.69727324171445e-002	4.56433277988204e-002	31	C_ATZ_MP	39	T	T39M	T39MC_ATZ_MP	234
M	2.47971851321064e-002	3.1974679122113e-002	31	C_TDF_MP	39	T	T39M	T39MC_TDF_MP	234
N	-4.35283021448554e-002	5.15666279452307e-002	40	C_ATZ_MP	39	T	T39N	T39NC_ATZ_MP	311
N	1.8811210764736e-002	4.84970699627824e-002	31	C_FTC_MP	39	T	T39N	T39NC_FTC_MP	311
N	2.04077864521812e-002	5.02725196183641e-002	42	C_3TC_MP	39	T	T39N	T39NC_3TC_MP	311
N	-2.61853921944242e-002	5.01633901362906e-002	42	C_d4T_MP	39	T	T39N	T39NC_d4T_MP	311
N	-2.05652728661705e-002	5.0750806713647e-002	41	C_ddI_MP	39	T	T39N	T39NC_ddI_MP	311
N	-1.69491906593224e-002	4.69477446301995e-002	42	C_ABC_MP	39	T	T39N	T39NC_ABC_MP	311
N	-1.95181068803538e-002	4.96047024743349e-002	37	C_ddC_MP	39	T	T39N	T39NC_ddC_MP	311
N	-5.59870688497823e-003	4.1054790061265e-002	36	C_TDF_MP	39	T	T39N	T39NC_TDF_MP	311
Q	1.13739904022771e-002	1.12878762949212e-002	4	C_FTC_MP	39	T	T39Q	T39QC_FTC_MP	37
Q	2.3284959606556e-003	1.63297925074417e-002	5	C_3TC_MP	39	T	T39Q	T39QC_3TC_MP	37
Q	-4.40504814366423e-003	5.21341961521098e-003	4	C_TDF_MP	39	T	T39Q	T39QC_TDF_MP	37
Q	-1.22818236678641e-002	1.44355826997974e-002	5	C_ddI_MP	39	T	T39Q	T39QC_ddI_MP	37
Q	-1.42197115972698e-002	7.15559877690978e-003	5	C_ATZ_MP	39	T	T39Q	T39QC_ATZ_MP	37
Q	-1.38175902195685e-002	1.16122703224008e-002	5	C_d4T_MP	39	T	T39Q	T39QC_d4T_MP	37
Q	3.629440225096e-003	1.33572310039266e-002	4	C_ddC_MP	39	T	T39Q	T39QC_ddC_MP	37
Q	-1.3765967408701e-002	1.20955868156953e-002	5	C_ABC_MP	39	T	T39Q	T39QC_ABC_MP	37
R	-3.58843223161943e-002	6.09346365704715e-002	17	C_ddI_MP	39	T	T39R	T39RC_ddI_MP	127
R	-2.01044374518678e-003	5.15681902384244e-002	13	C_FTC_MP	39	T	T39R	T39RC_FTC_MP	127
R	-6.42592292365031e-002	8.35168714699929e-002	16	C_ATZ_MP	39	T	T39R	T39RC_ATZ_MP	127
R	-4.46798028797902e-002	6.48909952318673e-002	17	C_d4T_MP	39	T	T39R	T39RC_d4T_MP	127
R	-1.53511466202436e-002	4.85519578895863e-002	17	C_3TC_MP	39	T	T39R	T39RC_3TC_MP	127
R	2.28617113402601e-002	4.94760558317439e-002	15	C_ddC_MP	39	T	T39R	T39RC_ddC_MP	127
R	-3.93090923931112e-002	5.9707668427097e-002	16	C_TDF_MP	39	T	T39R	T39RC_TDF_MP	127
R	-5.58972879769763e-002	6.87620821951911e-002	16	C_ABC_MP	39	T	T39R	T39RC_ABC_MP	127
S	-5.55901514866293e-003	3.27385905202396e-002	46	C_ATZ_MP	39	T	T39S	T39SC_ATZ_MP	320
S	1.16322951177291e-002	3.46623497461216e-002	37	C_TDF_MP	39	T	T39S	T39SC_TDF_MP	320
S	-2.698104735348e-003	3.22119353301821e-002	45	C_d4T_MP	39	T	T39S	T39SC_d4T_MP	320
S	-3.8224582537199e-004	2.48492729396938e-002	16	C_FTC_MP	39	T	T39S	T39SC_FTC_MP	320
S	-1.67131152931993e-002	3.20414372795721e-002	44	C_ddC_MP	39	T	T39S	T39SC_ddC_MP	320
S	2.67477650850359e-003	3.06937164332231e-002	43	C_ABC_MP	39	T	T39S	T39SC_ABC_MP	320
S	-6.72669524912611e-003	3.36387365357834e-002	45	C_ddI_MP	39	T	T39S	T39SC_ddI_MP	320
S	1.62814330139043e-002	3.20182190534824e-002	44	C_3TC_MP	39	T	T39S	T39SC_3TC_MP	320
A	8.41733718923201e-002	0	1	C_FTC_MP	40	E	E40A	E40AC_FTC_MP	8
A	3.3739767001839e-002	0	1	C_ddI_MP	40	E	E40A	E40AC_ddI_MP	8
A	9.28794222247391e-002	0	1	C_ddC_MP	40	E	E40A	E40AC_ddC_MP	8
A	2.2184788612018e-002	0	1	C_d4T_MP	40	E	E40A	E40AC_d4T_MP	8
A	-2.5115202095547e-002	0	1	C_TDF_MP	40	E	E40A	E40AC_TDF_MP	8
A	-3.8462862332307e-002	0	1	C_ATZ_MP	40	E	E40A	E40AC_ATZ_MP	8
A	1.34445080977e-002	0	1	C_ABC_MP	40	E	E40A	E40AC_ABC_MP	8
A	5.40348295606599e-002	0	1	C_3TC_MP	40	E	E40A	E40AC_3TC_MP	8
C	4.5052850212315e-002	0	1	C_d4T_MP	40	E	E40C	E40CC_d4T_MP	6
C	-0.204611756904124	0	1	C_ddI_MP	40	E	E40C	E40CC_ddI_MP	6
C	-9.61386762459902e-002	0	1	C_3TC_MP	40	E	E40C	E40CC_3TC_MP	6
C	-3.2536850560675e-002	0	1	C_ABC_MP	40	E	E40C	E40CC_ABC_MP	6
C	2.1800028896823e-002	0	1	C_ddC_MP	40	E	E40C	E40CC_ddC_MP	6
C	-0.21632680886959	0	1	C_ATZ_MP	40	E	E40C	E40CC_ATZ_MP	6
D	-2.49125550922148e-002	6.821716986011e-002	106	C_FTC_MP	40	E	E40D	E40DC_FTC_MP	1054
D	-1.25249739907881e-002	7.02961489365784e-002	142	C_d4T_MP	40	E	E40D	E40DC_d4T_MP	1054
D	-4.7048845605875e-002	8.11615640629355e-002	140	C_ATZ_MP	40	E	E40D	E40DC_ATZ_MP	1054
D	-6.33568723969749e-002	7.94506646004037e-002	140	C_ABC_MP	40	E	E40D	E40DC_ABC_MP	1054
D	-4.5412548296377e-002	7.65806316835444e-002	116	C_ddC_MP	40	E	E40D	E40DC_ddC_MP	1054
D	-1.43105544095071e-002	7.14205565090833e-002	140	C_ddI_MP	40	E	E40D	E40DC_ddI_MP	1054
D	-5.55079088155089e-002	7.21263650074608e-002	142	C_3TC_MP	40	E	E40D	E40DC_3TC_MP	1054
D	-3.07577428054815e-002	7.28297356075413e-002	128	C_TDF_MP	40	E	E40D	E40DC_TDF_MP	1054
F	0.234810661405477	0.149184544606525	80	C_ddC_MP	40	E	E40F	E40FC_ddC_MP	630
F	9.63420404531641e-002	0.150481071160357	58	C_FTC_MP	40	E	E40F	E40FC_FTC_MP	630
F	0.158947660496504	0.14113606096048	87	C_ddI_MP	40	E	E40F	E40FC_ddI_MP	630
F	0.210566656367733	0.136744717531463	83	C_d4T_MP	40	E	E40F	E40FC_d4T_MP	630
F	7.57368377235383e-002	0.154915809579731	87	C_3TC_MP	40	E	E40F	E40FC_3TC_MP	630
F	0.223870512059436	0.125040603304722	72	C_TDF_MP	40	E	E40F	E40FC_TDF_MP	630
F	0.186612397475591	0.13366835997403	85	C_ABC_MP	40	E	E40F	E40FC_ABC_MP	630
F	0.400086727357236	0.174111768294758	78	C_ATZ_MP	40	E	E40F	E40FC_ATZ_MP	630
K	2.42109851963814e-002	6.20971578664385e-002	17	C_3TC_MP	40	E	E40K	E40KC_3TC_MP	133
K	2.28470822673338e-002	5.39867188557875e-002	16	C_ddI_MP	40	E	E40K	E40KC_ddI_MP	133
K	3.7768199156868e-002	8.50554372665994e-002	19	C_FTC_MP	40	E	E40K	E40KC_FTC_MP	133
K	4.6007161754885e-002	6.63520445909564e-002	16	C_ddC_MP	40	E	E40K	E40KC_ddC_MP	133
K	8.4644729786644e-002	6.60457343209253e-002	16	C_ATZ_MP	40	E	E40K	E40KC_ATZ_MP	133
K	2.47901255224624e-002	6.74478709964975e-002	17	C_TDF_MP	40	E	E40K	E40KC_TDF_MP	133
K	3.82707430323079e-002	7.25127210488741e-002	16	C_ABC_MP	40	E	E40K	E40KC_ABC_MP	133
K	2.62751313961362e-002	6.79872227928454e-002	16	C_d4T_MP	40	E	E40K	E40KC_d4T_MP	133
Q	3.25302968008456e-002	8.5347303860874e-003	3	C_TDF_MP	40	E	E40Q	E40QC_TDF_MP	22
Q	3.41432490439495e-002	1.65294034809345e-002	2	C_ddC_MP	40	E	E40Q	E40QC_ddC_MP	22
Q	6.0476706182468e-002	2.65743121983083e-002	3	C_ATZ_MP	40	E	E40Q	E40QC_ATZ_MP	22
Q	2.89434633492991e-002	1.5083955299608e-002	3	C_ddI_MP	40	E	E40Q	E40QC_ddI_MP	22
Q	4.6512886031378e-002	2.0809415336637e-002	3	C_ABC_MP	40	E	E40Q	E40QC_ABC_MP	22
Q	3.98222256909696e-002	1.91151841989204e-002	3	C_3TC_MP	40	E	E40Q	E40QC_3TC_MP	22
Q	2.70632161915946e-002	5.3145956083646e-003	2	C_FTC_MP	40	E	E40Q	E40QC_FTC_MP	22
Q	3.0704471276621e-002	2.13351226681168e-002	3	C_d4T_MP	40	E	E40Q	E40QC_d4T_MP	22
S	-0.247174937726133	0	2	C_TDF_MP	40	E	E40S	E40SC_TDF_MP	14
S	-0.26135922357316	0	2	C_3TC_MP	40	E	E40S	E40SC_3TC_MP	14
S	-0.123614726751579	0	2	C_ddI_MP	40	E	E40S	E40SC_ddI_MP	14
S	-0.261490062164641	0	2	C_ABC_MP	40	E	E40S	E40SC_ABC_MP	14
S	-0.118723979431475	0	2	C_ddC_MP	40	E	E40S	E40SC_ddC_MP	14
S	-0.144919986860639	0	2	C_d4T_MP	40	E	E40S	E40SC_d4T_MP	14
S	-0.297311686562908	0	2	C_ATZ_MP	40	E	E40S	E40SC_ATZ_MP	14
V	2.640333826924e-002	0	1	C_ABC_MP	40	E	E40V	E40VC_ABC_MP	7
V	8.67219758679501e-002	0	1	C_ATZ_MP	40	E	E40V	E40VC_ATZ_MP	7
V	0.168929583213595	0	1	C_d4T_MP	40	E	E40V	E40VC_d4T_MP	7
V	-9.0321490691864e-002	0	1	C_TDF_MP	40	E	E40V	E40VC_TDF_MP	7
V	-0.12068350716512	0	1	C_3TC_MP	40	E	E40V	E40VC_3TC_MP	7
V	0.176840330709662	0	1	C_ddI_MP	40	E	E40V	E40VC_ddI_MP	7
V	-0.21774739281906	0	1	C_FTC_MP	40	E	E40V	E40VC_FTC_MP	7
L	5.62215379372488e-002	4.39319352555109e-002	2473	C_TDF_MP	41	M	M41L	M41LC_TDF_MP	22731
L	-9.3133875892584e-003	4.16847821235709e-002	1684	C_FTC_MP	41	M	M41L	M41LC_FTC_MP	22731
L	-1.09951570781917e-002	3.95471956288817e-002	3170	C_ddI_MP	41	M	M41L	M41LC_ddI_MP	22731
L	-3.92762456791565e-002	4.51699883434692e-002	2970	C_ddC_MP	41	M	M41L	M41LC_ddC_MP	22731
L	6.04514238781999e-003	4.02629793670628e-002	3167	C_d4T_MP	41	M	M41L	M41LC_d4T_MP	22731
L	0.124923887676321	6.52153704812682e-002	2988	C_ATZ_MP	41	M	M41L	M41LC_ATZ_MP	22731
L	-2.01804356330774e-002	4.06511674125494e-002	3092	C_ABC_MP	41	M	M41L	M41LC_ABC_MP	22731
L	-1.37442812188753e-002	4.44051250892543e-002	3187	C_3TC_MP	41	M	M41L	M41LC_3TC_MP	22731
K	9.23016414440403e-002	0.202595210121928	4	C_d4T_MP	42	E	E42K	E42KC_d4T_MP	26
K	9.70495336053517e-002	0.106599721433224	3	C_TDF_MP	42	E	E42K	E42KC_TDF_MP	26
K	7.0471506285446e-002	0	1	C_FTC_MP	42	E	E42K	E42KC_FTC_MP	26
K	6.41388568700983e-002	0.26815176891141	4	C_ddI_MP	42	E	E42K	E42KC_ddI_MP	26
K	-3.87475411297635e-002	0.226613116375019	4	C_ddC_MP	42	E	E42K	E42KC_ddC_MP	26
K	-0.172941153955346	6.28095181308715e-002	2	C_ATZ_MP	42	E	E42K	E42KC_ATZ_MP	26
K	6.49779719678197e-002	0.206834003416036	4	C_ABC_MP	42	E	E42K	E42KC_ABC_MP	26
K	-0.138463060509843	0.21852028742229	4	C_3TC_MP	42	E	E42K	E42KC_3TC_MP	26
A	-3.53017968887449e-002	7.53014167858111e-002	19	C_ddC_MP	43	K	K43A	K43AC_ddC_MP	151
A	-5.73247328260843e-002	9.28764863146612e-002	20	C_d4T_MP	43	K	K43A	K43AC_d4T_MP	151
A	-2.95795301728123e-002	7.64807649139583e-002	20	C_ddI_MP	43	K	K43A	K43AC_ddI_MP	151
A	-2.47522036207086e-002	0.101262146802869	19	C_ATZ_MP	43	K	K43A	K43AC_ATZ_MP	151
A	-0.105350679779671	0.123621777834119	16	C_FTC_MP	43	K	K43A	K43AC_FTC_MP	151
A	-7.12261105451303e-003	8.64783483373038e-002	20	C_ABC_MP	43	K	K43A	K43AC_ABC_MP	151
A	-2.58296516934411e-002	8.07018865751919e-002	18	C_TDF_MP	43	K	K43A	K43AC_TDF_MP	151
A	-0.102759354287504	0.132522192113117	19	C_3TC_MP	43	K	K43A	K43AC_3TC_MP	151
D	1.39105176262161e-002	2.27633238437557e-002	6	C_d4T_MP	43	K	K43D	K43DC_d4T_MP	42
D	2.83382378277742e-002	1.51699369725468e-002	5	C_ddC_MP	43	K	K43D	K43DC_ddC_MP	42
D	4.7517585932802e-002	3.39973697002749e-002	6	C_ddI_MP	43	K	K43D	K43DC_ddI_MP	42
D	1.99127553826766e-002	1.13868794997023e-002	6	C_ATZ_MP	43	K	K43D	K43DC_ATZ_MP	42
D	-2.717570356548e-002	9.89341582749173e-003	6	C_3TC_MP	43	K	K43D	K43DC_3TC_MP	42
D	2.04777127735658e-002	2.26647684033078e-002	5	C_ABC_MP	43	K	K43D	K43DC_ABC_MP	42
D	-1.08838437291024e-002	1.01456659996267e-002	4	C_FTC_MP	43	K	K43D	K43DC_FTC_MP	42
D	4.00158125630213e-002	1.34241767355333e-002	4	C_TDF_MP	43	K	K43D	K43DC_TDF_MP	42
E	-6.68458786247207e-003	3.17522748573062e-002	710	C_ddC_MP	43	K	K43E	K43EC_ddC_MP	5749
E	1.56224702273691e-003	3.19175465305155e-002	779	C_ddI_MP	43	K	K43E	K43EC_ddI_MP	5749
E	1.52775142348002e-002	3.12893022405449e-002	735	C_ATZ_MP	43	K	K43E	K43EC_ATZ_MP	5749
E	-3.99562739342156e-003	3.23350080995558e-002	673	C_TDF_MP	43	K	K43E	K43EC_TDF_MP	5749
E	-2.77788350375528e-002	3.89718888235453e-002	793	C_3TC_MP	43	K	K43E	K43EC_3TC_MP	5749
E	-3.4714416540388e-003	3.37612770110865e-002	769	C_ABC_MP	43	K	K43E	K43EC_ABC_MP	5749
E	-2.71769145601527e-003	3.16151179831327e-002	781	C_d4T_MP	43	K	K43E	K43EC_d4T_MP	5749
E	-1.52641837003464e-002	3.58788684205439e-002	509	C_FTC_MP	43	K	K43E	K43EC_FTC_MP	5749
G	0.109397046012458	0	1	C_ddI_MP	43	K	K43G	K43GC_ddI_MP	6
G	0.19013192489846	0	1	C_ATZ_MP	43	K	K43G	K43GC_ATZ_MP	6
G	0.166486017389612	0	1	C_ABC_MP	43	K	K43G	K43GC_ABC_MP	6
G	0.147286721980278	0	1	C_d4T_MP	43	K	K43G	K43GC_d4T_MP	6
G	5.7219402981859e-002	0	1	C_ddC_MP	43	K	K43G	K43GC_ddC_MP	6
G	-0.18202371956886	0	1	C_3TC_MP	43	K	K43G	K43GC_3TC_MP	6
M	-0.131911276963109	0.148524728349995	8	C_d4T_MP	43	K	K43M	K43MC_d4T_MP	58
M	-0.112366475189035	0.157661657134396	6	C_ddC_MP	43	K	K43M	K43MC_ddC_MP	58
M	-0.154636339515665	0.189769444941583	8	C_3TC_MP	43	K	K43M	K43MC_3TC_MP	58
M	-9.82159621375691e-002	0.175746996282957	8	C_ddI_MP	43	K	K43M	K43MC_ddI_MP	58
M	-8.97549216436691e-002	0.17929202020316	7	C_ATZ_MP	43	K	K43M	K43MC_ATZ_MP	58
M	-6.6783630323234e-002	0.141202441585309	8	C_ABC_MP	43	K	K43M	K43MC_ABC_MP	58
M	-8.1476505132314e-003	8.07417757349016e-002	6	C_FTC_MP	43	K	K43M	K43MC_FTC_MP	58
M	-1.48453740902891e-002	0.149396568108103	7	C_TDF_MP	43	K	K43M	K43MC_TDF_MP	58
N	2.94791054079682e-002	4.0496281659942e-002	188	C_ddI_MP	43	K	K43N	K43NC_ddI_MP	1358
N	2.81851841464638e-002	4.21488930262862e-002	170	C_ddC_MP	43	K	K43N	K43NC_ddC_MP	1358
N	-2.19948305718186e-002	4.01676394771864e-002	108	C_FTC_MP	43	K	K43N	K43NC_FTC_MP	1358
N	2.14807422650233e-002	3.60274299936323e-002	149	C_TDF_MP	43	K	K43N	K43NC_TDF_MP	1358
N	-4.50398893246593e-003	3.93653013844391e-002	185	C_ABC_MP	43	K	K43N	K43NC_ABC_MP	1358
N	3.11429238344654e-003	4.57293113420343e-002	188	C_d4T_MP	43	K	K43N	K43NC_d4T_MP	1358
N	-7.61179941041897e-003	4.5341905005571e-002	180	C_ATZ_MP	43	K	K43N	K43NC_ATZ_MP	1358
N	-2.04716730423603e-002	4.18827364393265e-002	190	C_3TC_MP	43	K	K43N	K43NC_3TC_MP	1358
Q	9.60754268663904e-003	1.39059326973417e-002	285	C_ABC_MP	43	K	K43Q	K43QC_ABC_MP	2112
Q	-1.20551472823196e-002	1.59966552420489e-002	287	C_d4T_MP	43	K	K43Q	K43QC_d4T_MP	2112
Q	-7.91360377265762e-003	1.59855609774992e-002	289	C_3TC_MP	43	K	K43Q	K43QC_3TC_MP	2112
Q	-6.11201021747337e-003	1.53020329228368e-002	271	C_ddC_MP	43	K	K43Q	K43QC_ddC_MP	2112
Q	-1.26835298456937e-003	1.40438596017394e-002	180	C_FTC_MP	43	K	K43Q	K43QC_FTC_MP	2112
Q	7.36668586133847e-004	1.39817772669107e-002	289	C_ddI_MP	43	K	K43Q	K43QC_ddI_MP	2112
Q	1.07032198728373e-002	1.31744013732364e-002	246	C_TDF_MP	43	K	K43Q	K43QC_TDF_MP	2112
Q	1.523052565853e-002	1.42749584260118e-002	265	C_ATZ_MP	43	K	K43Q	K43QC_ATZ_MP	2112
R	-1.97089589595709e-002	4.55261963951791e-002	59	C_ABC_MP	43	K	K43R	K43RC_ABC_MP	441
R	-1.99599629549232e-002	4.94195914153393e-002	39	C_FTC_MP	43	K	K43R	K43RC_FTC_MP	441
R	-1.69473432057397e-002	4.4233414816529e-002	49	C_TDF_MP	43	K	K43R	K43RC_TDF_MP	441
R	-4.28939109733816e-003	5.31615611959906e-002	61	C_3TC_MP	43	K	K43R	K43RC_3TC_MP	441
R	-3.71207275822152e-002	4.99214290524959e-002	59	C_ATZ_MP	43	K	K43R	K43RC_ATZ_MP	441
R	7.52373225478385e-003	4.68142955774557e-002	61	C_ddI_MP	43	K	K43R	K43RC_ddI_MP	441
R	2.49007632127784e-002	4.1885384312592e-002	61	C_d4T_MP	43	K	K43R	K43RC_d4T_MP	441
R	2.14278784212021e-002	4.83382223513396e-002	52	C_ddC_MP	43	K	K43R	K43RC_ddC_MP	441
S	2.8319662090902e-002	6.83710062810856e-002	6	C_ddI_MP	43	K	K43S	K43SC_ddI_MP	41
S	6.5744932403914e-002	6.2677058778455e-002	6	C_ATZ_MP	43	K	K43S	K43SC_ATZ_MP	41
S	-3.645519039492e-002	4.97547133506499e-002	2	C_FTC_MP	43	K	K43S	K43SC_FTC_MP	41
S	-2.16344068970338e-002	7.02327288200689e-002	6	C_3TC_MP	43	K	K43S	K43SC_3TC_MP	41
S	3.08535958800426e-002	7.74655006400099e-002	6	C_d4T_MP	43	K	K43S	K43SC_d4T_MP	41
S	5.60005773295779e-002	5.84649518777793e-002	6	C_ABC_MP	43	K	K43S	K43SC_ABC_MP	41
S	3.04042097899266e-003	8.37342439394526e-002	5	C_ddC_MP	43	K	K43S	K43SC_ddC_MP	41
S	4.6139555058105e-002	5.35085180561102e-002	4	C_TDF_MP	43	K	K43S	K43SC_TDF_MP	41
T	-0.119134887646177	0.232803293568737	4	C_3TC_MP	43	K	K43T	K43TC_3TC_MP	25
T	-3.68261304555021e-002	9.42404030128233e-002	3	C_ddC_MP	43	K	K43T	K43TC_ddC_MP	25
T	-0.112840545420901	0.159666199116637	4	C_d4T_MP	43	K	K43T	K43TC_d4T_MP	25
T	-0.139756050526622	0.167925509406814	4	C_ddI_MP	43	K	K43T	K43TC_ddI_MP	25
T	-0.166490777851081	0	1	C_FTC_MP	43	K	K43T	K43TC_FTC_MP	25
T	1.17405119597803e-002	0.146224671014797	3	C_ATZ_MP	43	K	K43T	K43TC_ATZ_MP	25
T	-6.80252723641738e-002	0.14699766393474	4	C_ABC_MP	43	K	K43T	K43TC_ABC_MP	25
T	-0.14849142654939	9.38910396978035e-002	2	C_TDF_MP	43	K	K43T	K43TC_TDF_MP	25
A	8.40215837234525e-002	6.74898242472513e-002	169	C_TDF_MP	44	E	E44A	E44AC_TDF_MP	1399
A	5.8921808559595e-002	7.68405016581222e-002	193	C_3TC_MP	44	E	E44A	E44AC_3TC_MP	1399
A	5.3008054588676e-002	7.51409858203431e-002	118	C_FTC_MP	44	E	E44A	E44AC_FTC_MP	1399
A	6.46379289813309e-002	7.34727572787434e-002	187	C_ABC_MP	44	E	E44A	E44AC_ABC_MP	1399
A	5.94378387256071e-002	7.14806245900856e-002	189	C_ddI_MP	44	E	E44A	E44AC_ddI_MP	1399
A	0.176360239594353	0.10425016016847	175	C_ATZ_MP	44	E	E44A	E44AC_ATZ_MP	1399
A	8.36999703559507e-002	7.42266887040526e-002	179	C_ddC_MP	44	E	E44A	E44AC_ddC_MP	1399
A	4.96985342930057e-002	6.73298351491851e-002	189	C_d4T_MP	44	E	E44A	E44AC_d4T_MP	1399
D	3.60415919430316e-002	4.11944251759698e-002	733	C_TDF_MP	44	E	E44D	E44DC_TDF_MP	6423
D	3.7269423919931e-002	4.37685387455679e-002	874	C_ddI_MP	44	E	E44D	E44DC_ddI_MP	6423
D	4.21705811024509e-002	4.27134291213827e-002	824	C_ddC_MP	44	E	E44D	E44DC_ddC_MP	6423
D	4.47803484167986e-002	4.60529610542033e-002	877	C_d4T_MP	44	E	E44D	E44DC_d4T_MP	6423
D	2.21389036792944e-002	3.79858936954723e-002	559	C_FTC_MP	44	E	E44D	E44DC_FTC_MP	6423
D	1.34068201438012e-002	4.06254473228863e-002	883	C_3TC_MP	44	E	E44D	E44DC_3TC_MP	6423
D	6.56030419235272e-002	4.92579278708775e-002	821	C_ATZ_MP	44	E	E44D	E44DC_ATZ_MP	6423
D	6.19331108152126e-002	4.80472846026784e-002	852	C_ABC_MP	44	E	E44D	E44DC_ABC_MP	6423
K	-7.70735837459743e-002	5.47457308879047e-002	2	C_TDF_MP	44	E	E44K	E44KC_TDF_MP	20
K	-1.70271158710187e-002	3.13659881794022e-003	3	C_3TC_MP	44	E	E44K	E44KC_3TC_MP	20
K	-5.43461598374247e-002	4.82290597100835e-002	3	C_ABC_MP	44	E	E44K	E44KC_ABC_MP	20
K	-3.74542717011733e-002	0	1	C_FTC_MP	44	E	E44K	E44KC_FTC_MP	20
K	-7.34602503930647e-002	7.20825255237703e-002	3	C_ATZ_MP	44	E	E44K	E44KC_ATZ_MP	20
K	-3.77270784733337e-002	2.99397055885142e-002	3	C_ddI_MP	44	E	E44K	E44KC_ddI_MP	20
K	-2.60621426521499e-002	1.84659474697515e-002	3	C_d4T_MP	44	E	E44K	E44KC_d4T_MP	20
K	-1.6281092437222e-002	1.371687946313e-003	2	C_ddC_MP	44	E	E44K	E44KC_ddC_MP	20
A	-2.9514271650577e-002	0	1	C_TDF_MP	45	G	G45A	G45AC_TDF_MP	7
A	-0.158729551850233	0	1	C_ddI_MP	45	G	G45A	G45AC_ddI_MP	7
A	-0.257018835840413	0	1	C_ddC_MP	45	G	G45A	G45AC_ddC_MP	7
A	-9.0987998380906e-002	0	1	C_d4T_MP	45	G	G45A	G45AC_d4T_MP	7
A	-0.157394028865966	0	1	C_ATZ_MP	45	G	G45A	G45AC_ATZ_MP	7
A	-0.109959979172241	0	1	C_ABC_MP	45	G	G45A	G45AC_ABC_MP	7
A	-0.31334576423973	0	1	C_3TC_MP	45	G	G45A	G45AC_3TC_MP	7
E	-0.267761991906091	0.294347168376148	6	C_FTC_MP	45	G	G45E	G45EC_FTC_MP	91
E	-5.71291988503281e-002	0.219913493155166	13	C_ddI_MP	45	G	G45E	G45EC_ddI_MP	91
E	-0.132897159882529	0.235053183463207	9	C_TDF_MP	45	G	G45E	G45EC_TDF_MP	91
E	-1.44710387594818e-002	0.269039682609218	11	C_ddC_MP	45	G	G45E	G45EC_ddC_MP	91
E	-2.15256310993631e-002	0.28605354861028	13	C_3TC_MP	45	G	G45E	G45EC_3TC_MP	91
E	7.97599241173615e-003	0.216802685245917	13	C_d4T_MP	45	G	G45E	G45EC_d4T_MP	91
E	-9.19808287151707e-002	0.266619840414098	13	C_ATZ_MP	45	G	G45E	G45EC_ATZ_MP	91
E	-0.138371910944917	0.304649718763098	13	C_ABC_MP	45	G	G45E	G45EC_ABC_MP	91
N	0.349297831032662	0	1	C_d4T_MP	45	G	G45N	G45NC_d4T_MP	7
N	0.314252996512236	0	1	C_TDF_MP	45	G	G45N	G45NC_TDF_MP	7
N	0.207161027114491	0	1	C_ATZ_MP	45	G	G45N	G45NC_ATZ_MP	7
N	0.145446066891613	0	1	C_ddC_MP	45	G	G45N	G45NC_ddC_MP	7
N	-0.18226057997342	0	1	C_3TC_MP	45	G	G45N	G45NC_3TC_MP	7
N	8.96784920828252e-002	0	1	C_ddI_MP	45	G	G45N	G45NC_ddI_MP	7
N	-5.38573543391739e-002	0	1	C_ABC_MP	45	G	G45N	G45NC_ABC_MP	7
R	0.25240785900063	0	1	C_3TC_MP	45	G	G45R	G45RC_3TC_MP	9
R	0.272456153428252	0	1	C_FTC_MP	45	G	G45R	G45RC_FTC_MP	9
R	0.218761133391359	0	1	C_TDF_MP	45	G	G45R	G45RC_TDF_MP	9
R	0.247965675668365	0	1	C_ddI_MP	45	G	G45R	G45RC_ddI_MP	9
R	2.5450771655396e-002	0.222701558536867	2	C_ddC_MP	45	G	G45R	G45RC_ddC_MP	9
R	0.179097538685614	0	1	C_d4T_MP	45	G	G45R	G45RC_d4T_MP	9
R	0.21244273434568	0	1	C_ABC_MP	45	G	G45R	G45RC_ABC_MP	9
R	0.132881818651695	0	1	C_ATZ_MP	45	G	G45R	G45RC_ATZ_MP	9
Q	3.25846320658206e-002	0.192699761137732	17	C_TDF_MP	46	K	K46Q	K46QC_TDF_MP	137
Q	0.355395470132028	0.297325198477047	12	C_FTC_MP	46	K	K46Q	K46QC_FTC_MP	137
Q	0.179051152503888	0.25331796132166	19	C_ddI_MP	46	K	K46Q	K46QC_ddI_MP	137
Q	9.7135086788792e-002	0.216075820829508	17	C_ddC_MP	46	K	K46Q	K46QC_ddC_MP	137
Q	0.16620423618722	0.278762367245112	19	C_d4T_MP	46	K	K46Q	K46QC_d4T_MP	137
Q	0.160535603727422	0.326299051447696	16	C_ATZ_MP	46	K	K46Q	K46QC_ATZ_MP	137
Q	0.234982406318482	0.234710903450616	18	C_ABC_MP	46	K	K46Q	K46QC_ABC_MP	137
Q	0.183221739356075	0.334963773352213	19	C_3TC_MP	46	K	K46Q	K46QC_3TC_MP	137
L	-0.113684810130808	0.136170520295103	2	C_TDF_MP	47	I	I47L	I47LC_TDF_MP	34
L	-0.27918610043122	0	1	C_FTC_MP	47	I	I47L	I47LC_FTC_MP	34
L	0.239088692806068	0.318097123617399	5	C_ddI_MP	47	I	I47L	I47LC_ddI_MP	34
L	0.106951644482022	0.385371720162636	6	C_ddC_MP	47	I	I47L	I47LC_ddC_MP	34
L	-3.72790811129988e-002	0.251059333054488	5	C_d4T_MP	47	I	I47L	I47LC_d4T_MP	34
L	-7.79994392494968e-002	0.340548938133313	5	C_ATZ_MP	47	I	I47L	I47LC_ATZ_MP	34
L	-7.84845161339746e-002	0.305679462823621	5	C_ABC_MP	47	I	I47L	I47LC_ABC_MP	34
L	4.60635707717768e-002	0.347395078730294	5	C_3TC_MP	47	I	I47L	I47LC_3TC_MP	34
A	0.100681681437378	0	1	C_TDF_MP	48	S	S48A	S48AC_TDF_MP	7
A	0.113686574884021	0	1	C_FTC_MP	48	S	S48A	S48AC_FTC_MP	7
A	0.175725722748308	0	1	C_ddI_MP	48	S	S48A	S48AC_ddI_MP	7
A	0.220485059802518	0	1	C_d4T_MP	48	S	S48A	S48AC_d4T_MP	7
A	0.180747863836969	0	1	C_ATZ_MP	48	S	S48A	S48AC_ATZ_MP	7
A	0.125426991465141	0	1	C_ABC_MP	48	S	S48A	S48AC_ABC_MP	7
A	0.123053497066239	0	1	C_3TC_MP	48	S	S48A	S48AC_3TC_MP	7
E	-3.14654274291556e-002	5.80153723201009e-002	41	C_ddI_MP	48	S	S48E	S48EC_ddI_MP	297
E	-5.69874118809095e-002	6.19789803370666e-002	35	C_ddC_MP	48	S	S48E	S48EC_ddC_MP	297
E	-2.9505260075095e-002	6.17911333060453e-002	42	C_3TC_MP	48	S	S48E	S48EC_3TC_MP	297
E	-2.93777267316448e-002	5.42777337732917e-002	42	C_d4T_MP	48	S	S48E	S48EC_d4T_MP	297
E	-8.36114055809204e-003	3.96869198982116e-002	24	C_FTC_MP	48	S	S48E	S48EC_FTC_MP	297
E	6.68741094733592e-003	4.99928149095213e-002	41	C_ATZ_MP	48	S	S48E	S48EC_ATZ_MP	297
E	-2.29713984731177e-002	5.80315347148235e-002	40	C_ABC_MP	48	S	S48E	S48EC_ABC_MP	297
E	-7.16955037017206e-003	4.90012416212247e-002	32	C_TDF_MP	48	S	S48E	S48EC_TDF_MP	297
L	-0.397379102986997	0	1	C_TDF_MP	48	S	S48L	S48LC_TDF_MP	8
L	-6.7808272546795e-002	0	1	C_ATZ_MP	48	S	S48L	S48LC_ATZ_MP	8
L	-0.267584342897467	0	1	C_3TC_MP	48	S	S48L	S48LC_3TC_MP	8
L	-0.184378993164408	0	1	C_d4T_MP	48	S	S48L	S48LC_d4T_MP	8
L	-0.25631714701487	0	1	C_FTC_MP	48	S	S48L	S48LC_FTC_MP	8
L	-0.22033282438391	0	1	C_ddI_MP	48	S	S48L	S48LC_ddI_MP	8
L	-0.148959099878247	0	1	C_ddC_MP	48	S	S48L	S48LC_ddC_MP	8
L	-0.305236773649087	0	1	C_ABC_MP	48	S	S48L	S48LC_ABC_MP	8
P	0.219901548500265	0	1	C_3TC_MP	48	S	S48P	S48PC_3TC_MP	8
P	6.43028238343522e-002	0	1	C_TDF_MP	48	S	S48P	S48PC_TDF_MP	8
P	0.291076873707747	0	1	C_FTC_MP	48	S	S48P	S48PC_FTC_MP	8
P	0.124741515823469	0	1	C_ddI_MP	48	S	S48P	S48PC_ddI_MP	8
P	0.148884392771172	0	1	C_ddC_MP	48	S	S48P	S48PC_ddC_MP	8
P	0.119939898660109	0	1	C_d4T_MP	48	S	S48P	S48PC_d4T_MP	8
P	0.12659963037296	0	1	C_ATZ_MP	48	S	S48P	S48PC_ATZ_MP	8
P	1.66920283823451e-002	0	1	C_ABC_MP	48	S	S48P	S48PC_ABC_MP	8
T	1.40333990074756e-002	7.11081526291339e-002	472	C_ddI_MP	48	S	S48T	S48TC_ddI_MP	3525
T	6.54088286215831e-003	7.42043885477074e-002	377	C_ddC_MP	48	S	S48T	S48TC_ddC_MP	3525
T	5.02946625255973e-002	7.7637399550251e-002	476	C_d4T_MP	48	S	S48T	S48TC_d4T_MP	3525
T	-3.20746205227165e-002	7.17344706097549e-002	357	C_FTC_MP	48	S	S48T	S48TC_FTC_MP	3525
T	-4.07352710227804e-002	7.61066707944949e-002	476	C_3TC_MP	48	S	S48T	S48TC_3TC_MP	3525
T	2.61845827449683e-002	7.77068775289063e-002	472	C_ATZ_MP	48	S	S48T	S48TC_ATZ_MP	3525
T	-1.04114942693021e-002	7.07580892806756e-002	472	C_ABC_MP	48	S	S48T	S48TC_ABC_MP	3525
T	-3.35684256246896e-003	6.35841160764514e-002	423	C_TDF_MP	48	S	S48T	S48TC_TDF_MP	3525
E	0.223811492277102	0	1	C_ddC_MP	49	K	K49E	K49EC_ddC_MP	5
E	0.155339650605123	0	1	C_ATZ_MP	49	K	K49E	K49EC_ATZ_MP	5
E	0.192881834433482	0	1	C_ddI_MP	49	K	K49E	K49EC_ddI_MP	5
E	0.110423703590056	0	1	C_d4T_MP	49	K	K49E	K49EC_d4T_MP	5
E	6.28377528120301e-002	0	1	C_3TC_MP	49	K	K49E	K49EC_3TC_MP	5
N	2.6125988937133e-002	0	1	C_FTC_MP	49	K	K49N	K49NC_FTC_MP	7
N	-3.2183996206628e-002	0	1	C_ABC_MP	49	K	K49N	K49NC_ABC_MP	7
N	-2.0529232568737e-002	0	1	C_ddI_MP	49	K	K49N	K49NC_ddI_MP	7
N	9.76957640529019e-004	0	1	C_d4T_MP	49	K	K49N	K49NC_d4T_MP	7
N	-8.0142106251847e-002	0	1	C_TDF_MP	49	K	K49N	K49NC_TDF_MP	7
N	-8.53344796111399e-003	0	1	C_ATZ_MP	49	K	K49N	K49NC_ATZ_MP	7
N	1.19969532242741e-002	0	1	C_3TC_MP	49	K	K49N	K49NC_3TC_MP	7
Q	3.59022837355214e-002	1.13127373973756e-002	2	C_d4T_MP	49	K	K49Q	K49QC_d4T_MP	13
Q	4.48794288694511e-002	0	1	C_ddC_MP	49	K	K49Q	K49QC_ddC_MP	13
Q	7.34519757417837e-002	1.79859871936246e-002	2	C_ddI_MP	49	K	K49Q	K49QC_ddI_MP	13
Q	4.9934421454624e-002	0	1	C_FTC_MP	49	K	K49Q	K49QC_FTC_MP	13
Q	8.2611157124152e-002	0	1	C_TDF_MP	49	K	K49Q	K49QC_TDF_MP	13
Q	3.12857926515373e-002	6.1960766674423e-003	2	C_ATZ_MP	49	K	K49Q	K49QC_ATZ_MP	13
Q	4.58837117110795e-002	1.38547421115885e-002	2	C_3TC_MP	49	K	K49Q	K49QC_3TC_MP	13
Q	6.02119537803764e-002	1.02003594761296e-002	2	C_ABC_MP	49	K	K49Q	K49QC_ABC_MP	13
R	-2.31187070669302e-002	7.65750609014272e-002	477	C_TDF_MP	49	K	K49R	K49RC_TDF_MP	4418
R	-3.74748508778094e-003	7.95674872499643e-002	621	C_d4T_MP	49	K	K49R	K49RC_d4T_MP	4418
R	-2.05863017220709e-002	8.63968504557219e-002	544	C_ddC_MP	49	K	K49R	K49RC_ddC_MP	4418
R	-2.21695482513638e-002	7.91353353289749e-002	621	C_ddI_MP	49	K	K49R	K49RC_ddI_MP	4418
R	1.43226880224906e-002	8.10943715472338e-002	606	C_ATZ_MP	49	K	K49R	K49RC_ATZ_MP	4418
R	2.91159867437248e-002	8.30408256398866e-002	322	C_FTC_MP	49	K	K49R	K49RC_FTC_MP	4418
R	-1.39682260212472e-002	8.00315698785308e-002	604	C_ABC_MP	49	K	K49R	K49RC_ABC_MP	4418
R	5.42483015734283e-003	8.97864970867271e-002	623	C_3TC_MP	49	K	K49R	K49RC_3TC_MP	4418
T	2.29672002398833e-002	8.01452931199513e-002	3	C_3TC_MP	49	K	K49T	K49TC_3TC_MP	17
T	1.62994994111907e-002	3.48871511674763e-002	3	C_ABC_MP	49	K	K49T	K49TC_ABC_MP	17
T	-4.58949687362099e-003	5.47444413004201e-003	2	C_ddI_MP	49	K	K49T	K49TC_ddI_MP	17
T	-6.32838036447694e-003	5.84340565965674e-002	3	C_ATZ_MP	49	K	K49T	K49TC_ATZ_MP	17
T	1.88059683183143e-002	4.19890768090262e-002	3	C_ddC_MP	49	K	K49T	K49TC_ddC_MP	17
T	2.85467855335453e-002	6.45602369246982e-002	3	C_d4T_MP	49	K	K49T	K49TC_d4T_MP	17
T	0.254090691341072	0.236668607463138	3	C_TDF_MP	50	I	I50T	I50TC_TDF_MP	28
T	0.16122053515312	0.548057050847101	4	C_FTC_MP	50	I	I50T	I50TC_FTC_MP	28
T	0.383925912440743	0.263337984978284	4	C_ddI_MP	50	I	I50T	I50TC_ddI_MP	28
T	0.323434744589899	0.303469642916236	3	C_ddC_MP	50	I	I50T	I50TC_ddC_MP	28
T	0.210266014122648	0.281414092759916	4	C_d4T_MP	50	I	I50T	I50TC_d4T_MP	28
T	0.425194151636611	0.272022375113591	3	C_ATZ_MP	50	I	I50T	I50TC_ATZ_MP	28
T	0.28134987292108	0.221173573864868	3	C_ABC_MP	50	I	I50T	I50TC_ABC_MP	28
T	0.295664510204588	0.178738536422772	4	C_3TC_MP	50	I	I50T	I50TC_3TC_MP	28
V	-2.82022528654821e-002	0.135951780396444	97	C_d4T_MP	50	I	I50V	I50VC_d4T_MP	677
V	-5.67947019393475e-002	0.149737743833133	95	C_ATZ_MP	50	I	I50V	I50VC_ATZ_MP	677
V	1.75832583606528e-002	0.124620450808815	82	C_ddC_MP	50	I	I50V	I50VC_ddC_MP	677
V	1.70940116715777e-002	0.131583804687665	91	C_ABC_MP	50	I	I50V	I50VC_ABC_MP	677
V	5.65101584705516e-003	0.136312216547103	97	C_ddI_MP	50	I	I50V	I50VC_ddI_MP	677
V	-4.4799742414016e-002	0.14091564834942	47	C_FTC_MP	50	I	I50V	I50VC_FTC_MP	677
V	-4.56695664021933e-002	0.137289501529619	71	C_TDF_MP	50	I	I50V	I50VC_TDF_MP	677
V	1.41712467573014e-002	0.145309396371179	97	C_3TC_MP	50	I	I50V	I50VC_3TC_MP	677
L	0.154915724441895	0	1	C_ddI_MP	52	P	P52L	P52LC_ddI_MP	6
L	0.244083621004466	0	1	C_ddC_MP	52	P	P52L	P52LC_ddC_MP	6
L	0.161162826672579	0	1	C_d4T_MP	52	P	P52L	P52LC_d4T_MP	6
L	0.236529682065251	0	1	C_ATZ_MP	52	P	P52L	P52LC_ATZ_MP	6
L	-4.3810242888757e-002	0	1	C_ABC_MP	52	P	P52L	P52LC_ABC_MP	6
L	-0.29261415713151	0	1	C_3TC_MP	52	P	P52L	P52LC_3TC_MP	6
D	3.3518005898922e-003	0.13053957714319	73	C_TDF_MP	53	E	E53D	E53DC_TDF_MP	676
D	-3.08300503815362e-003	0.168577766685826	46	C_FTC_MP	53	E	E53D	E53DC_FTC_MP	676
D	4.48900930117461e-002	0.159114150178672	94	C_ddI_MP	53	E	E53D	E53DC_ddI_MP	676
D	2.03543824961772e-002	0.173610072904118	86	C_ddC_MP	53	E	E53D	E53DC_ddC_MP	676
D	3.4800275515581e-002	0.155084438794097	96	C_d4T_MP	53	E	E53D	E53DC_d4T_MP	676
D	-5.19134713362169e-003	0.166562195151325	93	C_ATZ_MP	53	E	E53D	E53DC_ATZ_MP	676
D	7.03096144393921e-002	0.154259637799719	92	C_ABC_MP	53	E	E53D	E53DC_ABC_MP	676
D	-1.78377304413733e-002	0.16633956878331	96	C_3TC_MP	53	E	E53D	E53DC_3TC_MP	676
K	-2.55695277858354e-002	2.59914467421104e-002	2	C_ddI_MP	53	E	E53K	E53KC_ddI_MP	15
K	-0.103284472914999	8.8504949428677e-002	2	C_TDF_MP	53	E	E53K	E53KC_TDF_MP	15
K	-0.18513288492066	0	1	C_FTC_MP	53	E	E53K	E53KC_FTC_MP	15
K	-8.45944827962519e-004	0.264855867024998	2	C_3TC_MP	53	E	E53K	E53KC_3TC_MP	15
K	-1.96307404446701e-002	8.41786938175379e-002	2	C_ABC_MP	53	E	E53K	E53KC_ABC_MP	15
K	9.37152953559379e-002	9.46383149643151e-002	2	C_ddC_MP	53	E	E53K	E53KC_ddC_MP	15
K	7.937412308477e-003	6.6051719444833e-002	2	C_d4T_MP	53	E	E53K	E53KC_d4T_MP	15
K	-3.28602037827559e-002	6.64724542924185e-003	2	C_ATZ_MP	53	E	E53K	E53KC_ATZ_MP	15
I	0.140497316537681	0.273219271422935	9	C_3TC_MP	54	N	N54I	N54IC_3TC_MP	64
I	0.122450681263188	0.367557235941258	8	C_ABC_MP	54	N	N54I	N54IC_ABC_MP	64
I	8.24185170715348e-002	0.328405257435299	8	C_TDF_MP	54	N	N54I	N54IC_TDF_MP	64
I	0.162445729543635	0.578328382831913	8	C_ATZ_MP	54	N	N54I	N54IC_ATZ_MP	64
I	0.128854831935376	0.336369021058072	9	C_d4T_MP	54	N	N54I	N54IC_d4T_MP	64
I	0.31196728712124	0.258776708841082	6	C_FTC_MP	54	N	N54I	N54IC_FTC_MP	64
I	2.29535505239167e-002	0.251175191806709	8	C_ddI_MP	54	N	N54I	N54IC_ddI_MP	64
I	0.280368811731639	0.408874331192081	8	C_ddC_MP	54	N	N54I	N54IC_ddC_MP	64
T	0.283631116548027	0	1	C_TDF_MP	54	N	N54T	N54TC_TDF_MP	8
T	1.95008692211798	0	1	C_FTC_MP	54	N	N54T	N54TC_FTC_MP	8
T	0.584970764307239	0	1	C_ddI_MP	54	N	N54T	N54TC_ddI_MP	8
T	0.817070449425263	0	1	C_ddC_MP	54	N	N54T	N54TC_ddC_MP	8
T	2.7179056951707e-002	0	1	C_d4T_MP	54	N	N54T	N54TC_d4T_MP	8
T	7.77491210495331e-002	0	1	C_ATZ_MP	54	N	N54T	N54TC_ATZ_MP	8
T	0.714810797637026	0	1	C_ABC_MP	54	N	N54T	N54TC_ABC_MP	8
T	1.63181765750932	0	1	C_3TC_MP	54	N	N54T	N54TC_3TC_MP	8
A	-0.667397195121172	0.351453682768692	3	C_3TC_MP	55	P	P55A	P55AC_3TC_MP	23
A	-0.315086109230943	0.157170066471268	3	C_TDF_MP	55	P	P55A	P55AC_TDF_MP	23
A	-0.320067928903378	0.166093546248007	3	C_ABC_MP	55	P	P55A	P55AC_ABC_MP	23
A	-0.666652680008196	0.320636507208706	3	C_FTC_MP	55	P	P55A	P55AC_FTC_MP	23
A	-0.199649339357833	6.97814285110124e-002	3	C_ATZ_MP	55	P	P55A	P55AC_ATZ_MP	23
A	-0.161756723315565	8.03403935337411e-002	3	C_d4T_MP	55	P	P55A	P55AC_d4T_MP	23
A	-0.291226631841835	0.136155700006521	3	C_ddI_MP	55	P	P55A	P55AC_ddI_MP	23
A	-0.612784720485765	5.68779210357221e-002	2	C_ddC_MP	55	P	P55A	P55AC_ddC_MP	23
S	-0.356973346588594	0	1	C_TDF_MP	55	P	P55S	P55SC_TDF_MP	7
S	-0.361502613698603	0	1	C_ddI_MP	55	P	P55S	P55SC_ddI_MP	7
S	-0.295299768297244	0	1	C_ddC_MP	55	P	P55S	P55SC_ddC_MP	7
S	-0.239995290199981	0	1	C_d4T_MP	55	P	P55S	P55SC_d4T_MP	7
S	-0.280920629603618	0	1	C_ATZ_MP	55	P	P55S	P55SC_ATZ_MP	7
S	-0.371737743869547	0	1	C_ABC_MP	55	P	P55S	P55SC_ABC_MP	7
S	-0.312101320041328	0	1	C_3TC_MP	55	P	P55S	P55SC_3TC_MP	7
A	-0.132835949610022	9.30453852886686e-002	2	C_d4T_MP	58	T	T58A	T58AC_d4T_MP	18
A	-0.32808563886879	0.153457501715653	2	C_ddC_MP	58	T	T58A	T58AC_ddC_MP	18
A	-0.238917678316993	7.8577491150986e-002	2	C_ddI_MP	58	T	T58A	T58AC_ddI_MP	18
A	-9.11437718582145e-002	4.39175728320675e-002	2	C_ATZ_MP	58	T	T58A	T58AC_ATZ_MP	18
A	-0.315735868705757	9.64851878715439e-002	4	C_FTC_MP	58	T	T58A	T58AC_FTC_MP	18
A	-0.383360567371874	3.195504074331e-002	2	C_ABC_MP	58	T	T58A	T58AC_ABC_MP	18
A	-0.290713002786224	6.79695301127575e-002	2	C_TDF_MP	58	T	T58A	T58AC_TDF_MP	18
A	-0.290590022747815	5.5863411987975e-002	2	C_3TC_MP	58	T	T58A	T58AC_3TC_MP	18
N	1.2111417096485e-002	0.146737391739748	50	C_FTC_MP	58	T	T58N	T58NC_FTC_MP	462
N	0.213165202977177	8.33305809666199e-002	61	C_ddI_MP	58	T	T58N	T58NC_ddI_MP	462
N	2.00541101609683e-003	8.1923326428708e-002	60	C_TDF_MP	58	T	T58N	T58NC_TDF_MP	462
N	0.146405980710336	7.41038233412644e-002	52	C_ddC_MP	58	T	T58N	T58NC_ddC_MP	462
N	0.1913504967072	9.03373782262854e-002	59	C_d4T_MP	58	T	T58N	T58NC_d4T_MP	462
N	0.258432421980852	8.51915500490427e-002	59	C_ATZ_MP	58	T	T58N	T58NC_ATZ_MP	462
N	0.234754714359748	8.05197801593508e-002	60	C_ABC_MP	58	T	T58N	T58NC_ABC_MP	462
N	0.11321597590082	0.112219818401633	61	C_3TC_MP	58	T	T58N	T58NC_3TC_MP	462
S	-4.34895686233691e-002	4.74366656195798e-002	3	C_d4T_MP	58	T	T58S	T58SC_d4T_MP	19
S	-8.3348984510666e-002	0.103614237378625	3	C_ddC_MP	58	T	T58S	T58SC_ddC_MP	19
S	-8.79158165627634e-003	3.87194955754118e-002	3	C_ddI_MP	58	T	T58S	T58SC_ddI_MP	19
S	1.89903110129823e-002	5.66722276007778e-002	3	C_ATZ_MP	58	T	T58S	T58SC_ATZ_MP	19
S	-5.22433129602173e-002	5.22718093969622e-002	3	C_ABC_MP	58	T	T58S	T58SC_ABC_MP	19
S	-8.9932783624117e-002	0	1	C_TDF_MP	58	T	T58S	T58SC_TDF_MP	19
S	-5.6169232353917e-002	0.164632113285951	3	C_3TC_MP	58	T	T58S	T58SC_3TC_MP	19
S	-0.153263850137529	0	1	C_TDF_MP	59	P	P59S	P59SC_TDF_MP	7
S	-0.189184572244991	0	1	C_ddI_MP	59	P	P59S	P59SC_ddI_MP	7
S	-0.29799765935941	0	1	C_ddC_MP	59	P	P59S	P59SC_ddC_MP	7
S	-0.316069236059164	0	1	C_d4T_MP	59	P	P59S	P59SC_d4T_MP	7
S	-0.256046832121869	0	1	C_ATZ_MP	59	P	P59S	P59SC_ATZ_MP	7
S	-0.291120819168717	0	1	C_ABC_MP	59	P	P59S	P59SC_ABC_MP	7
S	-0.202166487497832	0	1	C_3TC_MP	59	P	P59S	P59SC_3TC_MP	7
I	9.86369320431135e-004	5.57245452907602e-002	1377	C_TDF_MP	60	V	V60I	V60IC_TDF_MP	12339
I	-2.49881540118462e-002	5.7510205304011e-002	1019	C_FTC_MP	60	V	V60I	V60IC_FTC_MP	12339
I	-1.88509073597781e-002	5.90457674603248e-002	1702	C_ddI_MP	60	V	V60I	V60IC_ddI_MP	12339
I	7.20339641399879e-003	5.42724396563724e-002	1490	C_ddC_MP	60	V	V60I	V60IC_ddC_MP	12339
I	-8.5800873683714e-003	5.48317038018703e-002	1710	C_d4T_MP	60	V	V60I	V60IC_d4T_MP	12339
I	-1.03590180776417e-002	5.67711489622038e-002	1652	C_ATZ_MP	60	V	V60I	V60IC_ATZ_MP	12339
I	8.04372170177503e-003	5.8679168525607e-002	1674	C_ABC_MP	60	V	V60I	V60IC_ABC_MP	12339
I	-2.17994807668401e-002	5.78295665195698e-002	1715	C_3TC_MP	60	V	V60I	V60IC_3TC_MP	12339
L	5.81128436874099e-002	0	1	C_TDF_MP	60	V	V60L	V60LC_TDF_MP	8
L	-5.048351293842e-002	0	1	C_3TC_MP	60	V	V60L	V60LC_3TC_MP	8
L	-5.71723583916299e-002	0	1	C_FTC_MP	60	V	V60L	V60LC_FTC_MP	8
L	5.6796440661537e-002	0	1	C_ABC_MP	60	V	V60L	V60LC_ABC_MP	8
L	2.0198110527668e-002	0	1	C_ddI_MP	60	V	V60L	V60LC_ddI_MP	8
L	2.5675589122039e-002	0	1	C_ddC_MP	60	V	V60L	V60LC_ddC_MP	8
L	2.9624501080997e-002	0	1	C_d4T_MP	60	V	V60L	V60LC_d4T_MP	8
L	7.77976987262985e-003	0	1	C_ATZ_MP	60	V	V60L	V60LC_ATZ_MP	8
C	2.45906880250002e-003	6.27451135284007e-003	2	C_FTC_MP	62	A	A62C	A62CC_FTC_MP	16
C	0.136528136148141	6.40370143367699e-003	2	C_ddI_MP	62	A	A62C	A62CC_ddI_MP	16
C	0.134338539904861	4.37055112834051e-003	2	C_ddC_MP	62	A	A62C	A62CC_ddC_MP	16
C	0.155314627333106	7.08884956231651e-003	2	C_d4T_MP	62	A	A62C	A62CC_d4T_MP	16
C	6.53660320518165e-002	5.1337984587055e-003	2	C_ATZ_MP	62	A	A62C	A62CC_ATZ_MP	16
C	0.118204989834827	3.82616285568e-003	2	C_ABC_MP	62	A	A62C	A62CC_ABC_MP	16
C	-7.51583439560998e-003	5.13069565875012e-003	2	C_3TC_MP	62	A	A62C	A62CC_3TC_MP	16
C	8.65635797483255e-002	5.9906510721383e-003	2	C_TDF_MP	62	A	A62C	A62CC_TDF_MP	16
P	-9.95700182565905e-002	0.30017370093167	2	C_3TC_MP	62	A	A62P	A62PC_3TC_MP	15
P	0.189784796088447	0.174867143798107	2	C_ddI_MP	62	A	A62P	A62PC_ddI_MP	15
P	7.12805285972645e-002	8.87627431379655e-002	2	C_ddC_MP	62	A	A62P	A62PC_ddC_MP	15
P	-0.46750334390058	0	1	C_FTC_MP	62	A	A62P	A62PC_FTC_MP	15
P	6.93382821331681e-002	0.160402155871448	2	C_ABC_MP	62	A	A62P	A62PC_ABC_MP	15
P	0.467127420699692	4.7390798259551e-002	2	C_d4T_MP	62	A	A62P	A62PC_d4T_MP	15
P	0.37348789354238	0.133777291884735	2	C_ATZ_MP	62	A	A62P	A62PC_ATZ_MP	15
P	0.333280537387522	0.133733612989884	2	C_TDF_MP	62	A	A62P	A62PC_TDF_MP	15
T	-1.64788473346703e-002	3.13328166623427e-002	9	C_d4T_MP	62	A	A62T	A62TC_d4T_MP	66
T	1.50962066639082e-002	2.68329943582759e-002	8	C_TDF_MP	62	A	A62T	A62TC_TDF_MP	66
T	-6.49948842254674e-003	3.24361571363794e-002	10	C_ddC_MP	62	A	A62T	A62TC_ddC_MP	66
T	5.68492195577138e-003	3.61381367488226e-002	9	C_ATZ_MP	62	A	A62T	A62TC_ATZ_MP	66
T	-1.71546836949367e-003	3.15462145463732e-002	9	C_3TC_MP	62	A	A62T	A62TC_3TC_MP	66
T	1.63468774611056e-002	3.62179706892807e-002	9	C_ddI_MP	62	A	A62T	A62TC_ddI_MP	66
T	-4.18551277124348e-002	2.64247371366441e-002	3	C_FTC_MP	62	A	A62T	A62TC_FTC_MP	66
T	-2.07518800260416e-002	2.64186781124617e-002	9	C_ABC_MP	62	A	A62T	A62TC_ABC_MP	66
V	-1.6067767797705e-002	6.69852990370539e-002	325	C_TDF_MP	62	A	A62V	A62VC_TDF_MP	2787
V	-1.20740524721451e-002	7.46781349642502e-002	227	C_FTC_MP	62	A	A62V	A62VC_FTC_MP	2787
V	-5.47819443116052e-002	9.05268041375567e-002	381	C_ddI_MP	62	A	A62V	A62VC_ddI_MP	2787
V	-4.15225762124392e-002	8.05186424604694e-002	338	C_ddC_MP	62	A	A62V	A62VC_ddC_MP	2787
V	-3.49248243730163e-002	7.78022967230222e-002	380	C_d4T_MP	62	A	A62V	A62VC_d4T_MP	2787
V	-1.8582594765882e-002	8.46721423042142e-002	374	C_ATZ_MP	62	A	A62V	A62VC_ATZ_MP	2787
V	-7.85000432382455e-002	8.20186305334118e-002	377	C_ABC_MP	62	A	A62V	A62VC_ABC_MP	2787
V	4.62761559660277e-003	7.07940752605925e-002	385	C_3TC_MP	62	A	A62V	A62VC_3TC_MP	2787
V	6.46615222609498e-003	0	2	C_TDF_MP	63	I	I63V	I63VC_TDF_MP	14
V	0.362437165612551	0	2	C_FTC_MP	63	I	I63V	I63VC_FTC_MP	14
V	0.516307179762983	0	2	C_ddI_MP	63	I	I63V	I63VC_ddI_MP	14
V	0.203355119194932	0	1	C_ddC_MP	63	I	I63V	I63VC_ddC_MP	14
V	0.53045365704001	0	2	C_d4T_MP	63	I	I63V	I63VC_d4T_MP	14
V	1.06781687243667	0	2	C_ATZ_MP	63	I	I63V	I63VC_ATZ_MP	14
V	0.550625220363108	0	1	C_ABC_MP	63	I	I63V	I63VC_ABC_MP	14
V	0.224717614721332	0	2	C_3TC_MP	63	I	I63V	I63VC_3TC_MP	14
H	-2.99676370414356e-002	8.9328071741419e-002	70	C_3TC_MP	64	K	K64H	K64HC_3TC_MP	529
H	-3.64197457031106e-002	0.100684459791774	52	C_FTC_MP	64	K	K64H	K64HC_FTC_MP	529
H	-2.80290867734434e-003	7.54020266766485e-002	71	C_ddI_MP	64	K	K64H	K64HC_ddI_MP	529
H	1.19288836922608e-002	8.64030291186336e-002	69	C_ABC_MP	64	K	K64H	K64HC_ABC_MP	529
H	1.62340915630723e-003	7.99139630170192e-002	66	C_ddC_MP	64	K	K64H	K64HC_ddC_MP	529
H	-9.54512293320886e-003	8.21571868412231e-002	70	C_d4T_MP	64	K	K64H	K64HC_d4T_MP	529
H	4.93564038381185e-002	7.23844327716186e-002	66	C_TDF_MP	64	K	K64H	K64HC_TDF_MP	529
H	3.85190759387727e-002	8.74827089635272e-002	65	C_ATZ_MP	64	K	K64H	K64HC_ATZ_MP	529
N	2.85706128658432e-002	0.103115011006061	4	C_FTC_MP	64	K	K64N	K64NC_FTC_MP	111
N	3.9308748830639e-002	0.104046217993319	16	C_ddI_MP	64	K	K64N	K64NC_ddI_MP	111
N	5.30740995538794e-002	0.129533706552216	15	C_ddC_MP	64	K	K64N	K64NC_ddC_MP	111
N	4.17634596006633e-002	0.108368551214114	17	C_d4T_MP	64	K	K64N	K64NC_d4T_MP	111
N	0.103718543814231	0.137234206093724	17	C_ATZ_MP	64	K	K64N	K64NC_ATZ_MP	111
N	-1.66117247111528e-002	0.10899163958295	16	C_3TC_MP	64	K	K64N	K64NC_3TC_MP	111
N	3.37347349742337e-002	0.112537188526735	15	C_ABC_MP	64	K	K64N	K64NC_ABC_MP	111
N	9.61238812777026e-002	0.149222844308331	11	C_TDF_MP	64	K	K64N	K64NC_TDF_MP	111
Q	-4.66856646721701e-002	0	1	C_3TC_MP	64	K	K64Q	K64QC_3TC_MP	7
Q	-3.77779706552199e-002	0	1	C_FTC_MP	64	K	K64Q	K64QC_FTC_MP	7
Q	-1.9416671158831e-002	0	1	C_ddI_MP	64	K	K64Q	K64QC_ddI_MP	7
Q	-2.50853340713762e-002	0	1	C_TDF_MP	64	K	K64Q	K64QC_TDF_MP	7
Q	-1.7155805298913e-002	0	1	C_ABC_MP	64	K	K64Q	K64QC_ABC_MP	7
Q	-2.73069804763776e-002	0	1	C_d4T_MP	64	K	K64Q	K64QC_d4T_MP	7
Q	1.1378199533042e-002	0	1	C_ATZ_MP	64	K	K64Q	K64QC_ATZ_MP	7
R	-3.14782191693324e-002	8.75053818733477e-002	198	C_ABC_MP	64	K	K64R	K64RC_ABC_MP	1437
R	-1.31101954263896e-002	8.98546577044842e-002	192	C_ddC_MP	64	K	K64R	K64RC_ddC_MP	1437
R	-2.33298587424799e-002	9.11242480610766e-002	199	C_3TC_MP	64	K	K64R	K64RC_3TC_MP	1437
R	2.81752337660712e-002	7.70895705732846e-002	160	C_TDF_MP	64	K	K64R	K64RC_TDF_MP	1437
R	-2.8601036094879e-002	8.83600146829071e-002	99	C_FTC_MP	64	K	K64R	K64RC_FTC_MP	1437
R	-1.79583835634578e-002	8.64450131527054e-002	198	C_ddI_MP	64	K	K64R	K64RC_ddI_MP	1437
R	-1.13503935389357e-002	8.73168924471736e-002	193	C_ATZ_MP	64	K	K64R	K64RC_ATZ_MP	1437
R	-3.78289534306325e-003	8.44112464613641e-002	198	C_d4T_MP	64	K	K64R	K64RC_d4T_MP	1437
Y	0.117757735307549	0.184002767244412	8	C_TDF_MP	64	K	K64Y	K64YC_TDF_MP	80
Y	1.55038898853816e-002	0.228694530125007	7	C_FTC_MP	64	K	K64Y	K64YC_FTC_MP	80
Y	7.15437975665822e-002	0.144373125787921	11	C_ddI_MP	64	K	K64Y	K64YC_ddI_MP	80
Y	-2.17025197057191e-002	0.162133217673051	11	C_ddC_MP	64	K	K64Y	K64YC_ddC_MP	80
Y	5.5061568440733e-002	0.202648342601494	11	C_d4T_MP	64	K	K64Y	K64YC_d4T_MP	80
Y	1.55917837197033e-002	0.189025688839847	10	C_ATZ_MP	64	K	K64Y	K64YC_ATZ_MP	80
Y	0.117449042644334	0.16917221837806	11	C_ABC_MP	64	K	K64Y	K64YC_ABC_MP	80
Y	-6.9942917101436e-002	0.196950608378304	11	C_3TC_MP	64	K	K64Y	K64YC_3TC_MP	80
N	0.360283018586514	0.159592420807691	19	C_TDF_MP	65	K	K65N	K65NC_TDF_MP	149
N	1.06802111553343	0.309593126410099	19	C_FTC_MP	65	K	K65N	K65NC_FTC_MP	149
N	0.367396987969778	0.151572002996667	19	C_ddI_MP	65	K	K65N	K65NC_ddI_MP	149
N	0.423896690784652	0.173287505898329	16	C_ddC_MP	65	K	K65N	K65NC_ddC_MP	149
N	0.188086217674818	0.147291771531599	19	C_d4T_MP	65	K	K65N	K65NC_d4T_MP	149
N	-0.128269415357234	0.158814999815095	19	C_ATZ_MP	65	K	K65N	K65NC_ATZ_MP	149
N	0.431722829765094	0.183166128939402	19	C_ABC_MP	65	K	K65N	K65NC_ABC_MP	149
N	0.805908304882428	0.254173775738872	19	C_3TC_MP	65	K	K65N	K65NC_3TC_MP	149
R	0.12663183951526	0.153953824906102	216	C_ATZ_MP	65	K	K65R	K65RC_ATZ_MP	1661
R	0.18708916672389	0.133460081616995	219	C_d4T_MP	65	K	K65R	K65RC_d4T_MP	1661
R	0.399292288968365	0.1658316448016	189	C_ddC_MP	65	K	K65R	K65RC_ddC_MP	1661
R	0.351661890002059	0.140835711916532	215	C_ddI_MP	65	K	K65R	K65RC_ddI_MP	1661
R	0.336858551043111	0.139378447536673	220	C_ABC_MP	65	K	K65R	K65RC_ABC_MP	1661
R	0.415804953686	0.186679858251893	169	C_FTC_MP	65	K	K65R	K65RC_FTC_MP	1661
R	0.471433392284328	0.216932051569691	222	C_3TC_MP	65	K	K65R	K65RC_3TC_MP	1661
R	0.409633294283946	0.170050109816139	211	C_TDF_MP	65	K	K65R	K65RC_TDF_MP	1661
N	0.187665886029404	9.47344575342005e-002	2	C_TDF_MP	66	K	K66N	K66NC_TDF_MP	16
N	0.758557324883268	0.106838782482787	2	C_FTC_MP	66	K	K66N	K66NC_FTC_MP	16
N	0.427077475276571	0.145059526902043	2	C_ddI_MP	66	K	K66N	K66NC_ddI_MP	16
N	0.517037017560548	0.126169714243571	2	C_ddC_MP	66	K	K66N	K66NC_ddC_MP	16
N	0.357402729553039	0.129535137912086	2	C_d4T_MP	66	K	K66N	K66NC_d4T_MP	16
N	0.410439986687899	9.86877599789845e-002	2	C_3TC_MP	66	K	K66N	K66NC_3TC_MP	16
N	0.211944065143439	9.6562484619542e-002	2	C_ATZ_MP	66	K	K66N	K66NC_ATZ_MP	16
N	0.340447004539377	0.109580019903958	2	C_ABC_MP	66	K	K66N	K66NC_ABC_MP	16
R	-5.16321762096176e-002	0.240418688387971	16	C_TDF_MP	66	K	K66R	K66RC_TDF_MP	122
R	7.45049153771113e-002	0.342481912733757	13	C_FTC_MP	66	K	K66R	K66RC_FTC_MP	122
R	-2.00034624924793e-002	0.236584200508176	16	C_3TC_MP	66	K	K66R	K66RC_3TC_MP	122
R	-6.71750592731242e-002	0.174507421848251	16	C_ABC_MP	66	K	K66R	K66RC_ABC_MP	122
R	-8.50208358317988e-002	0.158926606147845	16	C_ddI_MP	66	K	K66R	K66RC_ddI_MP	122
R	6.89924039063334e-002	0.245649941001389	14	C_ddC_MP	66	K	K66R	K66RC_ddC_MP	122
R	-0.118913626637804	0.293326672904905	16	C_d4T_MP	66	K	K66R	K66RC_d4T_MP	122
R	-0.142363168833591	0.294621217774011	15	C_ATZ_MP	66	K	K66R	K66RC_ATZ_MP	122
A	-0.243610957968137	0	1	C_ddC_MP	67	D	D67A	D67AC_ddC_MP	7
A	-0.301604451653633	0	1	C_ddI_MP	67	D	D67A	D67AC_ddI_MP	7
A	-0.145266476785116	0	1	C_d4T_MP	67	D	D67A	D67AC_d4T_MP	7
A	2.93204124377199e-002	0	1	C_ATZ_MP	67	D	D67A	D67AC_ATZ_MP	7
A	-0.191438486415345	0	1	C_ABC_MP	67	D	D67A	D67AC_ABC_MP	7
A	-6.47795928395715e-002	0	1	C_TDF_MP	67	D	D67A	D67AC_TDF_MP	7
A	-9.796621164602e-002	0	1	C_3TC_MP	67	D	D67A	D67AC_3TC_MP	7
E	9.42213391345984e-002	7.13609812010258e-002	14	C_d4T_MP	67	D	D67E	D67EC_d4T_MP	92
E	0.153107069663589	6.01711705063005e-002	7	C_TDF_MP	67	D	D67E	D67EC_TDF_MP	92
E	0.18055799892951	5.06083177011699e-002	3	C_FTC_MP	67	D	D67E	D67EC_FTC_MP	92
E	9.0335496210524e-002	7.05233319897465e-002	13	C_ABC_MP	67	D	D67E	D67EC_ABC_MP	92
E	7.26057379174036e-002	7.14501228542585e-002	14	C_ddI_MP	67	D	D67E	D67EC_ddI_MP	92
E	0.222900576969187	7.02988347229572e-002	13	C_ATZ_MP	67	D	D67E	D67EC_ATZ_MP	92
E	0.178605026829143	8.71365780207962e-002	14	C_3TC_MP	67	D	D67E	D67EC_3TC_MP	92
E	6.57530075738503e-002	7.98836168195242e-002	14	C_ddC_MP	67	D	D67E	D67EC_ddC_MP	92
G	9.77775868502175e-002	8.75344873511512e-002	205	C_ATZ_MP	67	D	D67G	D67GC_ATZ_MP	1618
G	1.89632466234081e-002	7.01204935676764e-002	217	C_d4T_MP	67	D	D67G	D67GC_d4T_MP	1618
G	8.05187318434878e-002	9.28212663742164e-002	148	C_FTC_MP	67	D	D67G	D67GC_FTC_MP	1618
G	9.4213188101108e-002	9.84401055847453e-002	220	C_3TC_MP	67	D	D67G	D67GC_3TC_MP	1618
G	7.19360154154103e-002	7.53659144848915e-002	196	C_TDF_MP	67	D	D67G	D67GC_TDF_MP	1618
G	2.86910118286031e-002	7.20615897986061e-002	204	C_ddC_MP	67	D	D67G	D67GC_ddC_MP	1618
G	4.15490209962619e-002	7.52151690721515e-002	214	C_ABC_MP	67	D	D67G	D67GC_ABC_MP	1618
G	-8.80708994747832e-003	7.17869343433952e-002	214	C_ddI_MP	67	D	D67G	D67GC_ddI_MP	1618
H	1.62010869946951e-002	8.09813967507102e-002	22	C_ddC_MP	67	D	D67H	D67HC_ddC_MP	179
H	2.00088356732974e-002	8.01953282732826e-002	25	C_ddI_MP	67	D	D67H	D67HC_ddI_MP	179
H	7.93564415034621e-002	7.71999851930698e-002	25	C_d4T_MP	67	D	D67H	D67HC_d4T_MP	179
H	0.104297369553961	9.06942718885336e-002	25	C_3TC_MP	67	D	D67H	D67HC_3TC_MP	179
H	0.141080785488168	9.1920751001174e-002	17	C_FTC_MP	67	D	D67H	D67HC_FTC_MP	179
H	0.218026486386568	0.126719126117641	18	C_ATZ_MP	67	D	D67H	D67HC_ATZ_MP	179
H	0.140301449600173	9.21426927409488e-002	22	C_TDF_MP	67	D	D67H	D67HC_TDF_MP	179
H	5.00666425834203e-002	7.57791687451873e-002	25	C_ABC_MP	67	D	D67H	D67HC_ABC_MP	179
K	0.165144503962506	2.59747445781845e-002	2	C_d4T_MP	67	D	D67K	D67KC_d4T_MP	14
K	0.11578910307134	0	1	C_FTC_MP	67	D	D67K	D67KC_FTC_MP	14
K	0.256101994734025	4.20241963184502e-003	2	C_ATZ_MP	67	D	D67K	D67KC_ATZ_MP	14
K	0.13345920052093	4.24406870530699e-002	2	C_ddC_MP	67	D	D67K	D67KC_ddC_MP	14
K	0.15150528912218	5.476037460159e-002	2	C_ddI_MP	67	D	D67K	D67KC_ddI_MP	14
K	0.132821001811934	1.94615260940635e-002	2	C_ABC_MP	67	D	D67K	D67KC_ABC_MP	14
K	0.190521434631561	0	1	C_TDF_MP	67	D	D67K	D67KC_TDF_MP	14
K	0.148869674932146	5.68906935909941e-002	2	C_3TC_MP	67	D	D67K	D67KC_3TC_MP	14
N	7.17996079746835e-002	4.26540805646735e-002	2215	C_TDF_MP	67	D	D67N	D67NC_TDF_MP	20173
N	6.2486566295653e-002	3.97104608719323e-002	1484	C_FTC_MP	67	D	D67N	D67NC_FTC_MP	20173
N	5.4933695870156e-002	3.86665675366e-002	2820	C_3TC_MP	67	D	D67N	D67NC_3TC_MP	20173
N	1.71016204561779e-002	3.01372774766495e-002	2745	C_ABC_MP	67	D	D67N	D67NC_ABC_MP	20173
N	0.127666900488766	6.38812545115403e-002	2652	C_ATZ_MP	67	D	D67N	D67NC_ATZ_MP	20173
N	3.55922821423992e-002	3.30303849118961e-002	2802	C_d4T_MP	67	D	D67N	D67NC_d4T_MP	20173
N	-2.58249118916067e-003	2.91858632232185e-002	2815	C_ddI_MP	67	D	D67N	D67NC_ddI_MP	20173
N	-1.13686093246308e-002	2.99193788191574e-002	2640	C_ddC_MP	67	D	D67N	D67NC_ddC_MP	20173
S	3.2066033180188e-002	7.7975660955713e-003	5	C_3TC_MP	67	D	D67S	D67SC_3TC_MP	34
S	3.96079059338236e-002	3.60126361192463e-003	4	C_TDF_MP	67	D	D67S	D67SC_TDF_MP	34
S	9.16330213497841e-003	1.18820136507338e-002	5	C_ABC_MP	67	D	D67S	D67SC_ABC_MP	34
S	5.87838982793397e-002	1.73880653714009e-002	3	C_ATZ_MP	67	D	D67S	D67SC_ATZ_MP	34
S	-1.16985660049e-002	1.98591874165352e-002	5	C_ddI_MP	67	D	D67S	D67SC_ddI_MP	34
S	-6.83894099574148e-003	2.29616229395238e-002	4	C_ddC_MP	67	D	D67S	D67SC_ddC_MP	34
S	4.257106700083e-002	7.55121673669635e-003	4	C_FTC_MP	67	D	D67S	D67SC_FTC_MP	34
S	7.49472888850717e-003	1.94040850387201e-002	4	C_d4T_MP	67	D	D67S	D67SC_d4T_MP	34
T	0.103476171942512	7.66237648906678e-002	10	C_3TC_MP	67	D	D67T	D67TC_3TC_MP	74
T	0.190525584484769	8.25710797120979e-002	9	C_TDF_MP	67	D	D67T	D67TC_TDF_MP	74
T	8.01449831161069e-003	7.80751713897137e-002	10	C_ddC_MP	67	D	D67T	D67TC_ddC_MP	74
T	8.44558935493605e-002	7.15188167881626e-002	10	C_ABC_MP	67	D	D67T	D67TC_ABC_MP	74
T	7.47320506204567e-002	7.27086036826442e-002	10	C_d4T_MP	67	D	D67T	D67TC_d4T_MP	74
T	0.274379103951231	0.109757290779339	10	C_ATZ_MP	67	D	D67T	D67TC_ATZ_MP	74
T	9.24456813108052e-003	5.96523874490427e-002	10	C_ddI_MP	67	D	D67T	D67TC_ddI_MP	74
T	9.73392124850752e-002	7.27766776117303e-002	5	C_FTC_MP	67	D	D67T	D67TC_FTC_MP	74
G	-1.76024576695595e-002	6.91792013727233e-002	414	C_FTC_MP	68	S	S68G	S68GC_FTC_MP	5101
G	-5.28111818037679e-003	7.16186378456662e-002	681	C_ATZ_MP	68	S	S68G	S68GC_ATZ_MP	5101
G	-2.25565695325108e-002	6.9528255649355e-002	694	C_ddI_MP	68	S	S68G	S68GC_ddI_MP	5101
G	-2.9993607600795e-002	6.26236791364604e-002	687	C_ABC_MP	68	S	S68G	S68GC_ABC_MP	5101
G	-1.65531809802623e-002	7.06052123156558e-002	704	C_3TC_MP	68	S	S68G	S68GC_3TC_MP	5101
G	-8.11701291276215e-003	6.53622748658437e-002	695	C_d4T_MP	68	S	S68G	S68GC_d4T_MP	5101
G	-1.82249040656782e-002	6.95635873196296e-002	608	C_ddC_MP	68	S	S68G	S68GC_ddC_MP	5101
G	-2.22756576403132e-002	6.26545240807015e-002	618	C_TDF_MP	68	S	S68G	S68GC_TDF_MP	5101
K	7.70209596453158e-003	0.139734463839083	12	C_d4T_MP	68	S	S68K	S68KC_d4T_MP	88
K	-4.02094856102545e-002	0.134498729563643	11	C_ddI_MP	68	S	S68K	S68KC_ddI_MP	88
K	-1.54623802061098e-002	0.114775805246057	9	C_ddC_MP	68	S	S68K	S68KC_ddC_MP	88
K	9.31492826435192e-002	0.114349945817737	10	C_ATZ_MP	68	S	S68K	S68KC_ATZ_MP	88
K	-1.18471275717793e-002	0.157834781630713	11	C_FTC_MP	68	S	S68K	S68KC_FTC_MP	88
K	1.14411373567195e-002	0.126090786890565	11	C_TDF_MP	68	S	S68K	S68KC_TDF_MP	88
K	-9.10536558221738e-002	0.120224740201037	12	C_ABC_MP	68	S	S68K	S68KC_ABC_MP	88
K	4.11013733436218e-003	0.140377904407541	12	C_3TC_MP	68	S	S68K	S68KC_3TC_MP	88
N	-6.55384994555068e-002	7.58010715023413e-002	25	C_FTC_MP	68	S	S68N	S68NC_FTC_MP	268
N	-3.3266223495564e-002	5.5229050065855e-002	32	C_ATZ_MP	68	S	S68N	S68NC_ATZ_MP	268
N	-2.27642279906265e-002	6.31025633277348e-002	35	C_ddI_MP	68	S	S68N	S68NC_ddI_MP	268
N	-3.94444723208745e-002	5.52772091798373e-002	35	C_ABC_MP	68	S	S68N	S68NC_ABC_MP	268
N	-5.59502161200163e-002	7.50604873317786e-002	38	C_3TC_MP	68	S	S68N	S68NC_3TC_MP	268
N	-6.62082536925563e-002	6.95263256137799e-002	37	C_d4T_MP	68	S	S68N	S68NC_d4T_MP	268
N	-5.29511318739518e-003	6.25812200588684e-002	33	C_ddC_MP	68	S	S68N	S68NC_ddC_MP	268
N	-2.67830938068096e-002	5.35462185067764e-002	33	C_TDF_MP	68	S	S68N	S68NC_TDF_MP	268
R	-7.1404940384888e-002	6.69608237125523e-002	12	C_ddI_MP	68	S	S68R	S68RC_ddI_MP	91
R	-2.99208402904509e-002	9.38997533495273e-002	10	C_FTC_MP	68	S	S68R	S68RC_FTC_MP	91
R	7.15263354250455e-002	6.80807647175224e-002	12	C_TDF_MP	68	S	S68R	S68RC_TDF_MP	91
R	-6.77205014160578e-004	0.131216959502595	12	C_3TC_MP	68	S	S68R	S68RC_3TC_MP	91
R	5.98382164099516e-002	0.105883144329225	11	C_ddC_MP	68	S	S68R	S68RC_ddC_MP	91
R	1.3266004773122e-002	8.37957705021869e-002	12	C_d4T_MP	68	S	S68R	S68RC_d4T_MP	91
R	0.189355914273096	0.151038064800109	10	C_ATZ_MP	68	S	S68R	S68RC_ATZ_MP	91
R	-6.80478413408108e-002	9.65582807048809e-002	12	C_ABC_MP	68	S	S68R	S68RC_ABC_MP	91
T	-0.108570837614163	0.194464287022627	6	C_ddC_MP	68	S	S68T	S68TC_ddC_MP	45
T	-5.17563726291093e-002	0.196520182367269	6	C_3TC_MP	68	S	S68T	S68TC_3TC_MP	45
T	-4.73531857425961e-002	0.15806006794363	6	C_d4T_MP	68	S	S68T	S68TC_d4T_MP	45
T	-0.169381780432282	0.213493746639113	6	C_ddI_MP	68	S	S68T	S68TC_ddI_MP	45
T	-9.00935930329008e-002	0.216885330155563	5	C_TDF_MP	68	S	S68T	S68TC_TDF_MP	45
T	-5.7555945310779e-002	0.251277813568988	4	C_FTC_MP	68	S	S68T	S68TC_FTC_MP	45
T	-0.100240225047594	0.195148708450269	6	C_ATZ_MP	68	S	S68T	S68TC_ATZ_MP	45
T	-0.108531470991419	0.185671038272701	6	C_ABC_MP	68	S	S68T	S68TC_ABC_MP	45
V	-0.46880385087209	0	1	C_3TC_MP	68	S	S68V	S68VC_3TC_MP	6
V	-0.31921934240396	0	1	C_ABC_MP	68	S	S68V	S68VC_ABC_MP	6
V	-9.89933586062399e-002	0	1	C_ATZ_MP	68	S	S68V	S68VC_ATZ_MP	6
V	-0.10232262296595	0	1	C_ddI_MP	68	S	S68V	S68VC_ddI_MP	6
V	0.33401732958367	0	1	C_d4T_MP	68	S	S68V	S68VC_d4T_MP	6
V	4.10167919117701e-002	0	1	C_ddC_MP	68	S	S68V	S68VC_ddC_MP	6
A	8.22543318890504e-002	4.16860839209841e-002	22	C_ATZ_MP	69	T	T69A	T69AC_ATZ_MP	157
A	8.49316175192145e-002	4.22584349821631e-002	23	C_ABC_MP	69	T	T69A	T69AC_ABC_MP	157
A	7.2665896997986e-002	3.67235914983709e-002	16	C_TDF_MP	69	T	T69A	T69AC_TDF_MP	157
A	7.5298648463976e-002	3.76893464949077e-002	23	C_d4T_MP	69	T	T69A	T69AC_d4T_MP	157
A	8.23562268240198e-002	4.15890678417277e-002	23	C_3TC_MP	69	T	T69A	T69AC_3TC_MP	157
A	7.95072560588942e-002	3.99140442230086e-002	17	C_ddC_MP	69	T	T69A	T69AC_ddC_MP	157
A	9.52539637194003e-002	4.38320525462013e-002	22	C_ddI_MP	69	T	T69A	T69AC_ddI_MP	157
A	7.34734766259854e-002	3.62171820884247e-002	11	C_FTC_MP	69	T	T69A	T69AC_FTC_MP	157
D	3.86521578103133e-003	5.73259433969355e-002	701	C_ddC_MP	69	T	T69D	T69DC_ddC_MP	5316
D	2.98223832577534e-002	5.913063496326e-002	738	C_ddI_MP	69	T	T69D	T69DC_ddI_MP	5316
D	3.36298932597067e-002	6.28553323566847e-002	739	C_3TC_MP	69	T	T69D	T69DC_3TC_MP	5316
D	3.54108814406922e-002	5.23825425460033e-002	414	C_FTC_MP	69	T	T69D	T69DC_FTC_MP	5316
D	2.95449555376054e-002	6.20298183420134e-002	735	C_d4T_MP	69	T	T69D	T69DC_d4T_MP	5316
D	1.59361388390312e-002	5.15822404579359e-002	576	C_TDF_MP	69	T	T69D	T69DC_TDF_MP	5316
D	2.99555350546181e-002	6.63047866896857e-002	694	C_ATZ_MP	69	T	T69D	T69DC_ATZ_MP	5316
D	2.99711896420431e-002	5.85881973267262e-002	719	C_ABC_MP	69	T	T69D	T69DC_ABC_MP	5316
E	-7.16790516423469e-002	6.28617045999946e-002	14	C_ddC_MP	69	T	T69E	T69EC_ddC_MP	147
E	-5.37791120858877e-002	5.50959197278752e-002	20	C_d4T_MP	69	T	T69E	T69EC_d4T_MP	147
E	-5.45960371861383e-002	5.46586085569173e-002	20	C_ddI_MP	69	T	T69E	T69EC_ddI_MP	147
E	-2.57937474772765e-002	4.60212240905952e-002	18	C_FTC_MP	69	T	T69E	T69EC_FTC_MP	147
E	-4.71182592236385e-002	5.30955827923416e-002	16	C_ATZ_MP	69	T	T69E	T69EC_ATZ_MP	147
E	-5.38153809830329e-002	5.1936240271108e-002	20	C_TDF_MP	69	T	T69E	T69EC_TDF_MP	147
E	-4.3434522906876e-002	4.96540216176817e-002	20	C_ABC_MP	69	T	T69E	T69EC_ABC_MP	147
E	-3.3584881191366e-002	4.55842190317898e-002	19	C_3TC_MP	69	T	T69E	T69EC_3TC_MP	147
G	4.00721857755614e-002	2.27044179152697e-002	4	C_ddC_MP	69	T	T69G	T69GC_ddC_MP	31
G	5.24554088437317e-002	3.06916757132538e-002	4	C_ABC_MP	69	T	T69G	T69GC_ABC_MP	31
G	3.95143932780693e-002	2.59773592481165e-002	4	C_FTC_MP	69	T	T69G	T69GC_FTC_MP	31
G	3.78833278667164e-002	2.15676850499277e-002	4	C_d4T_MP	69	T	T69G	T69GC_d4T_MP	31
G	4.63489862937822e-002	2.60266159532412e-002	4	C_ddI_MP	69	T	T69G	T69GC_ddI_MP	31
G	3.83130931279267e-002	2.55491632036314e-002	4	C_3TC_MP	69	T	T69G	T69GC_3TC_MP	31
G	4.05813862312765e-002	2.31932217947235e-002	4	C_TDF_MP	69	T	T69G	T69GC_TDF_MP	31
G	2.29226524280899e-002	6.35090179875197e-003	3	C_ATZ_MP	69	T	T69G	T69GC_ATZ_MP	31
I	-1.37717403215189e-002	7.8710258884035e-002	18	C_ABC_MP	69	T	T69I	T69IC_ABC_MP	133
I	2.77913444781936e-002	8.16449288748373e-002	17	C_TDF_MP	69	T	T69I	T69IC_TDF_MP	133
I	-3.83121824158268e-002	7.50478590058312e-002	12	C_FTC_MP	69	T	T69I	T69IC_FTC_MP	133
I	4.19626116448281e-003	8.13272100859179e-002	18	C_d4T_MP	69	T	T69I	T69IC_d4T_MP	133
I	4.49282565686695e-003	8.93915759522738e-002	16	C_ddI_MP	69	T	T69I	T69IC_ddI_MP	133
I	7.77485273795702e-003	8.38801202674384e-002	17	C_ATZ_MP	69	T	T69I	T69IC_ATZ_MP	133
I	-3.48213933900991e-002	8.30310413624852e-002	18	C_3TC_MP	69	T	T69I	T69IC_3TC_MP	133
I	7.86465209549675e-003	8.5669405203457e-002	17	C_ddC_MP	69	T	T69I	T69IC_ddC_MP	133
K	-8.70655117100752e-002	6.7480051395828e-002	4	C_ddI_MP	69	T	T69K	T69KC_ddI_MP	30
K	-7.37388523088075e-002	6.31811717296517e-002	4	C_FTC_MP	69	T	T69K	T69KC_FTC_MP	30
K	-8.73446536861703e-002	6.53860148815013e-002	4	C_TDF_MP	69	T	T69K	T69KC_TDF_MP	30
K	-7.72573120780151e-002	6.57356838140584e-002	4	C_3TC_MP	69	T	T69K	T69KC_3TC_MP	30
K	-8.6971669887362e-002	6.85961883642611e-002	4	C_ATZ_MP	69	T	T69K	T69KC_ATZ_MP	30
K	-0.103011416825019	6.17099308381858e-002	3	C_d4T_MP	69	T	T69K	T69KC_d4T_MP	30
K	-9.46970170359445e-002	7.27925514367435e-002	4	C_ABC_MP	69	T	T69K	T69KC_ABC_MP	30
K	-0.105331889159489	6.33052131185821e-002	3	C_ddC_MP	69	T	T69K	T69KC_ddC_MP	30
N	-1.94381048435304e-002	6.05256284455818e-002	462	C_ddC_MP	69	T	T69N	T69NC_ddC_MP	3521
N	3.28759098560226e-002	5.95612658965727e-002	227	C_FTC_MP	69	T	T69N	T69NC_FTC_MP	3521
N	1.16397465927842e-003	5.59601411199107e-002	495	C_ddI_MP	69	T	T69N	T69NC_ddI_MP	3521
N	2.07839372018864e-003	6.13137143350653e-002	495	C_d4T_MP	69	T	T69N	T69NC_d4T_MP	3521
N	-7.04115619744742e-003	5.5462880013405e-002	381	C_TDF_MP	69	T	T69N	T69NC_TDF_MP	3521
N	4.58701653854489e-003	5.76296297561007e-002	488	C_ABC_MP	69	T	T69N	T69NC_ABC_MP	3521
N	8.29554155760956e-003	6.46038697469146e-002	475	C_ATZ_MP	69	T	T69N	T69NC_ATZ_MP	3521
N	1.97741300714467e-002	6.29178210803606e-002	498	C_3TC_MP	69	T	T69N	T69NC_3TC_MP	3521
P	3.87991243902617e-002	4.23012232814287e-002	5	C_ddC_MP	69	T	T69P	T69PC_ddC_MP	38
P	4.5970771821018e-002	5.20385997466334e-002	5	C_ATZ_MP	69	T	T69P	T69PC_ATZ_MP	38
P	2.27890065032199e-002	0	3	C_FTC_MP	69	T	T69P	T69PC_FTC_MP	38
P	5.66797570217312e-002	5.45721482600992e-002	5	C_TDF_MP	69	T	T69P	T69PC_TDF_MP	38
P	4.82456208012174e-002	4.30253082806635e-002	6	C_d4T_MP	69	T	T69P	T69PC_d4T_MP	38
P	5.00682064593292e-002	6.41632024826173e-002	4	C_ddI_MP	69	T	T69P	T69PC_ddI_MP	38
P	5.58636211191475e-002	4.73491913153165e-002	6	C_3TC_MP	69	T	T69P	T69PC_3TC_MP	38
P	4.28651548768779e-002	4.50520659755075e-002	4	C_ABC_MP	69	T	T69P	T69PC_ABC_MP	38
S	2.37215996166322e-002	3.98790696042644e-002	36	C_TDF_MP	69	T	T69S	T69SC_TDF_MP	429
S	6.29583823693651e-002	3.58220748633601e-002	20	C_FTC_MP	69	T	T69S	T69SC_FTC_MP	429
S	5.76392281283795e-002	4.80184466294252e-002	64	C_3TC_MP	69	T	T69S	T69SC_3TC_MP	429
S	4.58418261836529e-002	4.46348178997737e-002	62	C_ddI_MP	69	T	T69S	T69SC_ddI_MP	429
S	2.3021785794328e-002	4.7652829279117e-002	58	C_ddC_MP	69	T	T69S	T69SC_ddC_MP	429
S	5.17422938444482e-002	4.72616536291887e-002	62	C_ABC_MP	69	T	T69S	T69SC_ABC_MP	429
S	3.89301717103428e-002	4.72272565304661e-002	64	C_d4T_MP	69	T	T69S	T69SC_d4T_MP	429
S	4.46442130300869e-002	4.90838123113545e-002	63	C_ATZ_MP	69	T	T69S	T69SC_ATZ_MP	429
V	1.24641013302654e-002	2.12196578775384e-002	4	C_ABC_MP	69	T	T69V	T69VC_ABC_MP	31
V	2.4351703267472e-002	1.99649828642039e-002	4	C_ATZ_MP	69	T	T69V	T69VC_ATZ_MP	31
V	2.71817325313029e-002	1.82185905777648e-002	4	C_TDF_MP	69	T	T69V	T69VC_TDF_MP	31
V	1.09101423491518e-002	1.82339129006716e-002	4	C_3TC_MP	69	T	T69V	T69VC_3TC_MP	31
V	2.60757201315228e-002	1.5637313981093e-002	4	C_d4T_MP	69	T	T69V	T69VC_d4T_MP	31
V	2.10328714713977e-002	1.90829314778301e-002	4	C_ddC_MP	69	T	T69V	T69VC_ddC_MP	31
V	2.20366891417099e-002	1.63008387534602e-002	4	C_ddI_MP	69	T	T69V	T69VC_ddI_MP	31
V	5.50024561374996e-003	2.14494101194579e-002	3	C_FTC_MP	69	T	T69V	T69VC_FTC_MP	31
A	4.60570834383446e-002	5.46154444326762e-002	5	C_3TC_MP	70	K	K70A	K70AC_3TC_MP	35
A	-7.26942918488292e-002	0.145576006131012	5	C_ATZ_MP	70	K	K70A	K70AC_ATZ_MP	35
A	5.72429398842204e-002	7.09146476313667e-002	5	C_ddI_MP	70	K	K70A	K70AC_ddI_MP	35
A	3.0676695325756e-002	2.17627433164501e-002	3	C_TDF_MP	70	K	K70A	K70AC_TDF_MP	35
A	6.15185927814045e-002	3.96802979100506e-002	5	C_d4T_MP	70	K	K70A	K70AC_d4T_MP	35
A	2.62059252317003e-002	4.88930307455545e-002	4	C_ABC_MP	70	K	K70A	K70AC_ABC_MP	35
A	6.55889631838966e-002	3.8177102155265e-002	3	C_FTC_MP	70	K	K70A	K70AC_FTC_MP	35
A	8.03721721670132e-002	5.83534938297637e-002	5	C_ddC_MP	70	K	K70A	K70AC_ddC_MP	35
E	2.56706459572016e-002	6.63572070991951e-002	32	C_ABC_MP	70	K	K70E	K70EC_ABC_MP	247
E	5.1725208631651e-002	6.84336996357622e-002	30	C_ddC_MP	70	K	K70E	K70EC_ddC_MP	247
E	4.16099153035913e-003	6.49071279658555e-002	31	C_d4T_MP	70	K	K70E	K70EC_d4T_MP	247
E	-5.37372405731104e-002	8.60204005846517e-002	31	C_ATZ_MP	70	K	K70E	K70EC_ATZ_MP	247
E	5.25318275893159e-002	6.44074514526821e-002	32	C_ddI_MP	70	K	K70E	K70EC_ddI_MP	247
E	7.58507556615479e-002	0.105635915701602	28	C_FTC_MP	70	K	K70E	K70EC_FTC_MP	247
E	4.82169806353427e-002	8.67150912405183e-002	32	C_3TC_MP	70	K	K70E	K70EC_3TC_MP	247
E	3.58566244389601e-002	6.79801012075607e-002	31	C_TDF_MP	70	K	K70E	K70EC_TDF_MP	247
G	0.104871108941647	9.26413181447114e-002	26	C_ddI_MP	70	K	K70G	K70GC_ddI_MP	196
G	7.08895601379383e-002	0.131150177310718	19	C_FTC_MP	70	K	K70G	K70GC_FTC_MP	196
G	0.112183461565471	0.104087029617281	24	C_ddC_MP	70	K	K70G	K70GC_ddC_MP	196
G	3.21271265432506e-002	0.103260597280661	26	C_d4T_MP	70	K	K70G	K70GC_d4T_MP	196
G	2.6928116052728e-002	8.13842760405498e-002	23	C_TDF_MP	70	K	K70G	K70GC_TDF_MP	196
G	-0.170452840912746	0.186563868020652	24	C_ATZ_MP	70	K	K70G	K70GC_ATZ_MP	196
G	2.36081307919255e-002	0.111862887412142	27	C_3TC_MP	70	K	K70G	K70GC_3TC_MP	196
G	7.07777408445395e-002	8.65499498765668e-002	27	C_ABC_MP	70	K	K70G	K70GC_ABC_MP	196
N	3.78181696501385e-002	8.91154263965651e-002	12	C_ddI_MP	70	K	K70N	K70NC_ddI_MP	95
N	-5.64306354957033e-003	8.69040293640999e-002	13	C_ABC_MP	70	K	K70N	K70NC_ABC_MP	95
N	4.89210316630039e-002	9.03090190717204e-002	13	C_3TC_MP	70	K	K70N	K70NC_3TC_MP	95
N	4.5923135738719e-002	5.9529228699539e-002	11	C_ddC_MP	70	K	K70N	K70NC_ddC_MP	95
N	0.102668278180566	0.113680760349187	9	C_FTC_MP	70	K	K70N	K70NC_FTC_MP	95
N	-0.112918590412438	0.112303393323304	13	C_ATZ_MP	70	K	K70N	K70NC_ATZ_MP	95
N	-2.18733614523507e-002	9.27768245588248e-002	13	C_d4T_MP	70	K	K70N	K70NC_d4T_MP	95
N	2.07269524091488e-002	8.6745253643448e-002	11	C_TDF_MP	70	K	K70N	K70NC_TDF_MP	95
Q	2.57107573681435e-002	3.25330510796543e-002	22	C_3TC_MP	70	K	K70Q	K70QC_3TC_MP	166
Q	3.47337792283372e-002	3.72957236331487e-002	18	C_FTC_MP	70	K	K70Q	K70QC_FTC_MP	166
Q	1.05231024330494e-002	2.60911721945942e-002	20	C_TDF_MP	70	K	K70Q	K70QC_TDF_MP	166
Q	-5.05259396674945e-002	2.55287435663085e-002	21	C_ATZ_MP	70	K	K70Q	K70QC_ATZ_MP	166
Q	2.5881244836442e-002	3.10046474699176e-002	21	C_d4T_MP	70	K	K70Q	K70QC_d4T_MP	166
Q	3.74044486427221e-002	3.62646320608978e-002	20	C_ddC_MP	70	K	K70Q	K70QC_ddC_MP	166
Q	3.75172185145567e-002	3.12476291896447e-002	22	C_ddI_MP	70	K	K70Q	K70QC_ddI_MP	166
Q	1.72049469134073e-002	3.14331622540846e-002	22	C_ABC_MP	70	K	K70Q	K70QC_ABC_MP	166
R	1.53660321359886e-002	4.31212306168823e-002	690	C_FTC_MP	70	K	K70R	K70RC_FTC_MP	11205
R	2.18169782316416e-002	4.41337018565396e-002	1552	C_ABC_MP	70	K	K70R	K70RC_ABC_MP	11205
R	1.42516738438364e-002	4.54203296392982e-002	1593	C_3TC_MP	70	K	K70R	K70RC_3TC_MP	11205
R	3.362029539569e-003	4.43693058970583e-002	1591	C_ddI_MP	70	K	K70R	K70RC_ddI_MP	11205
R	-8.85816702153128e-003	4.43625295408545e-002	1506	C_ddC_MP	70	K	K70R	K70RC_ddC_MP	11205
R	2.10748628024518e-002	4.65655754627611e-002	1586	C_d4T_MP	70	K	K70R	K70RC_d4T_MP	11205
R	6.27296520032236e-002	4.91852940425004e-002	1166	C_TDF_MP	70	K	K70R	K70RC_TDF_MP	11205
R	0.165137199847106	8.2707102755785e-002	1521	C_ATZ_MP	70	K	K70R	K70RC_ATZ_MP	11205
S	8.94924960805268e-003	6.17647651082463e-002	13	C_ABC_MP	70	K	K70S	K70SC_ABC_MP	97
S	8.34295298993039e-002	7.62174797448395e-002	13	C_ddI_MP	70	K	K70S	K70SC_ddI_MP	97
S	4.50285162179845e-002	7.33875101337917e-002	9	C_FTC_MP	70	K	K70S	K70SC_FTC_MP	97
S	8.05356039086247e-002	8.19580143824236e-002	11	C_ddC_MP	70	K	K70S	K70SC_ddC_MP	97
S	-1.65446642005377e-004	6.40375494896918e-002	13	C_3TC_MP	70	K	K70S	K70SC_3TC_MP	97
S	-0.215089765894254	0.111033874637754	13	C_ATZ_MP	70	K	K70S	K70SC_ATZ_MP	97
S	-6.16760848514939e-003	6.41801284016416e-002	12	C_TDF_MP	70	K	K70S	K70SC_TDF_MP	97
S	-6.10082356273372e-004	7.03049676372321e-002	13	C_d4T_MP	70	K	K70S	K70SC_d4T_MP	97
T	-6.64237745748493e-003	4.05926447906485e-002	23	C_3TC_MP	70	K	K70T	K70TC_3TC_MP	176
T	-2.64315933124562e-002	4.51911232699455e-002	23	C_TDF_MP	70	K	K70T	K70TC_TDF_MP	176
T	-1.40941041011591e-002	4.5456024277964e-002	20	C_FTC_MP	70	K	K70T	K70TC_FTC_MP	176
T	9.23025084108412e-003	4.91801790512202e-002	23	C_ddI_MP	70	K	K70T	K70TC_ddI_MP	176
T	-5.9135638260549e-003	4.96437799412185e-002	23	C_ABC_MP	70	K	K70T	K70TC_ABC_MP	176
T	2.63393717521137e-002	4.7690024769601e-002	20	C_ddC_MP	70	K	K70T	K70TC_ddC_MP	176
T	1.37363208677338e-002	4.19721079735571e-002	23	C_d4T_MP	70	K	K70T	K70TC_d4T_MP	176
T	-8.77382184187933e-002	8.16536212445474e-002	21	C_ATZ_MP	70	K	K70T	K70TC_ATZ_MP	176
G	-7.3840222972995e-002	0	1	C_TDF_MP	72	R	R72G	R72GC_TDF_MP	7
G	-0.504038355155792	0	1	C_FTC_MP	72	R	R72G	R72GC_FTC_MP	7
G	3.38487024693401e-003	0	1	C_ddI_MP	72	R	R72G	R72GC_ddI_MP	7
G	-0.224835058188212	0	1	C_d4T_MP	72	R	R72G	R72GC_d4T_MP	7
G	-0.497647379434744	0	1	C_ATZ_MP	72	R	R72G	R72GC_ATZ_MP	7
G	-0.152715916862012	0	1	C_ABC_MP	72	R	R72G	R72GC_ABC_MP	7
G	-0.423067246308622	0	1	C_3TC_MP	72	R	R72G	R72GC_3TC_MP	7
E	0.121305782278786	0	1	C_3TC_MP	73	K	K73E	K73EC_3TC_MP	6
E	0.228517174395596	0	1	C_ddI_MP	73	K	K73E	K73EC_ddI_MP	6
E	3.1605973145044e-002	0	1	C_ddC_MP	73	K	K73E	K73EC_ddC_MP	6
E	0.433996607128355	0	1	C_d4T_MP	73	K	K73E	K73EC_d4T_MP	6
E	0.178043474068916	0	1	C_ATZ_MP	73	K	K73E	K73EC_ATZ_MP	6
E	0.15261593476697	0	1	C_ABC_MP	73	K	K73E	K73EC_ABC_MP	6
L	0.567597316915881	0	1	C_ddI_MP	73	K	K73L	K73LC_ddI_MP	5
L	0.738175197112817	0	1	C_ddC_MP	73	K	K73L	K73LC_ddC_MP	5
L	0.571845995943341	0	1	C_ATZ_MP	73	K	K73L	K73LC_ATZ_MP	5
L	0.67915152037066	0	1	C_3TC_MP	73	K	K73L	K73LC_3TC_MP	5
L	0.636963718062617	0	1	C_ABC_MP	73	K	K73L	K73LC_ABC_MP	5
M	-4.9568722539679e-002	0	2	C_TDF_MP	73	K	K73M	K73MC_TDF_MP	26
M	0.56481880220066	0	2	C_FTC_MP	73	K	K73M	K73MC_FTC_MP	26
M	-0.165816772733531	0.311627815916094	4	C_ddI_MP	73	K	K73M	K73MC_ddI_MP	26
M	-7.18475946124608e-002	0.366928730852946	4	C_ddC_MP	73	K	K73M	K73MC_ddC_MP	26
M	0.177561757926495	0.307418187427701	4	C_3TC_MP	73	K	K73M	K73MC_3TC_MP	26
M	0.115007577614238	0.162154905475357	4	C_d4T_MP	73	K	K73M	K73MC_d4T_MP	26
M	-0.121547272824093	0.38301937109287	3	C_ABC_MP	73	K	K73M	K73MC_ABC_MP	26
M	-0.11478465515619	0.458810072287207	3	C_ATZ_MP	73	K	K73M	K73MC_ATZ_MP	26
Q	-1.18801211389486e-002	4.28216737802106e-002	38	C_TDF_MP	73	K	K73Q	K73QC_TDF_MP	291
Q	0.153406807644416	2.3366509992757e-002	37	C_d4T_MP	73	K	K73Q	K73QC_d4T_MP	291
Q	-7.40324894392652e-002	3.76326245248199e-002	37	C_ABC_MP	73	K	K73Q	K73QC_ABC_MP	291
Q	7.82550597176872e-002	1.39496850626176e-002	29	C_ddC_MP	73	K	K73Q	K73QC_ddC_MP	291
Q	4.76624042677926e-002	2.92672152597275e-002	37	C_FTC_MP	73	K	K73Q	K73QC_FTC_MP	291
Q	0.161566291591236	2.33697790107438e-002	37	C_ATZ_MP	73	K	K73Q	K73QC_ATZ_MP	291
Q	5.4779963708865e-002	3.04922794016224e-002	38	C_ddI_MP	73	K	K73Q	K73QC_ddI_MP	291
Q	6.40825306736441e-002	1.86605303871504e-002	38	C_3TC_MP	73	K	K73Q	K73QC_3TC_MP	291
T	5.5627265758093e-002	0	1	C_ATZ_MP	73	K	K73T	K73TC_ATZ_MP	6
T	-0.270025172809724	0	1	C_ddI_MP	73	K	K73T	K73TC_ddI_MP	6
T	-8.9967819944031e-002	0	1	C_ABC_MP	73	K	K73T	K73TC_ABC_MP	6
T	0.206520910756777	0	1	C_ddC_MP	73	K	K73T	K73TC_ddC_MP	6
T	-0.30210127593773	0	1	C_3TC_MP	73	K	K73T	K73TC_3TC_MP	6
T	0.384674626890267	0	1	C_d4T_MP	73	K	K73T	K73TC_d4T_MP	6
I	-4.24587827089398e-003	3.56638157565441e-002	346	C_TDF_MP	74	L	L74I	L74IC_TDF_MP	2835
I	3.0537774340078e-002	3.54045416318927e-002	279	C_FTC_MP	74	L	L74I	L74IC_FTC_MP	2835
I	0.110461953262044	6.32581898933364e-002	376	C_ddI_MP	74	L	L74I	L74IC_ddI_MP	2835
I	5.25572964955885e-002	4.25589464274033e-002	352	C_ddC_MP	74	L	L74I	L74IC_ddC_MP	2835
I	5.609808173423e-002	4.33127186724289e-002	373	C_d4T_MP	74	L	L74I	L74IC_d4T_MP	2835
I	-3.02486542466159e-002	4.33428587683567e-002	354	C_ATZ_MP	74	L	L74I	L74IC_ATZ_MP	2835
I	0.124956114174455	6.76351140607828e-002	374	C_ABC_MP	74	L	L74I	L74IC_ABC_MP	2835
I	3.51779736259853e-002	3.45108143924951e-002	381	C_3TC_MP	74	L	L74I	L74IC_3TC_MP	2835
V	-6.95978347034894e-002	6.32248454360029e-002	789	C_ATZ_MP	74	L	L74V	L74VC_ATZ_MP	6038
V	2.53609172034423e-002	5.20752083412929e-002	819	C_d4T_MP	74	L	L74V	L74VC_d4T_MP	6038
V	7.10060826438138e-002	6.83933526270181e-002	752	C_ddC_MP	74	L	L74V	L74VC_ddC_MP	6038
V	0.164491168136837	0.101053123260268	808	C_ABC_MP	74	L	L74V	L74VC_ABC_MP	6038
V	0.173314921227006	0.108414909393261	814	C_ddI_MP	74	L	L74V	L74VC_ddI_MP	6038
V	6.52283459369945e-002	6.15728577693649e-002	822	C_3TC_MP	74	L	L74V	L74VC_3TC_MP	6038
V	6.27795624906988e-002	5.08706768628837e-002	521	C_FTC_MP	74	L	L74V	L74VC_FTC_MP	6038
V	-3.25999529979109e-002	5.41688278672096e-002	713	C_TDF_MP	74	L	L74V	L74VC_TDF_MP	6038
A	-1.73321248051684e-002	5.38902880469924e-002	74	C_ATZ_MP	75	V	V75A	V75AC_ATZ_MP	568
A	8.26626497892475e-003	6.29776613391043e-002	75	C_d4T_MP	75	V	V75A	V75AC_d4T_MP	568
A	-3.51024317802351e-002	5.85542167380301e-002	77	C_ABC_MP	75	V	V75A	V75AC_ABC_MP	568
A	5.45426601096508e-003	5.51778688531405e-002	65	C_ddC_MP	75	V	V75A	V75AC_ddC_MP	568
A	2.67867106335174e-002	5.91187969529473e-002	76	C_ddI_MP	75	V	V75A	V75AC_ddI_MP	568
A	-2.0875219372193e-003	3.15855306572233e-002	55	C_FTC_MP	75	V	V75A	V75AC_FTC_MP	568
A	-5.07148185813704e-002	5.1384056637259e-002	68	C_TDF_MP	75	V	V75A	V75AC_TDF_MP	568
A	4.54978952937262e-003	5.3672909296567e-002	78	C_3TC_MP	75	V	V75A	V75AC_3TC_MP	568
I	5.88733051377856e-003	1.07877935740505e-002	226	C_ddI_MP	75	V	V75I	V75IC_ddI_MP	1704
I	1.39367641446713e-002	1.03715008113092e-002	206	C_ddC_MP	75	V	V75I	V75IC_ddC_MP	1704
I	1.85993418888217e-002	1.09561953895378e-002	173	C_FTC_MP	75	V	V75I	V75IC_FTC_MP	1704
I	1.88256657952718e-002	1.18529846347381e-002	221	C_d4T_MP	75	V	V75I	V75IC_d4T_MP	1704
I	1.91986955629678e-002	1.21398057616786e-002	208	C_TDF_MP	75	V	V75I	V75IC_TDF_MP	1704
I	3.74518656664647e-002	1.79713727384092e-002	218	C_ATZ_MP	75	V	V75I	V75IC_ATZ_MP	1704
I	2.29256369840516e-002	1.30020056640422e-002	229	C_3TC_MP	75	V	V75I	V75IC_3TC_MP	1704
I	1.60263843313934e-002	1.02442112460364e-002	223	C_ABC_MP	75	V	V75I	V75IC_ABC_MP	1704
L	2.78214589785338e-002	2.88631362856285e-002	29	C_ATZ_MP	75	V	V75L	V75LC_ATZ_MP	247
L	2.26002046979754e-002	2.78128534060059e-002	33	C_TDF_MP	75	V	V75L	V75LC_TDF_MP	247
L	1.46699562087394e-002	2.28558690931413e-002	33	C_3TC_MP	75	V	V75L	V75LC_3TC_MP	247
L	1.69593751067964e-002	2.35228031422842e-002	25	C_FTC_MP	75	V	V75L	V75LC_FTC_MP	247
L	8.7696799321242e-003	2.90147496191504e-002	33	C_d4T_MP	75	V	V75L	V75LC_d4T_MP	247
L	-1.41226558954121e-002	3.0060778275618e-002	33	C_ddI_MP	75	V	V75L	V75LC_ddI_MP	247
L	1.7208876424458e-003	2.5373722499035e-002	33	C_ABC_MP	75	V	V75L	V75LC_ABC_MP	247
L	-5.50883622544839e-003	2.36537267016506e-002	28	C_ddC_MP	75	V	V75L	V75LC_ddC_MP	247
M	4.89528259530175e-002	6.82275473388255e-002	300	C_3TC_MP	75	V	V75M	V75MC_3TC_MP	2218
M	4.61150894633943e-002	5.95218871451003e-002	255	C_TDF_MP	75	V	V75M	V75MC_TDF_MP	2218
M	3.7623808259372e-002	6.11470236100404e-002	208	C_FTC_MP	75	V	V75M	V75MC_FTC_MP	2218
M	2.60012902094433e-002	7.27019193349233e-002	299	C_ddI_MP	75	V	V75M	V75MC_ddI_MP	2218
M	1.01731435753087e-002	6.95988018087686e-002	283	C_ddC_MP	75	V	V75M	V75MC_ddC_MP	2218
M	6.85941623738792e-002	7.59878560378481e-002	285	C_ATZ_MP	75	V	V75M	V75MC_ATZ_MP	2218
M	1.44956224953454e-002	7.11917369009927e-002	291	C_ABC_MP	75	V	V75M	V75MC_ABC_MP	2218
M	5.64892442842428e-002	7.27698933986899e-002	297	C_d4T_MP	75	V	V75M	V75MC_d4T_MP	2218
S	0.106717947530192	9.75245200947548e-002	23	C_ddC_MP	75	V	V75S	V75SC_ddC_MP	185
S	5.09950297330433e-002	8.93917618819941e-002	21	C_ATZ_MP	75	V	V75S	V75SC_ATZ_MP	185
S	3.4338832206451e-002	0.121486902905032	25	C_3TC_MP	75	V	V75S	V75SC_3TC_MP	185
S	0.119015044374838	9.62914944776087e-002	24	C_ddI_MP	75	V	V75S	V75SC_ddI_MP	185
S	4.07907497809495e-002	0.133059807507778	20	C_FTC_MP	75	V	V75S	V75SC_FTC_MP	185
S	0.113543056663371	9.13124500697958e-002	23	C_d4T_MP	75	V	V75S	V75SC_d4T_MP	185
S	4.32130009042778e-002	7.48328199121573e-002	24	C_TDF_MP	75	V	V75S	V75SC_TDF_MP	185
S	3.82552031642883e-002	7.83730946166294e-002	25	C_ABC_MP	75	V	V75S	V75SC_ABC_MP	185
T	6.8845276585159e-002	7.86572671194443e-002	108	C_ATZ_MP	75	V	V75T	V75TC_ATZ_MP	813
T	0.106234543038145	8.472509412939e-002	112	C_3TC_MP	75	V	V75T	V75TC_3TC_MP	813
T	0.100916433589725	8.53227532788383e-002	111	C_d4T_MP	75	V	V75T	V75TC_d4T_MP	813
T	0.102065497426122	6.91588564675432e-002	66	C_FTC_MP	75	V	V75T	V75TC_FTC_MP	813
T	9.32798383295644e-002	7.24027578281517e-002	96	C_TDF_MP	75	V	V75T	V75TC_TDF_MP	813
T	0.165877106348098	0.112527292171035	110	C_ddI_MP	75	V	V75T	V75TC_ddI_MP	813
T	0.125575518260088	9.3287176499886e-002	110	C_ABC_MP	75	V	V75T	V75TC_ABC_MP	813
T	0.1608738840382	0.102001270259995	100	C_ddC_MP	75	V	V75T	V75TC_ddC_MP	813
E	-4.7103868982436e-002	0	1	C_3TC_MP	76	D	D76E	D76EC_3TC_MP	6
E	-0.103163781823195	0	1	C_ABC_MP	76	D	D76E	D76EC_ABC_MP	6
E	-0.746315265258254	0	1	C_ATZ_MP	76	D	D76E	D76EC_ATZ_MP	6
E	-0.230360650844267	0	1	C_ddI_MP	76	D	D76E	D76EC_ddI_MP	6
E	-3.1773368706613e-002	0	1	C_d4T_MP	76	D	D76E	D76EC_d4T_MP	6
E	-0.109654956876782	0	1	C_ddC_MP	76	D	D76E	D76EC_ddC_MP	6
N	-0.204051496004744	0	1	C_TDF_MP	76	D	D76N	D76NC_TDF_MP	8
N	0.25528972339311	0	1	C_FTC_MP	76	D	D76N	D76NC_FTC_MP	8
N	-0.122136846564663	0	1	C_ddI_MP	76	D	D76N	D76NC_ddI_MP	8
N	4.7478814635116e-002	0	1	C_ddC_MP	76	D	D76N	D76NC_ddC_MP	8
N	0.121519694117576	0	1	C_d4T_MP	76	D	D76N	D76NC_d4T_MP	8
N	-0.367125936699372	0	1	C_ATZ_MP	76	D	D76N	D76NC_ATZ_MP	8
N	-9.01110524069e-002	0	1	C_ABC_MP	76	D	D76N	D76NC_ABC_MP	8
N	8.16748129023801e-002	0	1	C_3TC_MP	76	D	D76N	D76NC_3TC_MP	8
L	9.1858941630985e-002	7.36275618629741e-002	179	C_TDF_MP	77	F	F77L	F77LC_TDF_MP	1471
L	8.37021274549331e-003	0.116963711080838	153	C_FTC_MP	77	F	F77L	F77LC_FTC_MP	1471
L	9.68811786107819e-002	7.84532458789712e-002	193	C_ddI_MP	77	F	F77L	F77LC_ddI_MP	1471
L	9.93420480671042e-002	7.78971123748751e-002	177	C_ddC_MP	77	F	F77L	F77LC_ddC_MP	1471
L	0.14648679821076	9.15438049833055e-002	193	C_d4T_MP	77	F	F77L	F77LC_d4T_MP	1471
L	0.322661246715845	0.15449500117153	186	C_ATZ_MP	77	F	F77L	F77LC_ATZ_MP	1471
L	8.92306698585713e-002	9.18446366791276e-002	193	C_ABC_MP	77	F	F77L	F77LC_ABC_MP	1471
L	2.4845349829286e-002	0.113190446754384	197	C_3TC_MP	77	F	F77L	F77LC_3TC_MP	1471
K	-1.2484625647195e-002	0	1	C_TDF_MP	78	R	R78K	R78KC_TDF_MP	7
K	0.261807550026783	0	1	C_ddI_MP	78	R	R78K	R78KC_ddI_MP	7
K	-0.178049474212385	0	1	C_ddC_MP	78	R	R78K	R78KC_ddC_MP	7
K	-0.235308854172347	0	1	C_d4T_MP	78	R	R78K	R78KC_d4T_MP	7
K	-0.457431531831465	0	1	C_ATZ_MP	78	R	R78K	R78KC_ATZ_MP	7
K	5.6192949378976e-002	0	1	C_ABC_MP	78	R	R78K	R78KC_ABC_MP	7
K	-0.313172930923735	0	1	C_3TC_MP	78	R	R78K	R78KC_3TC_MP	7
D	0.155128597685202	0.103334855901111	9	C_TDF_MP	79	E	E79D	E79DC_TDF_MP	73
D	0.527567882950797	0.522494715197251	7	C_FTC_MP	79	E	E79D	E79DC_FTC_MP	73
D	0.154212898438367	0.205612378894817	10	C_ddI_MP	79	E	E79D	E79DC_ddI_MP	73
D	0.334708828482617	0.215953812223245	7	C_ddC_MP	79	E	E79D	E79DC_ddC_MP	73
D	0.187545211959617	0.126666722268709	10	C_d4T_MP	79	E	E79D	E79DC_d4T_MP	73
D	0.156166242888157	0.429300144541106	10	C_ATZ_MP	79	E	E79D	E79DC_ATZ_MP	73
D	0.219221184642336	0.219036835055863	10	C_ABC_MP	79	E	E79D	E79DC_ABC_MP	73
D	0.373155373241113	0.521499809773562	10	C_3TC_MP	79	E	E79D	E79DC_3TC_MP	73
K	-6.7869731100836e-002	0.234972356004095	2	C_TDF_MP	79	E	E79K	E79KC_TDF_MP	14
K	-0.133467641032969	0.236686878057831	2	C_3TC_MP	79	E	E79K	E79KC_3TC_MP	14
K	-0.212907680787401	0.398393970601919	2	C_ATZ_MP	79	E	E79K	E79KC_ATZ_MP	14
K	-0.126692410512747	0.206478359861723	2	C_FTC_MP	79	E	E79K	E79KC_FTC_MP	14
K	9.82987395400183e-002	0.191138337266992	2	C_d4T_MP	79	E	E79K	E79KC_d4T_MP	14
K	-7.35486822273575e-002	0.263144293032221	2	C_ABC_MP	79	E	E79K	E79KC_ABC_MP	14
K	0.113971673798012	0.191751460062812	2	C_ddI_MP	79	E	E79K	E79KC_ddI_MP	14
Q	0.166670968799485	0	1	C_ddI_MP	79	E	E79Q	E79QC_ddI_MP	6
[truncated: 9,364 more rows]
