# Supplementary material for: Significantly Improved HIV Inhibitor Efficacy Prediction Employing Proteochemometric Models Generated From Antivirogram Data
Source: PLoS Comput Biol. 2013 Feb 21;9(2):e1002899. doi: 10.1371/journal.pcbi.1002899 (PMC3578754; doi:10.1371/journal.pcbi.1002899)
Supplement: Dataset S1 — Archive file containing tab delimited text files listing all present mutations for each drug type (NNRTI, NRTI and PI) and their effect as described by our final models. (ZIP) [file pcbi.1002899.s001.zip › pi.txt]

AminoAcid	Activity_Difference_Mean	Activity_Difference_StdDev	Activity_Difference_N	CMP	Residue_nr	WT_AminoAcid	Mutation	ID	Mutation_in_set_all_drugs
S	-2.19417082975083e-002	0.154184755481502	6	C_APV	1	P	P1S	P1SC_APV	12
S	0.239685800219581	0	1	C_DRV	1	P	P1S	P1SC_DRV	12
S	0.19881452225254	0	1	C_IDV	1	P	P1S	P1SC_IDV	12
S	7.49108490877701e-002	0	1	C_LPV	1	P	P1S	P1SC_LPV	12
S	-6.63051052791799e-002	0	1	C_NFV	1	P	P1S	P1SC_NFV	12
S	-0.29933937333083	0	1	C_RTV	1	P	P1S	P1SC_RTV	12
S	3.303861331642e-002	0	1	C_SQV	1	P	P1S	P1SC_SQV	12
E	-3.82586582981037e-002	5.65923260540537e-002	4	C_NFV	2	Q	Q2E	Q2EC_NFV	48
E	-0.270499296696434	4.51965181675835e-002	2	C_RTV	2	Q	Q2E	Q2EC_RTV	48
E	-0.121295511341311	3.73903175810378e-002	4	C_LPV	2	Q	Q2E	Q2EC_LPV	48
E	-8.81419513799643e-002	3.94329473912255e-002	4	C_SQV	2	Q	Q2E	Q2EC_SQV	48
E	-4.04020924748455e-002	6.03612554352989e-002	4	C_IDV	2	Q	Q2E	Q2EC_IDV	48
E	-9.66749080593931e-003	8.4627436542355e-003	3	C_DRV	2	Q	Q2E	Q2EC_DRV	48
E	3.45554426270714e-002	3.71585620066817e-002	3	C_ATV	2	Q	Q2E	Q2EC_ATV	48
E	-5.5096857569939e-002	0	2	C_TPV	2	Q	Q2E	Q2EC_TPV	48
E	-9.92459191814531e-002	8.03441160142794e-002	22	C_APV	2	Q	Q2E	Q2EC_APV	48
H	-0.314823607492042	0.288096320268581	2	C_SQV	2	Q	Q2H	Q2HC_SQV	18
H	-0.301790727168365	0.145460823261911	2	C_IDV	2	Q	Q2H	Q2HC_IDV	18
H	-0.598146538348862	0.231024885398246	2	C_NFV	2	Q	Q2H	Q2HC_NFV	18
H	-0.31783811348337	3.86872011375365e-002	2	C_RTV	2	Q	Q2H	Q2HC_RTV	18
H	-0.283322992658395	0.28986815039891	10	C_APV	2	Q	Q2H	Q2HC_APV	18
R	0.30136522006406	0	1	C_SQV	2	Q	Q2R	Q2RC_SQV	9
R	-0.21790879767484	0	1	C_RTV	2	Q	Q2R	Q2RC_RTV	9
R	4.73806194728501e-002	0	1	C_NFV	2	Q	Q2R	Q2RC_NFV	9
R	-2.31510454942598e-002	0	1	C_IDV	2	Q	Q2R	Q2RC_IDV	9
R	5.53574792896897e-002	0.175703821768425	5	C_APV	2	Q	Q2R	Q2RC_APV	9
S	-0.348840168708319	0	1	C_NFV	2	Q	Q2S	Q2SC_NFV	11
S	-0.299122330558051	0	1	C_LPV	2	Q	Q2S	Q2SC_LPV	11
S	-0.59315105884062	0	1	C_RTV	2	Q	Q2S	Q2SC_RTV	11
S	-3.51375720873393e-003	0	1	C_SQV	2	Q	Q2S	Q2SC_SQV	11
S	-0.255572865876586	0	1	C_IDV	2	Q	Q2S	Q2SC_IDV	11
S	-0.208889861756103	0.266912020250063	6	C_APV	2	Q	Q2S	Q2SC_APV	11
F	-3.25497084662728e-002	9.57295683588762e-002	4	C_TPV	3	V	V3F	V3FC_TPV	65
F	-0.228072707251613	0.159391750932085	5	C_SQV	3	V	V3F	V3FC_SQV	65
F	-0.448949751028391	0.122776755194372	5	C_RTV	3	V	V3F	V3FC_RTV	65
F	3.95435556855369e-002	0.165077952948351	5	C_NFV	3	V	V3F	V3FC_NFV	65
F	-0.361996177394883	8.37658874798862e-002	4	C_LPV	3	V	V3F	V3FC_LPV	65
F	-0.318559274244348	0.166711729228824	5	C_IDV	3	V	V3F	V3FC_IDV	65
F	-0.45871135045166	6.95967828595338e-002	4	C_DRV	3	V	V3F	V3FC_DRV	65
F	-0.318596560040515	0.158242728082689	4	C_ATV	3	V	V3F	V3FC_ATV	65
F	-0.333501418706069	0.270975087278981	29	C_APV	3	V	V3F	V3FC_APV	65
I	-0.150085319040691	0.161188550838226	10636	C_TPV	3	V	V3I	V3IC_TPV	282123
I	-3.93391740060052e-002	0.156343740416293	12875	C_DRV	3	V	V3I	V3IC_DRV	282123
I	-2.21176103831948e-002	0.164301735641455	135033	C_APV	3	V	V3I	V3IC_APV	282123
I	-6.64782507220095e-002	0.154050153454156	24700	C_IDV	3	V	V3I	V3IC_IDV	282123
I	-4.7335896803393e-002	0.155660994883833	24762	C_SQV	3	V	V3I	V3IC_SQV	282123
I	-8.53821738426578e-002	0.159634985850421	15743	C_LPV	3	V	V3I	V3IC_LPV	282123
I	8.19510692902383e-002	0.15146050392087	24670	C_NFV	3	V	V3I	V3IC_NFV	282123
I	-0.10115220894624	0.156441365467183	11972	C_ATV	3	V	V3I	V3IC_ATV	282123
I	-1.65211869219227e-002	0.160833166804907	21732	C_RTV	3	V	V3I	V3IC_RTV	282123
L	-0.68914232950994	0.3710481487525	4	C_TPV	3	V	V3L	V3LC_TPV	65
L	-0.480785273754998	0.326982327349558	29	C_APV	3	V	V3L	V3LC_APV	65
L	-0.491151396495291	0.30632676586142	5	C_SQV	3	V	V3L	V3LC_SQV	65
L	-0.480549360995534	0.308582621979632	5	C_RTV	3	V	V3L	V3LC_RTV	65
L	-0.325351410458332	0.321208698549024	5	C_NFV	3	V	V3L	V3LC_NFV	65
L	-0.620165828404322	0.340561774677408	4	C_LPV	3	V	V3L	V3LC_LPV	65
L	-0.628437128766143	0.338643548038778	4	C_ATV	3	V	V3L	V3LC_ATV	65
L	-0.516439996040483	0.319730015100123	5	C_IDV	3	V	V3L	V3LC_IDV	65
L	-0.545878343699197	0.320794359102803	4	C_DRV	3	V	V3L	V3LC_DRV	65
A	5.51257972403862e-002	0.138378761255752	51	C_RTV	4	T	T4A	T4AC_RTV	761
A	3.5360179930684e-002	0.133091128231258	56	C_NFV	4	T	T4A	T4AC_NFV	761
A	4.17554897310321e-002	0.133224926382701	56	C_SQV	4	T	T4A	T4AC_SQV	761
A	2.89132746775339e-002	0.136895442067864	54	C_LPV	4	T	T4A	T4AC_LPV	761
A	5.82015277620043e-002	0.134075788428053	56	C_IDV	4	T	T4A	T4AC_IDV	761
A	0.211902256085016	0.213761004720307	65	C_DRV	4	T	T4A	T4AC_DRV	761
A	6.95832778209974e-002	0.136626865989685	53	C_ATV	4	T	T4A	T4AC_ATV	761
A	6.00001228690671e-002	0.139965438443776	328	C_APV	4	T	T4A	T4AC_APV	761
A	0.103385553190971	0.140892146326008	42	C_TPV	4	T	T4A	T4AC_TPV	761
D	-0.253790295080135	0.303482387437785	2	C_RTV	4	T	T4D	T4DC_RTV	19
D	0.15537249969886	0	1	C_LPV	4	T	T4D	T4DC_LPV	19
D	-0.177050375603962	0.317979055549564	2	C_NFV	4	T	T4D	T4DC_NFV	19
D	-7.81536781846443e-002	0.324875757283363	10	C_APV	4	T	T4D	T4DC_APV	19
D	0.322025699023114	0	1	C_SQV	4	T	T4D	T4DC_SQV	19
D	-7.92850950714395e-002	0.3205799362795	2	C_IDV	4	T	T4D	T4DC_IDV	19
D	0.206898149955515	0	1	C_DRV	4	T	T4D	T4DC_DRV	19
P	1.05468492370903e-002	0.191669319692258	354	C_APV	4	T	T4P	T4PC_APV	791
P	-2.31167739368452e-002	0.185174225253989	62	C_SQV	4	T	T4P	T4PC_SQV	791
P	6.1163656347309e-002	0.180622436607948	61	C_IDV	4	T	T4P	T4PC_IDV	791
P	2.25316819620569e-002	0.177197361195269	56	C_LPV	4	T	T4P	T4PC_LPV	791
P	-8.1016657289191e-002	0.168157032247708	62	C_NFV	4	T	T4P	T4PC_NFV	791
P	6.54920222685297e-002	0.185253354968404	51	C_ATV	4	T	T4P	T4PC_ATV	791
P	3.21741648235958e-002	0.179257282601172	45	C_TPV	4	T	T4P	T4PC_TPV	791
P	-6.68467366168568e-003	0.203687078216728	51	C_RTV	4	T	T4P	T4PC_RTV	791
P	5.94849357678472e-002	0.172498757419731	49	C_DRV	4	T	T4P	T4PC_DRV	791
S	-8.96032781231362e-002	0.166048348522563	77	C_TPV	4	T	T4S	T4SC_TPV	1442
S	1.66283847969062e-002	0.156667279782541	115	C_SQV	4	T	T4S	T4SC_SQV	1442
S	-2.12266999713435e-002	0.155362627513638	99	C_RTV	4	T	T4S	T4SC_RTV	1442
S	-8.03350555757274e-004	0.150396619563428	114	C_NFV	4	T	T4S	T4SC_NFV	1442
S	-1.0798396257512e-002	0.155856087971564	94	C_LPV	4	T	T4S	T4SC_LPV	1442
S	5.66032358318381e-002	0.151835048929049	116	C_IDV	4	T	T4S	T4SC_IDV	1442
S	3.78591693317411e-002	0.155702158202946	87	C_DRV	4	T	T4S	T4SC_DRV	1442
S	2.16358970686571e-002	0.159621688577332	87	C_ATV	4	T	T4S	T4SC_ATV	1442
S	1.45543649438126e-002	0.155804270132661	653	C_APV	4	T	T4S	T4SC_APV	1442
F	0.219745838239532	0.284188427046466	6	C_TPV	5	L	L5F	L5FC_TPV	159
F	0.289036968110822	0.184737714154583	13	C_SQV	5	L	L5F	L5FC_SQV	159
F	0.327083607135027	0.171742736749796	13	C_RTV	5	L	L5F	L5FC_RTV	159
F	0.200471166728385	0.142269204708104	13	C_NFV	5	L	L5F	L5FC_NFV	159
F	0.440587051321864	0.196610614293583	11	C_LPV	5	L	L5F	L5FC_LPV	159
F	0.297632088644199	0.181374263780111	11	C_IDV	5	L	L5F	L5FC_IDV	159
F	0.464819150557098	0.338754119043046	8	C_DRV	5	L	L5F	L5FC_DRV	159
F	0.203234573876774	0.182879786130376	10	C_ATV	5	L	L5F	L5FC_ATV	159
F	0.306430288435129	0.205197553467182	74	C_APV	5	L	L5F	L5FC_APV	159
G	-3.50704361392102e-002	0	1	C_TPV	6	W	W6G	W6GC_TPV	14
G	5.7942500173784e-002	0	1	C_SQV	6	W	W6G	W6GC_SQV	14
G	-0.157197691873323	0	1	C_RTV	6	W	W6G	W6GC_RTV	14
G	-0.252265099551457	0	1	C_NFV	6	W	W6G	W6GC_NFV	14
G	4.37995990759001e-003	0	1	C_LPV	6	W	W6G	W6GC_LPV	14
G	-4.79269005650494e-002	0	1	C_IDV	6	W	W6G	W6GC_IDV	14
G	-6.55798004284269e-002	0.106630641091361	6	C_APV	6	W	W6G	W6GC_APV	14
G	0.165503239739472	0	1	C_DRV	6	W	W6G	W6GC_DRV	14
G	-1.90534444634177e-002	0	1	C_ATV	6	W	W6G	W6GC_ATV	14
L	0.4794775296704	0	1	C_DRV	6	W	W6L	W6LC_DRV	12
L	0.20270001181607	0	1	C_IDV	6	W	W6L	W6LC_IDV	12
L	0.11889930841147	0	1	C_LPV	6	W	W6L	W6LC_LPV	12
L	0.29957545585227	0	1	C_TPV	6	W	W6L	W6LC_TPV	12
L	0.18013109983611	0	1	C_NFV	6	W	W6L	W6LC_NFV	12
L	0.2665410522606	0	1	C_ATV	6	W	W6L	W6LC_ATV	12
L	0.213590505040344	6.61400180212725e-002	5	C_APV	6	W	W6L	W6LC_APV	12
L	0.31474757816522	0	1	C_SQV	6	W	W6L	W6LC_SQV	12
R	0.324644562807468	0.351245037780433	2	C_SQV	6	W	W6R	W6RC_SQV	18
R	0.218508255014822	0.405803153619264	2	C_RTV	6	W	W6R	W6RC_RTV	18
R	0.21087267505772	0.362437071022822	10	C_APV	6	W	W6R	W6RC_APV	18
R	0.144679844182642	0.344683402620013	2	C_NFV	6	W	W6R	W6RC_NFV	18
R	0.120427372357155	0.373606082378071	2	C_IDV	6	W	W6R	W6RC_IDV	18
D	-0.220727804201084	0.173117774759277	8	C_NFV	7	Q	Q7D	Q7DC_NFV	107
D	-0.1781178042563	0.149082647996287	7	C_LPV	7	Q	Q7D	Q7DC_LPV	107
D	-0.295334516353776	0.240709286618673	8	C_RTV	7	Q	Q7D	Q7DC_RTV	107
D	-0.206565386238514	0.179050383221426	8	C_IDV	7	Q	Q7D	Q7DC_IDV	107
D	6.89912066492639e-002	0.322232006903143	7	C_DRV	7	Q	Q7D	Q7DC_DRV	107
D	-8.81647652196426e-002	0.21499484498689	8	C_SQV	7	Q	Q7D	Q7DC_SQV	107
D	-0.33095833688745	0.243020727310732	7	C_ATV	7	Q	Q7D	Q7DC_ATV	107
D	-0.17232005838953	0.225597656091712	47	C_APV	7	Q	Q7D	Q7DC_APV	107
D	-5.84823776129219e-002	0.210456555302516	7	C_TPV	7	Q	Q7D	Q7DC_TPV	107
E	-2.35125875708864e-002	0.154759987326238	21	C_RTV	7	Q	Q7E	Q7EC_RTV	247
E	-8.46432410152706e-002	0.168551010787426	22	C_NFV	7	Q	Q7E	Q7EC_NFV	247
E	1.60000160636661e-002	0.133290833074136	12	C_LPV	7	Q	Q7E	Q7EC_LPV	247
E	-5.85547615791518e-002	0.158319953922732	121	C_APV	7	Q	Q7E	Q7EC_APV	247
E	-1.95384626936601e-002	0.149237105644259	22	C_SQV	7	Q	Q7E	Q7EC_SQV	247
E	-0.138214905198597	0.153022079590288	22	C_IDV	7	Q	Q7E	Q7EC_IDV	247
E	-2.3630586663496e-002	0.155781553733918	9	C_DRV	7	Q	Q7E	Q7EC_DRV	247
E	-8.04007763781046e-002	0.14269768068473	9	C_ATV	7	Q	Q7E	Q7EC_ATV	247
E	-0.190129664737563	0.165638048218544	9	C_TPV	7	Q	Q7E	Q7EC_TPV	247
H	-2.78898420710184e-002	0.193189548838195	8	C_SQV	7	Q	Q7H	Q7HC_SQV	90
H	-4.74971384075778e-002	0.189773178539543	8	C_IDV	7	Q	Q7H	Q7HC_IDV	90
H	-6.36393536660569e-002	0.120507372111287	5	C_DRV	7	Q	Q7H	Q7HC_DRV	90
H	-5.71179741668086e-002	0.200124212957609	43	C_APV	7	Q	Q7H	Q7HC_APV	90
H	-1.72587852684876e-003	0.22161416759962	5	C_LPV	7	Q	Q7H	Q7HC_LPV	90
H	8.9666500549908e-002	2.42333217936795e-003	2	C_TPV	7	Q	Q7H	Q7HC_TPV	90
H	-6.68548823751741e-002	0.211680870252479	7	C_RTV	7	Q	Q7H	Q7HC_RTV	90
H	-2.58945982903981e-002	0.19404146653521	8	C_NFV	7	Q	Q7H	Q7HC_NFV	90
H	7.10799296425399e-003	0.236371082987578	4	C_ATV	7	Q	Q7H	Q7HC_ATV	90
K	6.9621827729414e-002	0.118827970460164	2	C_SQV	7	Q	Q7K	Q7KC_SQV	21
K	0.197920447449045	0	1	C_RTV	7	Q	Q7K	Q7KC_RTV	21
K	-6.8780389698111e-002	0	1	C_TPV	7	Q	Q7K	Q7KC_TPV	21
K	5.96093055776705e-002	0.123047325737141	2	C_NFV	7	Q	Q7K	Q7KC_NFV	21
K	6.85520405904179e-002	0.122297843198702	10	C_APV	7	Q	Q7K	Q7KC_APV	21
K	-5.72479994883501e-002	0	1	C_LPV	7	Q	Q7K	Q7KC_LPV	21
K	6.2781511507363e-002	0.128646436427603	2	C_IDV	7	Q	Q7K	Q7KC_IDV	21
K	-8.44662197991997e-003	0	1	C_ATV	7	Q	Q7K	Q7KC_ATV	21
K	-2.6057878841922e-002	0	1	C_DRV	7	Q	Q7K	Q7KC_DRV	21
R	-0.20914707314942	0.142705981575578	3	C_TPV	7	Q	Q7R	Q7RC_TPV	137
R	-9.30539319431426e-002	0.237270731893394	70	C_APV	7	Q	Q7R	Q7RC_APV	137
R	-4.08500524814601e-003	0.236138593325115	3	C_ATV	7	Q	Q7R	Q7RC_ATV	137
R	-5.32896559736093e-002	0.172541231047419	3	C_DRV	7	Q	Q7R	Q7RC_DRV	137
R	-0.108729544086509	0.233648270621761	14	C_IDV	7	Q	Q7R	Q7RC_IDV	137
R	-4.80519663533787e-002	0.234089671000347	14	C_SQV	7	Q	Q7R	Q7RC_SQV	137
R	-0.111759615710313	0.264853919279948	3	C_LPV	7	Q	Q7R	Q7RC_LPV	137
R	-0.112532033991256	0.237172469664374	14	C_NFV	7	Q	Q7R	Q7RC_NFV	137
R	-0.157276515206917	0.268807055277663	13	C_RTV	7	Q	Q7R	Q7RC_RTV	137
D	2.47995434417203e-002	8.45086629229898e-002	5	C_APV	8	R	R8D	R8DC_APV	9
D	4.74543657983086e-002	0	1	C_SQV	8	R	R8D	R8DC_SQV	9
D	9.01014218660971e-003	0	1	C_IDV	8	R	R8D	R8DC_IDV	9
D	3.5459875648883e-002	0	1	C_RTV	8	R	R8D	R8DC_RTV	9
D	-0.115642499521985	0	1	C_NFV	8	R	R8D	R8DC_NFV	9
Q	0.708690254347389	0.191361276891968	4	C_TPV	8	R	R8Q	R8QC_TPV	55
Q	0.101416678008424	0.215580354448983	4	C_SQV	8	R	R8Q	R8QC_SQV	55
Q	5.16559070078237e-002	0.122037683335057	4	C_RTV	8	R	R8Q	R8QC_RTV	55
Q	-0.11313894043842	3.86241212577399e-002	4	C_NFV	8	R	R8Q	R8QC_NFV	55
Q	0.17363700761009	8.98231212368871e-002	4	C_LPV	8	R	R8Q	R8QC_LPV	55
Q	-4.13147260007122e-002	7.59250277157087e-002	4	C_IDV	8	R	R8Q	R8QC_IDV	55
Q	9.21335551740623e-002	0.115121770086706	3	C_DRV	8	R	R8Q	R8QC_DRV	55
Q	-0.108146734035362	0.114700675822234	4	C_ATV	8	R	R8Q	R8QC_ATV	55
Q	1.02771609090826e-002	0.166980733679454	24	C_APV	8	R	R8Q	R8QC_APV	55
C	-2.17711154665117e-002	0.150798356167497	16	C_ATV	10	L	L10C	L10CC_ATV	261
C	-1.52322393153233e-002	0.139685869777194	20	C_SQV	10	L	L10C	L10CC_SQV	261
C	-6.38204118641466e-002	0.150572003363221	16	C_DRV	10	L	L10C	L10CC_DRV	261
C	4.5044508369258e-002	0.153466368804586	20	C_RTV	10	L	L10C	L10CC_RTV	261
C	4.28081011658893e-002	0.156102226128196	117	C_APV	10	L	L10C	L10CC_APV	261
C	1.73659908218424e-002	0.146597357039269	20	C_IDV	10	L	L10C	L10CC_IDV	261
C	-0.192291593362451	0.133750655819815	15	C_TPV	10	L	L10C	L10CC_TPV	261
C	0.104779150364054	0.169887097423357	17	C_LPV	10	L	L10C	L10CC_LPV	261
C	7.44358802219338e-002	0.150266031398227	20	C_NFV	10	L	L10C	L10CC_NFV	261
F	0.100290009105946	7.39769823633063e-002	1627	C_IDV	10	L	L10F	L10FC_IDV	20840
F	7.73216246871901e-002	7.38294149187221e-002	1642	C_NFV	10	L	L10F	L10FC_NFV	20840
F	2.80027555785204e-002	7.36579383673766e-002	1506	C_RTV	10	L	L10F	L10FC_RTV	20840
F	0.10372547271465	7.39024364504401e-002	1645	C_SQV	10	L	L10F	L10FC_SQV	20840
F	0.153098621405258	7.67602330859422e-002	1406	C_DRV	10	L	L10F	L10FC_DRV	20840
F	0.190739349958908	7.84760447638915e-002	1430	C_LPV	10	L	L10F	L10FC_LPV	20840
F	-0.13072402457231	7.71392170623236e-002	919	C_TPV	10	L	L10F	L10FC_TPV	20840
F	5.41645074452051e-002	7.54545708188712e-002	1198	C_ATV	10	L	L10F	L10FC_ATV	20840
F	0.108903238681489	9.0814985916652e-002	9467	C_APV	10	L	L10F	L10FC_APV	20840
G	-8.0090100818028e-002	0	1	C_IDV	10	L	L10G	L10GC_IDV	9
G	6.37594588537378e-002	0	1	C_RTV	10	L	L10G	L10GC_RTV	9
G	-5.77732598777455e-002	8.0992228315269e-002	5	C_APV	10	L	L10G	L10GC_APV	9
G	-0.144933936934185	0	1	C_SQV	10	L	L10G	L10GC_SQV	9
G	6.4159987284458e-003	0	1	C_NFV	10	L	L10G	L10GC_NFV	9
H	1.12272932775112e-002	9.98268804367942e-002	4	C_ATV	10	L	L10H	L10HC_ATV	82
H	0.105743351833516	0.100759382229799	7	C_NFV	10	L	L10H	L10HC_NFV	82
H	-6.99451471189322e-002	0.112586342547901	4	C_TPV	10	L	L10H	L10HC_TPV	82
H	0.106517342567205	7.31304357359538e-002	5	C_LPV	10	L	L10H	L10HC_LPV	82
H	1.83146466664842e-002	0.102455738878734	7	C_SQV	10	L	L10H	L10HC_SQV	82
H	0.118409360085997	0.120413633284605	6	C_RTV	10	L	L10H	L10HC_RTV	82
H	8.64683627133594e-002	0.106487388307149	7	C_IDV	10	L	L10H	L10HC_IDV	82
H	-5.91216961473915e-002	9.98993573376168e-002	4	C_DRV	10	L	L10H	L10HC_DRV	82
H	7.60090750770041e-002	0.10625979384568	38	C_APV	10	L	L10H	L10HC_APV	82
I	3.30507357554639e-002	1.5118559171181e-002	36836	C_APV	10	L	L10I	L10IC_APV	76831
I	3.97721460171656e-002	1.21011391574283e-002	6655	C_NFV	10	L	L10I	L10IC_NFV	76831
I	2.21597146608019e-002	1.24745347713601e-002	4435	C_LPV	10	L	L10I	L10IC_LPV	76831
I	3.31348443042574e-002	1.18313192189895e-002	6599	C_IDV	10	L	L10I	L10IC_IDV	76831
I	1.53815632978587e-002	1.27911186031339e-002	3612	C_DRV	10	L	L10I	L10IC_DRV	76831
I	2.85350369703809e-002	1.18025379696725e-002	6646	C_SQV	10	L	L10I	L10IC_SQV	76831
I	4.85268592291204e-002	1.23972320612528e-002	6207	C_RTV	10	L	L10I	L10IC_RTV	76831
I	3.5285993560096e-002	1.33688447645851e-002	3230	C_ATV	10	L	L10I	L10IC_ATV	76831
I	5.4927878225348e-002	1.38157132825543e-002	2611	C_TPV	10	L	L10I	L10IC_TPV	76831
M	-2.90747507741707e-003	4.90190963311455e-002	15	C_DRV	10	L	L10M	L10MC_DRV	230
M	7.78910888890965e-003	4.65883991091851e-002	19	C_IDV	10	L	L10M	L10MC_IDV	230
M	-4.65822890171858e-003	4.59102608256889e-002	19	C_SQV	10	L	L10M	L10MC_SQV	230
M	1.68605409670024e-002	4.72863241696846e-002	19	C_NFV	10	L	L10M	L10MC_NFV	230
M	-2.25566128516032e-002	4.04933026055935e-002	12	C_RTV	10	L	L10M	L10MC_RTV	230
M	1.56224508965527e-002	5.35922576373228e-002	103	C_APV	10	L	L10M	L10MC_APV	230
M	-6.4542130944314e-004	3.04282424401415e-002	14	C_ATV	10	L	L10M	L10MC_ATV	230
M	-0.109121109396087	2.97748804953414e-002	14	C_TPV	10	L	L10M	L10MC_TPV	230
M	6.67135191811084e-002	5.26274141285267e-002	15	C_LPV	10	L	L10M	L10MC_LPV	230
N	4.72565239130517e-002	0.119631617524193	7	C_ATV	10	L	L10N	L10NC_ATV	92
N	0.199062378150773	0.110369373559106	7	C_LPV	10	L	L10N	L10NC_LPV	92
N	4.24651212009533e-002	0.116822209814241	7	C_SQV	10	L	L10N	L10NC_SQV	92
N	0.14926572546964	0.117127999556777	7	C_NFV	10	L	L10N	L10NC_NFV	92
N	-0.121155752391197	7.15101338786296e-002	4	C_TPV	10	L	L10N	L10NC_TPV	92
N	0.113833979620065	0.118794122125336	7	C_IDV	10	L	L10N	L10NC_IDV	92
N	0.121782003818485	0.127160784071024	41	C_APV	10	L	L10N	L10NC_APV	92
N	0.150074814153455	0.116016636536643	6	C_RTV	10	L	L10N	L10NC_RTV	92
N	-2.79351090787066e-002	0.120852303643368	6	C_DRV	10	L	L10N	L10NC_DRV	92
R	0.229686540448824	0.167576039595116	72	C_NFV	10	L	L10R	L10RC_NFV	803
R	8.75774135638773e-002	0.142408944215241	19	C_TPV	10	L	L10R	L10RC_TPV	803
R	0.114816742074413	0.165759731665307	72	C_SQV	10	L	L10R	L10RC_SQV	803
R	0.29707132430181	0.167273271043258	69	C_RTV	10	L	L10R	L10RC_RTV	803
R	0.221945874004297	0.167679553580937	70	C_IDV	10	L	L10R	L10RC_IDV	803
R	-3.11853812781959e-002	0.142685061026593	35	C_DRV	10	L	L10R	L10RC_DRV	803
R	0.179232299196059	0.156522656315169	43	C_LPV	10	L	L10R	L10RC_LPV	803
R	0.195919611769731	0.178652009496859	396	C_APV	10	L	L10R	L10RC_APV	803
R	9.18173002141212e-002	0.152777172262733	27	C_ATV	10	L	L10R	L10RC_ATV	803
S	-0.167885705447098	7.2228517941331e-002	3	C_DRV	10	L	L10S	L10SC_DRV	29
S	-8.1754562008325e-002	0.144920373086325	2	C_IDV	10	L	L10S	L10SC_IDV	29
S	-2.018835693237e-002	0.14728760823321	2	C_RTV	10	L	L10S	L10SC_RTV	29
S	-0.114397812372672	0.144507060418978	2	C_ATV	10	L	L10S	L10SC_ATV	29
S	-0.144951042735826	0.143547656029714	2	C_SQV	10	L	L10S	L10SC_SQV	29
S	-6.71570160251869e-002	0.151841059897455	12	C_APV	10	L	L10S	L10SC_APV	29
S	-2.748227418491e-002	0.14636473406587	2	C_LPV	10	L	L10S	L10SC_LPV	29
S	-0.182878704098062	0.144034452973743	2	C_TPV	10	L	L10S	L10SC_TPV	29
S	-3.2669266689435e-002	0.144881464140485	2	C_NFV	10	L	L10S	L10SC_NFV	29
T	1.61819853563931e-002	0.133802893937398	9	C_ATV	10	L	L10T	L10TC_ATV	155
T	-5.50267592796703e-004	0.122917921315705	12	C_SQV	10	L	L10T	L10TC_SQV	155
T	-9.34690818016578e-002	0.136502313176443	9	C_DRV	10	L	L10T	L10TC_DRV	155
T	5.72710185441385e-002	0.135200646823132	71	C_APV	10	L	L10T	L10TC_APV	155
T	6.23068445073907e-002	0.13746080160437	7	C_TPV	10	L	L10T	L10TC_TPV	155
T	0.139551935729953	0.133383912264504	11	C_RTV	10	L	L10T	L10TC_RTV	155
T	5.67938332260325e-002	0.122917716435193	12	C_IDV	10	L	L10T	L10TC_IDV	155
T	4.81444241004733e-002	0.12551543485109	12	C_LPV	10	L	L10T	L10TC_LPV	155
T	0.106783203460774	0.123487416217332	12	C_NFV	10	L	L10T	L10TC_NFV	155
V	8.33780582332393e-002	5.70036371488473e-002	8952	C_APV	10	L	L10V	L10VC_APV	19488
V	0.132247896858207	5.21645940861978e-002	1355	C_RTV	10	L	L10V	L10VC_RTV	19488
V	1.99463792221612e-002	5.18744341132265e-002	1115	C_DRV	10	L	L10V	L10VC_DRV	19488
V	8.31787517386679e-002	5.41628692719549e-002	1077	C_ATV	10	L	L10V	L10VC_ATV	19488
V	0.107580090924741	5.00039486270351e-002	1592	C_NFV	10	L	L10V	L10VC_NFV	19488
V	0.116131136564806	5.34272218108147e-002	945	C_TPV	10	L	L10V	L10VC_TPV	19488
V	8.15987115274697e-002	4.93418117128643e-002	1592	C_IDV	10	L	L10V	L10VC_IDV	19488
V	6.44944430352887e-002	4.90039220290619e-002	1598	C_SQV	10	L	L10V	L10VC_SQV	19488
V	6.03700410919526e-002	5.17642949092229e-002	1262	C_LPV	10	L	L10V	L10VC_LPV	19488
W	9.44095578796149e-002	3.1619409552055e-002	2	C_NFV	10	L	L10W	L10WC_NFV	28
W	-0.146904427994037	4.4327140986243e-002	2	C_TPV	10	L	L10W	L10WC_TPV	28
W	0.24800893273281	3.280904834483e-002	2	C_LPV	10	L	L10W	L10WC_LPV	28
W	0.14319523574275	7.58335948333637e-002	12	C_APV	10	L	L10W	L10WC_APV	28
W	0.137995238683609	3.56230385874605e-002	2	C_IDV	10	L	L10W	L10WC_IDV	28
W	0.138864057721718	3.32324597616955e-002	2	C_SQV	10	L	L10W	L10WC_SQV	28
W	7.86287144615949e-002	3.21668237252351e-002	2	C_ATV	10	L	L10W	L10WC_ATV	28
W	0.199696246365824	4.5033338480814e-002	2	C_DRV	10	L	L10W	L10WC_DRV	28
W	4.0098430862725e-002	3.0356717311645e-002	2	C_RTV	10	L	L10W	L10WC_RTV	28
Y	8.72981577015791e-002	8.60750664291936e-002	65	C_RTV	10	L	L10Y	L10YC_RTV	923
Y	0.136389921708396	9.20748173952154e-002	422	C_APV	10	L	L10Y	L10YC_APV	923
Y	0.206518932942554	8.15023818074964e-002	64	C_LPV	10	L	L10Y	L10YC_LPV	923
Y	0.111735446519175	8.09260192545759e-002	56	C_DRV	10	L	L10Y	L10YC_DRV	923
Y	0.134663539752156	8.4130287882044e-002	74	C_IDV	10	L	L10Y	L10YC_IDV	923
Y	-8.9495663590432e-002	0.107616058722217	42	C_TPV	10	L	L10Y	L10YC_TPV	923
Y	0.113759495163775	8.53971618939733e-002	72	C_SQV	10	L	L10Y	L10YC_SQV	923
Y	7.54202081480149e-002	8.73460386328921e-002	54	C_ATV	10	L	L10Y	L10YC_ATV	923
Y	0.118186247272281	8.42762416297127e-002	74	C_NFV	10	L	L10Y	L10YC_NFV	923
A	-0.300144236327456	0.260108041043364	9	C_SQV	11	V	V11A	V11AC_SQV	94
A	-0.307559278569065	0.232899680575927	9	C_IDV	11	V	V11A	V11AC_IDV	94
A	-0.240861492349363	0.282452915670798	2	C_DRV	11	V	V11A	V11AC_DRV	94
A	-0.348434611766276	0.242681522766259	9	C_RTV	11	V	V11A	V11AC_RTV	94
A	-0.249586957880688	0.282589852316093	2	C_ATV	11	V	V11A	V11AC_ATV	94
A	-0.296821120437481	0.249196067274675	48	C_APV	11	V	V11A	V11AC_APV	94
A	-0.188564697129409	0.249308911411369	4	C_LPV	11	V	V11A	V11AC_LPV	94
A	-0.266044348311645	0.272691445138893	2	C_TPV	11	V	V11A	V11AC_TPV	94
A	-0.262775009064481	0.248396353467612	9	C_NFV	11	V	V11A	V11AC_NFV	94
D	-7.36303167166e-002	4.92034192549348e-002	4	C_APV	11	V	V11D	V11DC_APV	8
D	-0.15102570352354	0	1	C_RTV	11	V	V11D	V11DC_RTV	8
D	-5.765047507278e-002	0	1	C_NFV	11	V	V11D	V11DC_NFV	8
D	-7.07844359741501e-002	0	1	C_SQV	11	V	V11D	V11DC_SQV	8
D	-1.506065229593e-002	0	1	C_IDV	11	V	V11D	V11DC_IDV	8
F	-0.120444987083292	0.20328600405061	6	C_RTV	11	V	V11F	V11FC_RTV	76
F	9.1113851962944e-002	0.289598052870434	5	C_LPV	11	V	V11F	V11FC_LPV	76
F	-6.98936880712272e-002	0.156458100085972	6	C_IDV	11	V	V11F	V11FC_IDV	76
F	6.32022449795478e-002	0.132007383836403	6	C_SQV	11	V	V11F	V11FC_SQV	76
F	-0.101102937395661	0.113410125254362	6	C_NFV	11	V	V11F	V11FC_NFV	76
F	-3.13255271819864e-003	0.217247148062296	35	C_APV	11	V	V11F	V11FC_APV	76
F	0.19133172769836	0.20056158666307	4	C_DRV	11	V	V11F	V11FC_DRV	76
F	-2.537449779467e-003	3.21454933810108e-002	3	C_TPV	11	V	V11F	V11FC_TPV	76
F	-7.3899311121536e-002	0.274859847305106	5	C_ATV	11	V	V11F	V11FC_ATV	76
G	-1.55910832274699e-002	0	1	C_NFV	11	V	V11G	V11GC_NFV	9
G	-0.19823739960759	0	1	C_RTV	11	V	V11G	V11GC_RTV	9
G	-0.141101778402628	7.80113904078438e-002	5	C_APV	11	V	V11G	V11GC_APV	9
G	-8.523393609811e-002	0	1	C_IDV	11	V	V11G	V11GC_IDV	9
G	-0.22013631471948	0	1	C_SQV	11	V	V11G	V11GC_SQV	9
I	-1.5765075084933e-002	0.111817743933851	702	C_SQV	11	V	V11I	V11IC_SQV	9322
I	3.08405434506235e-002	0.108142759067865	497	C_TPV	11	V	V11I	V11IC_TPV	9322
I	-4.5203058475195e-002	0.110496753727847	629	C_ATV	11	V	V11I	V11IC_ATV	9322
I	-3.3074902205979e-002	0.122481353377543	4124	C_APV	11	V	V11I	V11IC_APV	9322
I	-4.13065585581888e-002	0.110720173459503	676	C_LPV	11	V	V11I	V11IC_LPV	9322
I	0.108249008041765	0.112263574288593	642	C_DRV	11	V	V11I	V11IC_DRV	9322
I	-9.0532733637323e-002	0.111540903841072	695	C_NFV	11	V	V11I	V11IC_NFV	9322
I	-5.39380581002843e-002	0.112532647848271	697	C_IDV	11	V	V11I	V11IC_IDV	9322
I	-6.22956074701995e-002	0.113453596626739	660	C_RTV	11	V	V11I	V11IC_RTV	9322
L	-2.03961787268121e-002	0.126424735305797	175	C_RTV	11	V	V11L	V11LC_RTV	2431
L	4.71732126131438e-002	0.12817124818405	181	C_SQV	11	V	V11L	V11LC_SQV	2431
L	0.116278900745802	0.1295673263837	127	C_TPV	11	V	V11L	V11LC_TPV	2431
L	-5.37110157651722e-002	0.126583834585162	180	C_NFV	11	V	V11L	V11LC_NFV	2431
L	3.27343287320338e-002	0.129466007440444	180	C_LPV	11	V	V11L	V11LC_LPV	2431
L	2.89158711869135e-002	0.145464391521572	1077	C_APV	11	V	V11L	V11LC_APV	2431
L	3.56435108297184e-003	0.127464933149678	180	C_IDV	11	V	V11L	V11LC_IDV	2431
L	0.229698756140671	0.129989962627463	169	C_DRV	11	V	V11L	V11LC_DRV	2431
L	9.19099117043809e-003	0.128496668743812	162	C_ATV	11	V	V11L	V11LC_ATV	2431
M	5.85996249816434e-002	8.89086547255907e-002	3	C_NFV	11	V	V11M	V11MC_NFV	33
M	0.139322445956911	8.26114601921432e-002	3	C_SQV	11	V	V11M	V11MC_SQV	33
M	0.138992323552251	0.107364190792212	17	C_APV	11	V	V11M	V11MC_APV	33
M	0.248291289058531	0	2	C_LPV	11	V	V11M	V11MC_LPV	33
M	8.35636730779743e-002	8.3970035459369e-002	3	C_RTV	11	V	V11M	V11MC_RTV	33
M	9.58633117537897e-002	8.31302532696679e-002	3	C_IDV	11	V	V11M	V11MC_IDV	33
M	0.363796617575397	0	2	C_DRV	11	V	V11M	V11MC_DRV	33
T	0.166045477291601	0.124746507592258	16	C_TPV	11	V	V11T	V11TC_TPV	247
T	9.77322015555842e-002	0.128890446788638	109	C_APV	11	V	V11T	V11TC_APV	247
T	9.34075855929419e-002	0.120777619209719	19	C_SQV	11	V	V11T	V11TC_SQV	247
T	6.88612117000313e-002	0.126109271733387	16	C_ATV	11	V	V11T	V11TC_ATV	247
T	2.42258707095475e-002	0.120825386247992	16	C_DRV	11	V	V11T	V11TC_DRV	247
T	0.125759153036608	0.121658258155109	19	C_IDV	11	V	V11T	V11TC_IDV	247
T	7.29203573890575e-002	0.129457895983088	16	C_LPV	11	V	V11T	V11TC_LPV	247
T	5.7714316920266e-002	0.122739771123219	18	C_RTV	11	V	V11T	V11TC_RTV	247
T	0.173320416146405	0.124670492973906	18	C_NFV	11	V	V11T	V11TC_NFV	247
A	-2.5373508600027e-002	2.64762048003988e-002	200	C_DRV	12	T	T12A	T12AC_DRV	4376
A	-3.40067546383587e-002	2.65193040812941e-002	302	C_RTV	12	T	T12A	T12AC_RTV	4376
A	-5.15816744263003e-002	2.59759633425123e-002	388	C_NFV	12	T	T12A	T12AC_NFV	4376
A	-3.81144346272519e-002	2.59495478680408e-002	388	C_SQV	12	T	T12A	T12AC_SQV	4376
A	-5.40360779111979e-002	2.72537396164906e-002	196	C_ATV	12	T	T12A	T12AC_ATV	4376
A	-4.46363074400019e-002	2.59050163327511e-002	390	C_IDV	12	T	T12A	T12AC_IDV	4376
A	-4.5942720934419e-002	2.7257922828758e-002	186	C_TPV	12	T	T12A	T12AC_TPV	4376
A	-3.25525975662251e-002	2.66783335596632e-002	248	C_LPV	12	T	T12A	T12AC_LPV	4376
A	-3.74401624276972e-002	2.80622749570842e-002	2078	C_APV	12	T	T12A	T12AC_APV	4376
D	-3.65539880942484e-002	0.106481211219712	16	C_RTV	12	T	T12D	T12DC_RTV	219
D	-1.48821753981652e-002	8.70674846471164e-002	9	C_ATV	12	T	T12D	T12DC_ATV	219
D	-3.42174599444104e-002	0.115608986925192	12	C_LPV	12	T	T12D	T12DC_LPV	219
D	-1.35695436794102e-002	0.104715575330664	19	C_SQV	12	T	T12D	T12DC_SQV	219
D	3.32248029514243e-002	8.37329903589399e-002	10	C_DRV	12	T	T12D	T12DC_DRV	219
D	-1.64856602485314e-002	9.45982896917773e-002	7	C_TPV	12	T	T12D	T12DC_TPV	219
D	-6.42694474113942e-002	0.104993994305369	20	C_NFV	12	T	T12D	T12DC_NFV	219
D	-3.01323154632824e-002	0.108869309182925	106	C_APV	12	T	T12D	T12DC_APV	219
D	-4.78073132973687e-002	0.101843476403218	20	C_IDV	12	T	T12D	T12DC_IDV	219
E	-2.62759543647632e-002	6.89366846174571e-002	180	C_IDV	12	T	T12E	T12EC_IDV	2071
E	-3.20619014575613e-002	6.94764063067843e-002	178	C_NFV	12	T	T12E	T12EC_NFV	2071
E	-1.2698352182332e-002	7.71901552890063e-002	75	C_TPV	12	T	T12E	T12EC_TPV	2071
E	-1.93676680423854e-002	7.23846973989027e-002	159	C_RTV	12	T	T12E	T12EC_RTV	2071
E	-8.98601735883006e-003	8.40080308707414e-002	96	C_ATV	12	T	T12E	T12EC_ATV	2071
E	-5.66642920078816e-003	7.92962309053578e-002	118	C_LPV	12	T	T12E	T12EC_LPV	2071
E	-6.59648545280289e-003	6.9119799743181e-002	179	C_SQV	12	T	T12E	T12EC_SQV	2071
E	-1.42259526351346e-002	7.25504762782772e-002	984	C_APV	12	T	T12E	T12EC_APV	2071
E	1.08546862716079e-002	8.40005911306027e-002	102	C_DRV	12	T	T12E	T12EC_DRV	2071
G	3.49225446782792e-003	1.97926000415142e-002	5	C_IDV	12	T	T12G	T12GC_IDV	47
G	4.01694844192999e-003	0	1	C_LPV	12	T	T12G	T12GC_LPV	47
G	-8.68907859282697e-003	1.98052689350969e-002	5	C_NFV	12	T	T12G	T12GC_NFV	47
G	-4.62789722934026e-003	1.99194723106111e-002	5	C_RTV	12	T	T12G	T12GC_RTV	47
G	-3.94967856199975e-003	2.11734080124717e-002	26	C_APV	12	T	T12G	T12GC_APV	47
G	5.8222423508402e-003	1.98421701890938e-002	5	C_SQV	12	T	T12G	T12GC_SQV	47
H	3.65465649675066e-002	9.33224545516957e-002	23	C_APV	12	T	T12H	T12HC_APV	49
H	1.0415756141222e-002	8.8126453175018e-002	4	C_IDV	12	T	T12H	T12HC_IDV	49
H	5.75104476356361e-003	8.92764351107094e-002	4	C_NFV	12	T	T12H	T12HC_NFV	49
H	0.125405020788521	0.106663495958528	2	C_DRV	12	T	T12H	T12HC_DRV	49
H	6.40874789294482e-002	9.43554004645544e-002	3	C_LPV	12	T	T12H	T12HC_LPV	49
H	3.76169289842359e-002	9.75333428376605e-002	3	C_ATV	12	T	T12H	T12HC_ATV	49
H	3.73990209432598e-002	8.95552697659662e-002	4	C_SQV	12	T	T12H	T12HC_SQV	49
H	7.12464441272585e-002	0.105094847795393	2	C_TPV	12	T	T12H	T12HC_TPV	49
H	2.70941951265622e-002	8.57202369115343e-002	4	C_RTV	12	T	T12H	T12HC_RTV	49
I	2.12824632622103e-002	7.40620721169314e-002	111	C_ATV	12	T	T12I	T12IC_ATV	2379
I	3.11583813219993e-002	7.74967109381639e-002	176	C_RTV	12	T	T12I	T12IC_RTV	2379
I	3.09573266375571e-002	7.75963956061958e-002	1125	C_APV	12	T	T12I	T12IC_APV	2379
I	2.96227570052166e-002	7.48417685024298e-002	202	C_NFV	12	T	T12I	T12IC_NFV	2379
I	5.04615813781875e-002	7.57218011909363e-002	136	C_LPV	12	T	T12I	T12IC_LPV	2379
I	1.73273916622208e-002	7.58725555306345e-002	207	C_IDV	12	T	T12I	T12IC_IDV	2379
I	6.03931207934674e-002	7.38109519440381e-002	115	C_DRV	12	T	T12I	T12IC_DRV	2379
I	3.02507612368254e-002	7.45788951355528e-002	100	C_TPV	12	T	T12I	T12IC_TPV	2379
I	8.58796054914452e-003	7.58592702011656e-002	207	C_SQV	12	T	T12I	T12IC_SQV	2379
K	-2.05651872847678e-002	8.90553068826335e-002	1255	C_APV	12	T	T12K	T12KC_APV	2695
K	-2.16490149073807e-002	9.63716860397807e-002	121	C_TPV	12	T	T12K	T12KC_TPV	2695
K	-1.81169086011667e-002	9.31975365155599e-002	172	C_LPV	12	T	T12K	T12KC_LPV	2695
K	-1.15836413742456e-002	0.100215836708407	132	C_ATV	12	T	T12K	T12KC_ATV	2695
K	-2.79069403768096e-002	8.76890842265977e-002	221	C_IDV	12	T	T12K	T12KC_IDV	2695
K	-1.88248759796646e-002	8.70552515829503e-002	223	C_SQV	12	T	T12K	T12KC_SQV	2695
K	-2.21785800588397e-002	8.77055240977471e-002	223	C_NFV	12	T	T12K	T12KC_NFV	2695
K	-2.61564789451449e-002	9.05152265986119e-002	197	C_RTV	12	T	T12K	T12KC_RTV	2695
K	-9.64767426439935e-003	9.71002082563339e-002	151	C_DRV	12	T	T12K	T12KC_DRV	2695
L	7.0978775547783e-002	6.18563043001672e-002	3	C_NFV	12	T	T12L	T12LC_NFV	35
L	9.1795938786304e-002	0	1	C_TPV	12	T	T12L	T12LC_TPV	35
L	5.22529098820077e-002	6.13977784183427e-002	3	C_SQV	12	T	T12L	T12LC_SQV	35
L	8.09326379591343e-002	6.14321523348272e-002	3	C_RTV	12	T	T12L	T12LC_RTV	35
L	0.140082197140682	0	1	C_DRV	12	T	T12L	T12LC_DRV	35
L	5.9162156883993e-002	6.07867283764525e-002	3	C_IDV	12	T	T12L	T12LC_IDV	35
L	0.135126680774506	9.29481909185648e-003	2	C_LPV	12	T	T12L	T12LC_LPV	35
L	9.74396034139285e-002	8.7253468128695e-003	2	C_ATV	12	T	T12L	T12LC_ATV	35
L	8.16390221393844e-002	6.41273533574659e-002	17	C_APV	12	T	T12L	T12LC_APV	35
M	-6.70322753523447e-003	5.95678807419408e-002	8	C_RTV	12	T	T12M	T12MC_RTV	140
M	3.2265923183658e-002	6.03793036892974e-002	8	C_DRV	12	T	T12M	T12MC_DRV	140
M	-4.40720343727837e-002	6.40892460119642e-002	8	C_ATV	12	T	T12M	T12MC_ATV	140
M	-3.69570420656542e-002	6.036577285995e-002	8	C_TPV	12	T	T12M	T12MC_TPV	140
M	-4.0620988910145e-002	5.73789668307201e-002	12	C_SQV	12	T	T12M	T12MC_SQV	140
M	-4.74833095059481e-002	5.87004445845585e-002	12	C_NFV	12	T	T12M	T12MC_NFV	140
M	-2.19219951662069e-002	6.48905188922372e-002	63	C_APV	12	T	T12M	T12MC_APV	140
M	-5.0253397412124e-002	5.56821121404289e-002	12	C_IDV	12	T	T12M	T12MC_IDV	140
M	-5.72070424801945e-004	5.69019036398734e-002	9	C_LPV	12	T	T12M	T12MC_LPV	140
N	-2.81184102970681e-002	8.07945266408439e-002	1090	C_APV	12	T	T12N	T12NC_APV	2346
N	-3.47657001425453e-002	7.72334758895587e-002	163	C_RTV	12	T	T12N	T12NC_RTV	2346
N	-4.35782481069596e-002	7.31125441680641e-002	112	C_TPV	12	T	T12N	T12NC_TPV	2346
N	1.55655624124405e-002	6.93792673243923e-002	124	C_DRV	12	T	T12N	T12NC_DRV	2346
N	-6.20351771932623e-002	7.72464042324646e-002	201	C_NFV	12	T	T12N	T12NC_NFV	2346
N	-1.21506971599688e-002	7.181043135261e-002	134	C_LPV	12	T	T12N	T12NC_LPV	2346
N	-5.18405314755185e-002	7.65554266296221e-002	202	C_IDV	12	T	T12N	T12NC_IDV	2346
N	-2.14259939692838e-002	7.64588142870416e-002	202	C_SQV	12	T	T12N	T12NC_SQV	2346
N	-4.08098843763473e-002	7.27000637246761e-002	118	C_ATV	12	T	T12N	T12NC_ATV	2346
P	-2.35320180234362e-002	8.51005689590756e-002	572	C_RTV	12	T	T12P	T12PC_RTV	7788
P	3.91837500927461e-002	9.08687183334065e-002	412	C_DRV	12	T	T12P	T12PC_DRV	7788
P	-5.06907682517788e-002	9.01392799624999e-002	324	C_TPV	12	T	T12P	T12PC_TPV	7788
P	-2.66965758252783e-002	9.38258812960044e-002	3650	C_APV	12	T	T12P	T12PC_APV	7788
P	-4.10518642591862e-002	8.51603110212691e-002	661	C_SQV	12	T	T12P	T12PC_SQV	7788
P	-5.69032851611465e-002	9.14492310208708e-002	388	C_ATV	12	T	T12P	T12PC_ATV	7788
P	1.28309172775417e-003	9.03418064876142e-002	470	C_LPV	12	T	T12P	T12PC_LPV	7788
P	-6.07346708569514e-002	8.48030625502365e-002	657	C_IDV	12	T	T12P	T12PC_IDV	7788
P	-6.69731358733094e-002	8.59006869129488e-002	654	C_NFV	12	T	T12P	T12PC_NFV	7788
Q	-8.74892227642465e-003	6.00508514418935e-002	307	C_APV	12	T	T12Q	T12QC_APV	672
Q	1.61597397048591e-004	6.46134229657119e-002	42	C_LPV	12	T	T12Q	T12QC_LPV	672
Q	-1.96608601929639e-002	5.89000858685935e-002	55	C_IDV	12	T	T12Q	T12QC_IDV	672
Q	-1.06022670032197e-002	6.56728393733829e-002	35	C_TPV	12	T	T12Q	T12QC_TPV	672
Q	-6.28887896511363e-003	6.40899313510271e-002	37	C_ATV	12	T	T12Q	T12QC_ATV	672
Q	-8.03229874529829e-003	5.82741968034086e-002	55	C_SQV	12	T	T12Q	T12QC_SQV	672
Q	-1.68793253158094e-002	5.84326125233323e-002	55	C_NFV	12	T	T12Q	T12QC_NFV	672
Q	1.42076091989716e-002	6.40622126976005e-002	40	C_DRV	12	T	T12Q	T12QC_DRV	672
Q	-1.72729784508438e-002	5.56180389530198e-002	46	C_RTV	12	T	T12Q	T12QC_RTV	672
R	-6.18310843894482e-002	7.5528946647832e-002	6	C_TPV	12	T	T12R	T12RC_TPV	196
R	-6.86279677979875e-002	9.67550323725084e-002	7	C_ATV	12	T	T12R	T12RC_ATV	196
R	-8.56699791415896e-002	9.48308611387004e-002	11	C_LPV	12	T	T12R	T12RC_LPV	196
R	-6.45381518524569e-002	9.27881089734493e-002	17	C_SQV	12	T	T12R	T12RC_SQV	196
R	-7.05160183336681e-002	8.99713511762539e-002	7	C_DRV	12	T	T12R	T12RC_DRV	196
R	-7.57923209026868e-002	9.45855302565432e-002	18	C_NFV	12	T	T12R	T12RC_NFV	196
R	-7.50350970124061e-002	9.3390507071665e-002	97	C_APV	12	T	T12R	T12RC_APV	196
R	-8.34347654285331e-002	9.04932642192703e-002	15	C_RTV	12	T	T12R	T12RC_RTV	196
R	-8.39096679479061e-002	9.39557385589077e-002	18	C_IDV	12	T	T12R	T12RC_IDV	196
S	-1.61202909224309e-002	3.89906044291376e-002	1317	C_SQV	12	T	T12S	T12SC_SQV	15988
S	-2.57678954226874e-002	3.96381199997424e-002	1041	C_RTV	12	T	T12S	T12SC_RTV	15988
S	-1.81329120191448e-002	3.92900278395427e-002	1024	C_LPV	12	T	T12S	T12SC_LPV	15988
S	-3.01945382700052e-002	3.83197060156396e-002	881	C_TPV	12	T	T12S	T12SC_TPV	15988
S	-2.36111991850448e-002	4.18031197642047e-002	7274	C_APV	12	T	T12S	T12SC_APV	15988
S	-4.58766736030886e-002	3.94147345463763e-002	1299	C_NFV	12	T	T12S	T12SC_NFV	15988
S	-7.5887646356233e-003	3.92841151123014e-002	926	C_DRV	12	T	T12S	T12SC_DRV	15988
S	-3.68315672988822e-002	3.97152222143997e-002	912	C_ATV	12	T	T12S	T12SC_ATV	15988
S	-3.34319644717444e-002	3.91387820621349e-002	1314	C_IDV	12	T	T12S	T12SC_IDV	15988
V	-4.579735825395e-003	4.30604809594909e-002	20	C_TPV	12	T	T12V	T12VC_TPV	644
V	1.43663551843131e-002	5.34116771954117e-002	312	C_APV	12	T	T12V	T12VC_APV	644
V	9.50540874083104e-006	5.15526606409268e-002	57	C_SQV	12	T	T12V	T12VC_SQV	644
V	-4.46459466760844e-003	5.5252898345904e-002	27	C_ATV	12	T	T12V	T12VC_ATV	644
V	1.7518910962148e-002	5.47402299301644e-002	51	C_RTV	12	T	T12V	T12VC_RTV	644
V	1.38525327858151e-002	4.61505529488905e-002	29	C_DRV	12	T	T12V	T12VC_DRV	644
V	2.04188339216387e-002	5.76508072358125e-002	35	C_LPV	12	T	T12V	T12VC_LPV	644
V	1.76732925635966e-002	5.07826294124445e-002	56	C_NFV	12	T	T12V	T12VC_NFV	644
V	9.63851931902797e-003	5.17396715459003e-002	57	C_IDV	12	T	T12V	T12VC_IDV	644
A	-0.148935559245341	0.142152131389516	112	C_NFV	13	I	I13A	I13AC_NFV	1471
A	-0.136252710455192	0.139874626344589	104	C_LPV	13	I	I13A	I13AC_LPV	1471
A	-0.131277899756732	0.137480024611579	100	C_RTV	13	I	I13A	I13AC_RTV	1471
A	-0.153881235852843	0.139386996095669	112	C_IDV	13	I	I13A	I13AC_IDV	1471
A	-6.98855301828254e-002	0.134096743930996	97	C_DRV	13	I	I13A	I13AC_DRV	1471
A	-0.106589153707732	0.140028435373539	112	C_SQV	13	I	I13A	I13AC_SQV	1471
A	-0.114855651686764	0.139166137735985	97	C_ATV	13	I	I13A	I13AC_ATV	1471
A	-8.38917422339062e-002	0.141757261941697	85	C_TPV	13	I	I13A	I13AC_TPV	1471
A	-0.124022669139308	0.142310456177737	652	C_APV	13	I	I13A	I13AC_APV	1471
L	-8.23687638705432e-003	2.03731678568717e-002	9	C_DRV	13	I	I13L	I13LC_DRV	110
L	8.12801365220777e-003	2.06683437405262e-002	8	C_ATV	13	I	I13L	I13LC_ATV	110
L	1.07540290691439e-002	2.1048436430716e-002	8	C_SQV	13	I	I13L	I13LC_SQV	110
L	1.31796560313687e-002	2.11388521760133e-002	8	C_RTV	13	I	I13L	I13LC_RTV	110
L	6.38549619396998e-003	2.14783523634731e-002	8	C_IDV	13	I	I13L	I13LC_IDV	110
L	1.75950199982912e-002	2.09139369573189e-002	8	C_LPV	13	I	I13L	I13LC_LPV	110
L	5.09409286140056e-003	9.31123857177297e-003	5	C_TPV	13	I	I13L	I13LC_TPV	110
L	-7.49313023349499e-003	2.21707294700544e-002	8	C_NFV	13	I	I13L	I13LC_NFV	110
L	5.81553983510683e-003	2.33437273187304e-002	48	C_APV	13	I	I13L	I13LC_APV	110
M	3.35775218978728e-002	0.128063343008401	34	C_SQV	13	I	I13M	I13MC_SQV	455
M	5.28204320908967e-002	0.12759263849213	28	C_RTV	13	I	I13M	I13MC_RTV	455
M	-3.9734287730512e-002	0.130535437701841	27	C_TPV	13	I	I13M	I13MC_TPV	455
M	-6.69513266685295e-002	0.130182366494636	35	C_NFV	13	I	I13M	I13MC_NFV	455
M	5.47488271647453e-003	0.136173675706783	200	C_APV	13	I	I13M	I13MC_APV	455
M	2.73494366600894e-002	0.13159350880482	31	C_ATV	13	I	I13M	I13MC_ATV	455
M	4.26204440532576e-002	0.133523983944496	33	C_LPV	13	I	I13M	I13MC_LPV	455
M	-1.06388458231651e-002	0.128260768984746	35	C_IDV	13	I	I13M	I13MC_IDV	455
M	-1.90537016665142e-002	0.135249332383881	32	C_DRV	13	I	I13M	I13MC_DRV	455
V	9.11004480052791e-003	5.42912112221374e-002	38497	C_APV	13	I	I13V	I13VC_APV	82421
V	3.22205975612591e-002	5.51019190821766e-002	3613	C_TPV	13	I	I13V	I13VC_TPV	82421
V	3.54965605220532e-003	5.01777657692011e-002	6884	C_SQV	13	I	I13V	I13VC_SQV	82421
V	1.37442466154958e-003	5.58142715985889e-002	4131	C_ATV	13	I	I13V	I13VC_ATV	82421
V	3.743963963578e-002	5.52200282368422e-002	4347	C_DRV	13	I	I13V	I13VC_DRV	82421
V	-2.41051634501997e-004	5.0642946369335e-002	6868	C_IDV	13	I	I13V	I13VC_IDV	82421
V	-5.1668701636809e-003	5.1010996504676e-002	6085	C_RTV	13	I	I13V	I13VC_RTV	82421
V	-1.80422138978433e-002	5.32894512768727e-002	5141	C_LPV	13	I	I13V	I13VC_LPV	82421
V	3.08986361514437e-002	5.01024937275502e-002	6855	C_NFV	13	I	I13V	I13VC_NFV	82421
E	-0.132149647519454	2.91017717296042e-002	9	C_DRV	14	K	K14E	K14EC_DRV	181
E	-0.113182238969997	3.73011124664583e-002	15	C_IDV	14	K	K14E	K14EC_IDV	181
E	-0.145114907585765	2.91274330094224e-002	9	C_LPV	14	K	K14E	K14EC_LPV	181
E	-0.102722123093691	3.88088925771015e-002	16	C_NFV	14	K	K14E	K14EC_NFV	181
E	-0.116157289385702	3.16251628650253e-002	8	C_ATV	14	K	K14E	K14EC_ATV	181
E	-0.131660997124717	3.96885723620239e-002	14	C_RTV	14	K	K14E	K14EC_RTV	181
E	-0.13925762321072	2.81921407131443e-002	8	C_TPV	14	K	K14E	K14EC_TPV	181
E	-0.112025109992973	3.93057617880928e-002	16	C_SQV	14	K	K14E	K14EC_SQV	181
E	-0.119930480023679	4.02204660732991e-002	86	C_APV	14	K	K14E	K14EC_APV	181
G	3.1859188958333e-002	0	1	C_DRV	14	K	K14G	K14GC_DRV	23
G	7.58160910236689e-002	8.6529495704351e-003	2	C_IDV	14	K	K14G	K14GC_IDV	23
G	1.9028307904168e-002	0	1	C_LPV	14	K	K14G	K14GC_LPV	23
G	1.8407756730339e-002	0	1	C_TPV	14	K	K14G	K14GC_TPV	23
G	0.112140930392548	8.6692424145825e-003	2	C_NFV	14	K	K14G	K14GC_NFV	23
G	6.6529766937766e-002	0	1	C_ATV	14	K	K14G	K14GC_ATV	23
G	1.43598138847785e-002	1.06792863443973e-002	2	C_RTV	14	K	K14G	K14GC_RTV	23
G	5.81715829642186e-002	3.54102715634256e-002	11	C_APV	14	K	K14G	K14GC_APV	23
G	6.88068494498885e-002	1.29713498557315e-002	2	C_SQV	14	K	K14G	K14GC_SQV	23
I	-6.17282008853387e-002	0.263254968463945	12	C_NFV	14	K	K14I	K14IC_NFV	169
I	-8.45429553560086e-002	0.249442132810261	14	C_SQV	14	K	K14I	K14IC_SQV	169
I	-0.142636437521348	0.237348110364806	12	C_LPV	14	K	K14I	K14IC_LPV	169
I	-6.86759473202879e-002	0.291903093808177	8	C_RTV	14	K	K14I	K14IC_RTV	169
I	-5.30181064246638e-002	0.256883733871341	14	C_IDV	14	K	K14I	K14IC_IDV	169
I	-8.96091411173593e-002	0.23130603944038	12	C_TPV	14	K	K14I	K14IC_TPV	169
I	-8.11808513893985e-002	0.257117833053191	73	C_APV	14	K	K14I	K14IC_APV	169
I	-0.14444939583951	0.230586001883708	12	C_ATV	14	K	K14I	K14IC_ATV	169
I	-0.129953840342296	0.216524564065599	12	C_DRV	14	K	K14I	K14IC_DRV	169
M	-3.48126947907151e-002	0.112322079962962	11	C_NFV	14	K	K14M	K14MC_NFV	128
M	-9.14577021686224e-002	9.83883931745303e-002	7	C_TPV	14	K	K14M	K14MC_TPV	128
M	-7.10356735490626e-002	0.131091442778363	8	C_LPV	14	K	K14M	K14MC_LPV	128
M	-0.113452905113152	9.88738046726977e-002	7	C_ATV	14	K	K14M	K14MC_ATV	128
M	-1.1004150706721e-002	0.10885402961205	6	C_RTV	14	K	K14M	K14MC_RTV	128
M	-4.47774214741254e-002	0.111750519686346	11	C_IDV	14	K	K14M	K14MC_IDV	128
M	-5.28145690120718e-002	0.117452409228494	58	C_APV	14	K	K14M	K14MC_APV	128
M	-8.13441500967593e-002	0.125560737314485	9	C_DRV	14	K	K14M	K14MC_DRV	128
M	-8.51505245452628e-002	0.1146595559428	11	C_SQV	14	K	K14M	K14MC_SQV	128
N	2.7995643099814e-002	0.136838807561958	19	C_TPV	14	K	K14N	K14NC_TPV	379
N	-4.96043048206091e-003	0.164067597329284	31	C_IDV	14	K	K14N	K14NC_IDV	379
N	-3.77117369397409e-002	0.152400768314262	27	C_RTV	14	K	K14N	K14NC_RTV	379
N	-1.31895361851198e-002	0.161378363905034	176	C_APV	14	K	K14N	K14NC_APV	379
N	3.5721911245583e-002	0.148823861404968	20	C_ATV	14	K	K14N	K14NC_ATV	379
N	3.52185301862062e-003	0.163350240936084	31	C_SQV	14	K	K14N	K14NC_SQV	379
N	5.41573617340062e-003	0.161423151769692	31	C_NFV	14	K	K14N	K14NC_NFV	379
N	-3.73989314943044e-002	0.158747251160368	25	C_LPV	14	K	K14N	K14NC_LPV	379
N	-1.557147537238e-002	0.130781428489738	19	C_DRV	14	K	K14N	K14NC_DRV	379
Q	6.77372824951765e-003	3.22232125920066e-002	23	C_SQV	14	K	K14Q	K14QC_SQV	334
Q	6.07967047083079e-003	2.73528257685144e-002	28	C_RTV	14	K	K14Q	K14QC_RTV	334
Q	5.98988112985304e-003	3.24980838735481e-002	22	C_ATV	14	K	K14Q	K14QC_ATV	334
Q	6.96513804944219e-003	3.29015355680155e-002	142	C_APV	14	K	K14Q	K14QC_APV	334
Q	1.7431339840358e-003	3.1922302063025e-002	29	C_DRV	14	K	K14Q	K14QC_DRV	334
Q	1.01658715294031e-002	3.39584991360108e-002	23	C_IDV	14	K	K14Q	K14QC_IDV	334
Q	-3.8952228707759e-003	3.36356623809151e-002	22	C_LPV	14	K	K14Q	K14QC_LPV	334
Q	3.74617096006552e-003	3.36559170467785e-002	22	C_TPV	14	K	K14Q	K14QC_TPV	334
Q	1.77198298909113e-002	3.3289636224775e-002	23	C_NFV	14	K	K14Q	K14QC_NFV	334
R	6.70271791788594e-003	4.7143103511368e-002	2444	C_IDV	14	K	K14R	K14RC_IDV	28479
R	2.48191338818699e-002	4.81740168995036e-002	2124	C_RTV	14	K	K14R	K14RC_RTV	28479
R	1.79125947294638e-002	4.71620415556514e-002	2448	C_SQV	14	K	K14R	K14RC_SQV	28479
R	3.71307196856649e-002	5.53104351503039e-002	1366	C_DRV	14	K	K14R	K14RC_DRV	28479
R	3.64592024168358e-002	5.19485020084836e-002	1685	C_LPV	14	K	K14R	K14RC_LPV	28479
R	2.96955793502529e-002	5.02100732842572e-002	1177	C_TPV	14	K	K14R	K14RC_TPV	28479
R	-6.95295690607642e-003	4.73712186538257e-002	2432	C_NFV	14	K	K14R	K14RC_NFV	28479
R	1.56204214243818e-002	5.00382769487997e-002	13478	C_APV	14	K	K14R	K14RC_APV	28479
R	2.49919486031099e-002	5.32021223865191e-002	1325	C_ATV	14	K	K14R	K14RC_ATV	28479
S	-1.70975480511385e-002	3.59903464772234e-002	7	C_ATV	14	K	K14S	K14SC_ATV	92
S	-6.35320232454208e-002	3.23737912391368e-002	7	C_LPV	14	K	K14S	K14SC_LPV	92
S	-2.05747168246409e-002	4.43454783488957e-002	39	C_APV	14	K	K14S	K14SC_APV	92
S	2.19482661094321e-002	3.56776529911132e-002	6	C_NFV	14	K	K14S	K14SC_NFV	92
S	-3.31531009919943e-002	2.86128499299429e-002	3	C_RTV	14	K	K14S	K14SC_RTV	92
S	-7.40966908965907e-003	3.72998307736047e-002	8	C_SQV	14	K	K14S	K14SC_SQV	92
S	-9.3632502209143e-003	3.79404629795307e-002	8	C_IDV	14	K	K14S	K14SC_IDV	92
S	-4.4082029851982e-002	3.60896655262367e-002	7	C_DRV	14	K	K14S	K14SC_DRV	92
S	-5.37240354837564e-002	3.70311425061228e-002	7	C_TPV	14	K	K14S	K14SC_TPV	92
T	1.85669418790315e-002	0.134116233377338	27	C_SQV	14	K	K14T	K14TC_SQV	346
T	1.70742031160574e-002	0.136508135138852	156	C_APV	14	K	K14T	K14TC_APV	346
T	1.42680842024705e-002	0.14671292684095	21	C_TPV	14	K	K14T	K14TC_TPV	346
T	1.47124355945223e-002	0.146978559529571	19	C_DRV	14	K	K14T	K14TC_DRV	346
T	-4.2173347284619e-003	0.13927853009762	25	C_RTV	14	K	K14T	K14TC_RTV	346
T	2.98283194346373e-002	0.133577656983622	27	C_IDV	14	K	K14T	K14TC_IDV	346
T	5.4654339928093e-002	0.130509435158293	26	C_NFV	14	K	K14T	K14TC_NFV	346
T	1.22981821692482e-002	0.145657683142763	21	C_ATV	14	K	K14T	K14TC_ATV	346
T	-1.31860074750392e-002	0.138440452202909	24	C_LPV	14	K	K14T	K14TC_LPV	346
V	0.162647014141472	8.6219986395744e-002	2	C_IDV	14	K	K14V	K14VC_IDV	20
V	0.20689143423147	0	1	C_LPV	14	K	K14V	K14VC_LPV	20
V	0.175307454209332	8.6403071215968e-002	2	C_NFV	14	K	K14V	K14VC_NFV	20
V	0.137860488322995	8.5321704367998e-002	2	C_RTV	14	K	K14V	K14VC_RTV	20
V	0.153498826676568	8.5617841280573e-002	11	C_APV	14	K	K14V	K14VC_APV	20
V	0.121686660877555	8.93712396538085e-002	2	C_SQV	14	K	K14V	K14VC_SQV	20
A	-0.136871157911037	0.217230278701709	2	C_RTV	15	I	I15A	I15AC_RTV	33
A	-0.254256002862197	0.278702544688483	2	C_NFV	15	I	I15A	I15AC_NFV	33
A	-0.128933068013206	0.259040470499694	2	C_LPV	15	I	I15A	I15AC_LPV	33
A	6.78785902129837e-002	0.20721387122519	3	C_SQV	15	I	I15A	I15AC_SQV	33
A	-2.91869883638781e-002	0.209452766317354	3	C_IDV	15	I	I15A	I15AC_IDV	33
A	2.71809194240625e-002	0.217898657439262	2	C_DRV	15	I	I15A	I15AC_DRV	33
A	-6.02068311104435e-002	0.250632767975731	15	C_APV	15	I	I15A	I15AC_APV	33
A	-3.30433483446175e-002	0.280424219173048	2	C_ATV	15	I	I15A	I15AC_ATV	33
A	5.94947389042385e-002	0.199283173037259	2	C_TPV	15	I	I15A	I15AC_TPV	33
L	-1.76870453188378e-002	1.51404503584244e-002	60	C_RTV	15	I	I15L	I15LC_RTV	741
L	3.02250126021387e-003	1.55188223590131e-002	64	C_NFV	15	I	I15L	I15LC_NFV	741
L	8.45808338659569e-004	1.55264300376119e-002	64	C_SQV	15	I	I15L	I15LC_SQV	741
L	-5.2535887227919e-003	1.6940045956913e-002	355	C_APV	15	I	I15L	I15LC_APV	741
L	-1.20756673673297e-002	1.46884452705276e-002	41	C_LPV	15	I	I15L	I15LC_LPV	741
L	-3.00607448602197e-003	1.54128390700671e-002	64	C_IDV	15	I	I15L	I15LC_IDV	741
L	-1.80560273634821e-003	1.28791158585293e-002	33	C_DRV	15	I	I15L	I15LC_DRV	741
L	-4.04739034173719e-003	1.22410099633791e-002	32	C_ATV	15	I	I15L	I15LC_ATV	741
L	6.9650819790494e-003	1.29397015874742e-002	28	C_TPV	15	I	I15L	I15LC_TPV	741
T	-4.3500912764501e-002	0	1	C_SQV	15	I	I15T	I15TC_SQV	9
T	-6.8710196653193e-002	0	1	C_IDV	15	I	I15T	I15TC_IDV	9
T	-0.106416888135059	0	1	C_NFV	15	I	I15T	I15TC_NFV	9
T	-6.20132365651217e-002	2.56224801995506e-002	5	C_APV	15	I	I15T	I15TC_APV	9
T	-3.17133879865506e-002	0	1	C_RTV	15	I	I15T	I15TC_RTV	9
V	1.02125142340091e-002	5.04357973425387e-002	3105	C_TPV	15	I	I15V	I15VC_TPV	66337
V	1.03068485860806e-002	4.9642567735877e-002	5542	C_SQV	15	I	I15V	I15VC_SQV	66337
V	2.53280619704502e-002	5.03245456095105e-002	4664	C_RTV	15	I	I15V	I15VC_RTV	66337
V	-1.69918005197431e-002	4.99531170691125e-002	5516	C_NFV	15	I	I15V	I15VC_NFV	66337
V	5.98587364025309e-003	5.19157859226013e-002	4159	C_LPV	15	I	I15V	I15VC_LPV	66337
V	2.31546925939821e-003	4.95880774847433e-002	5536	C_IDV	15	I	I15V	I15VC_IDV	66337
V	1.50893917562433e-002	5.33495507444857e-002	3563	C_DRV	15	I	I15V	I15VC_DRV	66337
V	2.49970340514268e-002	5.35713614823719e-002	3476	C_ATV	15	I	I15V	I15VC_ATV	66337
V	5.37115275794407e-003	5.18031137560883e-002	30776	C_APV	15	I	I15V	I15VC_APV	66337
A	2.69576149217336e-003	8.02066146352281e-002	446	C_ATV	16	G	G16A	G16AC_ATV	7205
A	-2.3029991401982e-002	7.89686881417608e-002	508	C_LPV	16	G	G16A	G16AC_LPV	7205
A	-3.42353297816985e-003	7.89813327108188e-002	558	C_IDV	16	G	G16A	G16AC_IDV	7205
A	1.69187737812989e-002	7.91446839067373e-002	561	C_SQV	16	G	G16A	G16AC_SQV	7205
A	-1.33834340475757e-002	8.15647003859306e-002	3250	C_APV	16	G	G16A	G16AC_APV	7205
A	2.05930295475247e-003	8.03074179580236e-002	454	C_DRV	16	G	G16A	G16AC_DRV	7205
A	-2.07574449045809e-003	8.09245705177988e-002	361	C_TPV	16	G	G16A	G16AC_TPV	7205
A	-2.17548479147468e-002	7.88472659761749e-002	562	C_NFV	16	G	G16A	G16AC_NFV	7205
A	-4.37469767213855e-002	8.08211897205865e-002	505	C_RTV	16	G	G16A	G16AC_RTV	7205
C	0.201901606474	0	1	C_IDV	16	G	G16C	G16CC_IDV	14
C	0.245481558524857	0	1	C_DRV	16	G	G16C	G16CC_DRV	14
C	0.23932621354303	0	1	C_SQV	16	G	G16C	G16CC_SQV	14
C	0.1654734962853	0	1	C_LPV	16	G	G16C	G16CC_LPV	14
C	0.19927849117689	0	1	C_NFV	16	G	G16C	G16CC_NFV	14
C	1.86410876214e-002	0	1	C_RTV	16	G	G16C	G16CC_RTV	14
C	0.556376782472499	0	1	C_TPV	16	G	G16C	G16CC_TPV	14
C	0.173714511957988	7.28015050432787e-002	6	C_APV	16	G	G16C	G16CC_APV	14
C	0.11519144508306	0	1	C_ATV	16	G	G16C	G16CC_ATV	14
D	-0.148773078768077	0.136083533720464	3	C_RTV	16	G	G16D	G16DC_RTV	42
D	-0.132923808104476	0.130539543151374	18	C_APV	16	G	G16D	G16DC_APV	42
D	-0.130279181995593	0.127946697296702	3	C_NFV	16	G	G16D	G16DC_NFV	42
D	-0.143758235236	0.132658187844473	3	C_LPV	16	G	G16D	G16DC_LPV	42
D	-0.123963783454365	0.123610408128241	3	C_SQV	16	G	G16D	G16DC_SQV	42
D	-0.13021212178759	0.134400922187623	3	C_IDV	16	G	G16D	G16DC_IDV	42
D	-0.12125959613647	0.1214559663113	3	C_DRV	16	G	G16D	G16DC_DRV	42
D	7.0751372120132e-002	0.116998202110165	3	C_TPV	16	G	G16D	G16DC_TPV	42
D	-0.14203879894173	0.13511878018889	3	C_ATV	16	G	G16D	G16DC_ATV	42
E	5.5484758585892e-003	6.59900509934463e-002	720	C_TPV	16	G	G16E	G16EC_TPV	14023
E	-2.37296887057494e-002	6.59712311345188e-002	771	C_ATV	16	G	G16E	G16EC_ATV	14023
E	-2.61525025459349e-002	6.69047274793386e-002	887	C_LPV	16	G	G16E	G16EC_LPV	14023
E	-1.56495113008516e-002	6.80741212523734e-002	941	C_RTV	16	G	G16E	G16EC_RTV	14023
E	-3.60731226904622e-002	6.64075700101134e-002	1161	C_IDV	16	G	G16E	G16EC_IDV	14023
E	2.17799039487101e-002	7.22332724562762e-002	802	C_DRV	16	G	G16E	G16EC_DRV	14023
E	-3.68607715055014e-002	6.67900816652467e-002	1150	C_NFV	16	G	G16E	G16EC_NFV	14023
E	-2.35919154971396e-002	6.78788182186158e-002	6431	C_APV	16	G	G16E	G16EC_APV	14023
E	-1.60231459106295e-002	6.65002721360529e-002	1160	C_SQV	16	G	G16E	G16EC_SQV	14023
Q	-0.258652123259225	0.176122118706632	26	C_RTV	16	G	G16Q	G16QC_RTV	362
Q	-0.148315491829993	0.170880070673217	26	C_DRV	16	G	G16Q	G16QC_DRV	362
Q	-0.244667969522038	0.182843504353675	27	C_NFV	16	G	G16Q	G16QC_NFV	362
Q	-0.224068460430509	0.179459971626937	157	C_APV	16	G	G16Q	G16QC_APV	362
Q	-0.194616944103395	0.182929270691785	27	C_SQV	16	G	G16Q	G16QC_SQV	362
Q	-0.255247734571488	0.163922757367233	23	C_TPV	16	G	G16Q	G16QC_TPV	362
Q	-0.209037578140924	0.169786454779918	25	C_LPV	16	G	G16Q	G16QC_LPV	362
Q	-0.214345496275992	0.172086775853477	25	C_ATV	16	G	G16Q	G16QC_ATV	362
Q	-0.232699156823376	0.178725956435343	26	C_IDV	16	G	G16Q	G16QC_IDV	362
R	-9.1413367787738e-002	3.57205220223785e-002	3	C_TPV	16	G	G16R	G16RC_TPV	42
R	-0.153480067358417	3.6406904652021e-002	3	C_RTV	16	G	G16R	G16RC_RTV	42
R	-1.03203913930933e-002	4.23896091760892e-002	3	C_SQV	16	G	G16R	G16RC_SQV	42
R	-9.99493760450161e-002	6.95758602885442e-002	18	C_APV	16	G	G16R	G16RC_APV	42
R	-9.31182286876666e-002	4.15758621792608e-002	3	C_NFV	16	G	G16R	G16RC_NFV	42
R	-0.118503567823637	4.15508757081237e-002	3	C_LPV	16	G	G16R	G16RC_LPV	42
R	-0.17672252316373	3.09904759621501e-002	3	C_ATV	16	G	G16R	G16RC_ATV	42
R	-5.57457109504566e-002	4.7326186774665e-002	3	C_IDV	16	G	G16R	G16RC_IDV	42
R	-5.083629065313e-002	4.76005321436526e-002	3	C_DRV	16	G	G16R	G16RC_DRV	42
W	-0.137349200688822	6.20324344073344e-002	6	C_APV	16	G	G16W	G16WC_APV	13
W	-9.20481895940899e-002	0	1	C_ATV	16	G	G16W	G16WC_ATV	13
W	-3.76764901359001e-002	0	1	C_DRV	16	G	G16W	G16WC_DRV	13
W	-9.052153936559e-002	0	1	C_IDV	16	G	G16W	G16WC_IDV	13
W	-0.15182171108126	0	1	C_LPV	16	G	G16W	G16WC_LPV	13
W	-4.63605214073199e-002	0	1	C_SQV	16	G	G16W	G16WC_SQV	13
W	-0.17604138374916	0	1	C_NFV	16	G	G16W	G16WC_NFV	13
W	-0.24020137645458	0	1	C_RTV	16	G	G16W	G16WC_RTV	13
D	1.4179188692162e-002	0.165523521447393	71	C_TPV	17	G	G17D	G17DC_TPV	1266
D	-6.41513549431544e-002	0.173153301660018	571	C_APV	17	G	G17D	G17DC_APV	1266
D	2.25129263946334e-003	0.166618137557063	101	C_SQV	17	G	G17D	G17DC_SQV	1266
D	-4.73589481373403e-002	0.169689738760595	100	C_IDV	17	G	G17D	G17DC_IDV	1266
D	-3.2051391672095e-002	0.163064420404335	74	C_ATV	17	G	G17D	G17DC_ATV	1266
D	-0.115119262376895	0.177032057545067	82	C_RTV	17	G	G17D	G17DC_RTV	1266
D	-0.108451348532448	0.158960399654404	88	C_LPV	17	G	G17D	G17DC_LPV	1266
D	-5.44787963745687e-002	0.165685757203489	101	C_NFV	17	G	G17D	G17DC_NFV	1266
D	-4.77061257790367e-002	0.166898009694341	78	C_DRV	17	G	G17D	G17DC_DRV	1266
E	-6.40812245961344e-002	8.56114881593915e-002	130	C_LPV	17	G	G17E	G17EC_LPV	2092
E	-0.130883775668367	9.3492108873376e-002	174	C_NFV	17	G	G17E	G17EC_NFV	2092
E	-0.130998574396744	9.7882166246028e-002	138	C_RTV	17	G	G17E	G17EC_RTV	2092
E	-6.74202958867538e-002	9.07130010526138e-002	174	C_SQV	17	G	G17E	G17EC_SQV	2092
E	7.64754282490506e-003	8.28027994908509e-002	111	C_TPV	17	G	G17E	G17EC_TPV	2092
E	-8.09816071626947e-002	9.24409540318619e-002	175	C_IDV	17	G	G17E	G17EC_IDV	2092
E	-1.21542165880915e-002	8.42079292487009e-002	115	C_DRV	17	G	G17E	G17EC_DRV	2092
E	-8.62260764445941e-002	9.70517673531024e-002	958	C_APV	17	G	G17E	G17EC_APV	2092
E	-6.7018605644539e-002	8.43497332525817e-002	117	C_ATV	17	G	G17E	G17EC_ATV	2092
N	-0.341670656451651	3.77009798426662e-002	15	C_APV	17	G	G17N	G17NC_APV	36
N	-0.287599487424241	3.30987370972995e-002	3	C_TPV	17	G	G17N	G17NC_TPV	36
N	-0.307204843161288	3.27095764800045e-002	3	C_SQV	17	G	G17N	G17NC_SQV	36
N	-0.315100578665145	3.21897424671196e-002	3	C_ATV	17	G	G17N	G17NC_ATV	36
N	-0.35650639519484	3.33946604505119e-002	3	C_NFV	17	G	G17N	G17NC_NFV	36
N	-0.320580484887937	3.33052291140924e-002	3	C_DRV	17	G	G17N	G17NC_DRV	36
N	-0.357680913889727	3.28314521246224e-002	3	C_LPV	17	G	G17N	G17NC_LPV	36
N	-0.341839287293888	3.24494009696331e-002	3	C_IDV	17	G	G17N	G17NC_IDV	36
R	-0.104959636285222	0	1	C_RTV	17	G	G17R	G17RC_RTV	3
R	0.204254164040159	0	1	C_DRV	17	G	G17R	G17RC_DRV	3
R	-0.104959636285222	0	1	C_APV	17	G	G17R	G17RC_APV	3
E	1.33856628896618e-002	7.59257219015433e-002	98	C_IDV	18	Q	Q18E	Q18EC_IDV	1121
E	-3.62966191975162e-002	7.2058125103957e-002	61	C_LPV	18	Q	Q18E	Q18EC_LPV	1121
E	-2.25235786816182e-002	7.70527000432827e-002	96	C_NFV	18	Q	Q18E	Q18EC_NFV	1121
E	1.11296137431498e-003	7.87073440223316e-002	80	C_RTV	18	Q	Q18E	Q18EC_RTV	1121
E	-2.68642233056662e-002	5.4114798137046e-002	58	C_DRV	18	Q	Q18E	Q18EC_DRV	1121
E	-1.28815905010014e-002	7.07092540293666e-002	53	C_ATV	18	Q	Q18E	Q18EC_ATV	1121
E	-8.33966991705893e-003	7.76805182026036e-002	530	C_APV	18	Q	Q18E	Q18EC_APV	1121
E	-1.41208621384277e-002	7.6228685119653e-002	98	C_SQV	18	Q	Q18E	Q18EC_SQV	1121
E	2.03389030129887e-002	7.71547200930776e-002	47	C_TPV	18	Q	Q18E	Q18EC_TPV	1121
F	-0.15355095805569	0	1	C_DRV	18	Q	Q18F	Q18FC_DRV	14
F	-0.243330240489245	0	1	C_ATV	18	Q	Q18F	Q18FC_ATV	14
F	-0.151779418277986	0	1	C_IDV	18	Q	Q18F	Q18FC_IDV	14
F	-0.158182917783656	0	1	C_LPV	18	Q	Q18F	Q18FC_LPV	14
F	-0.225688823856932	0	1	C_NFV	18	Q	Q18F	Q18FC_NFV	14
F	-0.202485507411858	0	1	C_RTV	18	Q	Q18F	Q18FC_RTV	14
F	-0.250852613593268	0	1	C_SQV	18	Q	Q18F	Q18FC_SQV	14
F	-0.179790646807504	0	1	C_TPV	18	Q	Q18F	Q18FC_TPV	14
F	-0.183730993285105	4.69716694089989e-002	6	C_APV	18	Q	Q18F	Q18FC_APV	14
H	4.80875058432425e-002	0.146903264808601	161	C_TPV	18	Q	Q18H	Q18HC_TPV	3574
H	-1.04082583041562e-002	0.133244380877447	286	C_SQV	18	Q	Q18H	Q18HC_SQV	3574
H	3.95345041878767e-002	0.139868729788016	248	C_LPV	18	Q	Q18H	Q18HC_LPV	3574
H	6.18623311721505e-002	0.132958626030955	285	C_IDV	18	Q	Q18H	Q18HC_IDV	3574
H	-3.17445905333866e-003	0.138237560527317	205	C_ATV	18	Q	Q18H	Q18HC_ATV	3574
H	-2.95518446289694e-002	0.131851171685913	284	C_NFV	18	Q	Q18H	Q18HC_NFV	3574
H	4.83980259094834e-002	0.143849093638393	213	C_DRV	18	Q	Q18H	Q18HC_DRV	3574
H	2.06913617238325e-002	0.1398577642911	1637	C_APV	18	Q	Q18H	Q18HC_APV	3574
H	3.84183389681194e-003	0.137040587428432	255	C_RTV	18	Q	Q18H	Q18HC_RTV	3574
I	8.58464982612731e-002	0.141418082005379	20	C_TPV	18	Q	Q18I	Q18IC_TPV	475
I	2.64524112940351e-002	0.150033208448652	23	C_LPV	18	Q	Q18I	Q18IC_LPV	475
I	5.3387564512081e-002	0.146517972989653	42	C_NFV	18	Q	Q18I	Q18IC_NFV	475
I	-2.34810883854109e-002	0.145176881519017	42	C_IDV	18	Q	Q18I	Q18IC_IDV	475
I	5.72871976173099e-002	0.151151347458101	17	C_DRV	18	Q	Q18I	Q18IC_DRV	475
I	1.46495301968661e-002	0.143326153085343	42	C_SQV	18	Q	Q18I	Q18IC_SQV	475
I	2.25119536404136e-002	0.14940714992077	229	C_APV	18	Q	Q18I	Q18IC_APV	475
I	4.92570295545299e-002	0.146020417091897	19	C_ATV	18	Q	Q18I	Q18IC_ATV	475
I	3.91182040184873e-002	0.150270843539865	41	C_RTV	18	Q	Q18I	Q18IC_RTV	475
K	-1.07028718770755e-003	8.0298072122649e-002	17	C_SQV	18	Q	Q18K	Q18KC_SQV	198
K	-1.22270397409966e-002	8.21134027073706e-002	94	C_APV	18	Q	Q18K	Q18KC_APV	198
K	6.56187018488739e-004	8.9313388577576e-002	12	C_LPV	18	Q	Q18K	Q18KC_LPV	198
K	-1.45089060027108e-002	8.06249620145544e-002	17	C_NFV	18	Q	Q18K	Q18KC_NFV	198
K	-1.44067572518578e-002	8.07194080564047e-002	15	C_RTV	18	Q	Q18K	Q18KC_RTV	198
K	-2.30628107574602e-002	8.04272044110497e-002	17	C_IDV	18	Q	Q18K	Q18KC_IDV	198
K	-1.8354020230295e-002	7.60759895606727e-002	9	C_ATV	18	Q	Q18K	Q18KC_ATV	198
K	1.93362130251679e-002	8.35921154227025e-002	10	C_DRV	18	Q	Q18K	Q18KC_DRV	198
K	-3.85981807707631e-002	8.00004241206116e-002	7	C_TPV	18	Q	Q18K	Q18KC_TPV	198
L	-3.00533044295275e-002	0.16943679899538	43	C_LPV	18	Q	Q18L	Q18LC_LPV	769
L	-1.60005541604327e-002	0.16320302902522	55	C_RTV	18	Q	Q18L	Q18LC_RTV	769
L	-9.29781029892235e-003	0.15189832203785	66	C_NFV	18	Q	Q18L	Q18LC_NFV	769
L	-4.43964353565617e-002	0.187566187242323	36	C_ATV	18	Q	Q18L	Q18LC_ATV	769
L	-4.89275656723709e-002	0.152242381808928	67	C_SQV	18	Q	Q18L	Q18LC_SQV	769
L	-1.14793796258845e-002	0.187190122135361	40	C_DRV	18	Q	Q18L	Q18LC_DRV	769
L	-2.1104745852152e-002	0.170493533235105	35	C_TPV	18	Q	Q18L	Q18LC_TPV	769
L	-3.25491029034177e-002	0.156552888663101	361	C_APV	18	Q	Q18L	Q18LC_APV	769
L	-6.79640848962113e-002	0.14283078808282	66	C_IDV	18	Q	Q18L	Q18LC_IDV	769
M	7.99313895615198e-002	5.49531741969446e-002	3	C_SQV	18	Q	Q18M	Q18MC_SQV	30
M	5.8139153567612e-002	0	1	C_LPV	18	Q	Q18M	Q18MC_LPV	30
M	0.12105016401443	6.29838573419124e-002	3	C_RTV	18	Q	Q18M	Q18MC_RTV	30
M	4.9845878736125e-002	0	1	C_DRV	18	Q	Q18M	Q18MC_DRV	30
M	0.110022045089732	6.48800349754651e-002	16	C_APV	18	Q	Q18M	Q18MC_APV	30
M	0.114060211625781	6.27478067637277e-002	3	C_IDV	18	Q	Q18M	Q18MC_IDV	30
M	0.109233810600102	6.20888458021516e-002	3	C_NFV	18	Q	Q18M	Q18MC_NFV	30
N	0.52479828838131	0	2	C_ATV	18	Q	Q18N	Q18NC_ATV	28
N	0.49604205312839	0	2	C_SQV	18	Q	Q18N	Q18NC_SQV	28
N	0.55908299384534	0	2	C_RTV	18	Q	Q18N	Q18NC_RTV	28
N	0.55637723247663	0	2	C_DRV	18	Q	Q18N	Q18NC_DRV	28
N	0.49156893153276	0	2	C_NFV	18	Q	Q18N	Q18NC_NFV	28
N	0.58401539304007	0	2	C_LPV	18	Q	Q18N	Q18NC_LPV	28
N	0.648792758245599	0	2	C_TPV	18	Q	Q18N	Q18NC_TPV	28
N	0.605030141579065	0	2	C_IDV	18	Q	Q18N	Q18NC_IDV	28
N	0.551148225002213	4.28814627633348e-002	12	C_APV	18	Q	Q18N	Q18NC_APV	28
P	0.16849962493248	0	1	C_LPV	18	Q	Q18P	Q18PC_LPV	14
P	0.290148546766877	0	1	C_TPV	18	Q	Q18P	Q18PC_TPV	14
P	0.14847799992529	0	1	C_SQV	18	Q	Q18P	Q18PC_SQV	14
P	0.24345435236018	0	1	C_DRV	18	Q	Q18P	Q18PC_DRV	14
P	0.169254717020545	3.87491533477179e-002	6	C_APV	18	Q	Q18P	Q18PC_APV	14
P	0.13421305737808	0	1	C_NFV	18	Q	Q18P	Q18PC_NFV	14
P	0.13648224631869	0	1	C_ATV	18	Q	Q18P	Q18PC_ATV	14
P	0.14220110185166	0	1	C_RTV	18	Q	Q18P	Q18PC_RTV	14
P	0.17157029336937	0	1	C_IDV	18	Q	Q18P	Q18PC_IDV	14
R	-4.12743032471976e-002	0.138217680359278	20	C_LPV	18	Q	Q18R	Q18RC_LPV	334
R	-5.47407097051834e-003	0.154577813289551	27	C_IDV	18	Q	Q18R	Q18RC_IDV	334
R	2.59406786718097e-002	0.153529021197411	27	C_SQV	18	Q	Q18R	Q18RC_SQV	334
R	-7.95797407195323e-002	0.143173390762759	18	C_ATV	18	Q	Q18R	Q18RC_ATV	334
R	-0.101315688527059	0.152581123012977	16	C_TPV	18	Q	Q18R	Q18RC_TPV	334
R	-3.55201407446435e-002	0.137276342893329	18	C_DRV	18	Q	Q18R	Q18RC_DRV	334
R	-4.75273845395744e-002	0.153434648361111	27	C_RTV	18	Q	Q18R	Q18RC_RTV	334
R	-3.02361796381702e-002	0.156738312475798	27	C_NFV	18	Q	Q18R	Q18RC_NFV	334
R	-1.58512982096972e-002	0.153868268233784	154	C_APV	18	Q	Q18R	Q18RC_APV	334
T	-4.959830783274e-003	0	1	C_RTV	18	Q	Q18T	Q18TC_RTV	11
T	-6.7516034032232e-002	0	1	C_IDV	18	Q	Q18T	Q18TC_IDV	11
T	-3.61224067828979e-002	2.63268635362598e-002	6	C_APV	18	Q	Q18T	Q18TC_APV	11
T	-2.5090346825184e-002	0	1	C_SQV	18	Q	Q18T	Q18TC_SQV	11
T	-5.35028875414147e-002	0	1	C_LPV	18	Q	Q18T	Q18TC_LPV	11
T	-3.1971827188129e-003	0	1	C_NFV	18	Q	Q18T	Q18TC_NFV	11
V	2.32624861805128e-002	5.01367621129688e-002	2	C_TPV	18	Q	Q18V	Q18VC_TPV	24
V	-2.80011256444752e-002	0.102700564048805	2	C_ATV	18	Q	Q18V	Q18VC_ATV	24
V	-6.92169402541432e-002	0.118381862945487	2	C_SQV	18	Q	Q18V	Q18VC_SQV	24
V	-1.7643426641392e-002	7.1997597492955e-002	2	C_DRV	18	Q	Q18V	Q18VC_DRV	24
V	-9.61953483614821e-002	9.69923077632529e-002	2	C_IDV	18	Q	Q18V	Q18VC_IDV	24
V	-9.24224903192199e-003	9.7301616057298e-002	2	C_NFV	18	Q	Q18V	Q18VC_NFV	24
V	-5.39351004575571e-002	0.102010952601943	10	C_APV	18	Q	Q18V	Q18VC_APV	24
V	-5.40293989487658e-002	9.53036631377273e-002	2	C_LPV	18	Q	Q18V	Q18VC_LPV	24
Y	-0.32253131168066	4.37132569154105e-002	2	C_ATV	18	Q	Q18Y	Q18YC_ATV	39
Y	-0.196756268791712	1.674513936453e-002	2	C_DRV	18	Q	Q18Y	Q18YC_DRV	39
Y	-0.129452461842056	0.145596018700163	3	C_IDV	18	Q	Q18Y	Q18YC_IDV	39
Y	-0.221290625619769	0.14655964441162	3	C_SQV	18	Q	Q18Y	Q18YC_SQV	39
Y	-0.198259344729403	0.151882587941032	3	C_RTV	18	Q	Q18Y	Q18YC_RTV	39
Y	-0.160253372276414	0.157194521033147	18	C_APV	18	Q	Q18Y	Q18YC_APV	39
Y	-0.127955446996617	0.155661005823215	3	C_LPV	18	Q	Q18Y	Q18YC_LPV	39
Y	-0.215453943783127	1.004043675006e-002	2	C_TPV	18	Q	Q18Y	Q18YC_TPV	39
Y	-0.214953686924263	0.138365347300881	3	C_NFV	18	Q	Q18Y	Q18YC_NFV	39
A	-0.24461658337039	0	1	C_IDV	19	L	L19A	L19AC_IDV	13
A	-0.24403272826808	0	1	C_RTV	19	L	L19A	L19AC_RTV	13
A	-0.23258883386069	0	1	C_ATV	19	L	L19A	L19AC_ATV	13
A	-0.26227229945421	0	1	C_LPV	19	L	L19A	L19AC_LPV	13
A	-0.21431471184475	0	1	C_SQV	19	L	L19A	L19AC_SQV	13
A	-0.18351352248461	0	1	C_DRV	19	L	L19A	L19AC_DRV	13
A	-0.26412269485592	0	1	C_NFV	19	L	L19A	L19AC_NFV	13
A	-0.238281190108108	2.35633949468428e-002	6	C_APV	19	L	L19A	L19AC_APV	13
E	-8.45697571819367e-002	0.121480237802861	33	C_IDV	19	L	L19E	L19EC_IDV	411
E	-5.44145404317901e-002	0.13301185368005	25	C_DRV	19	L	L19E	L19EC_DRV	411
E	-0.102933421770152	0.121491650346612	31	C_RTV	19	L	L19E	L19EC_RTV	411
E	-9.37481054378573e-002	0.130869918254586	27	C_LPV	19	L	L19E	L19EC_LPV	411
E	-8.5071744262154e-002	0.14155911042217	22	C_ATV	19	L	L19E	L19EC_ATV	411
E	-2.87399437236194e-002	0.120624816281742	33	C_SQV	19	L	L19E	L19EC_SQV	411
E	-8.33908806081046e-002	0.118581643948874	32	C_NFV	19	L	L19E	L19EC_NFV	411
E	-7.40993731854261e-002	0.124903574115344	187	C_APV	19	L	L19E	L19EC_APV	411
E	-8.38461353252362e-002	0.143396266962623	21	C_TPV	19	L	L19E	L19EC_TPV	411
F	-0.104323284464445	4.82441000785315e-003	2	C_RTV	19	L	L19F	L19FC_RTV	30
F	-4.76269390244869e-002	0	1	C_TPV	19	L	L19F	L19FC_TPV	30
F	-9.9086926171593e-002	1.78757782595794e-002	3	C_NFV	19	L	L19F	L19FC_NFV	30
F	-6.74053563151644e-002	1.72152474837252e-002	3	C_IDV	19	L	L19F	L19FC_IDV	30
F	-5.054759244634e-003	0	1	C_DRV	19	L	L19F	L19FC_DRV	30
F	-9.08483671515142e-002	0	1	C_LPV	19	L	L19F	L19FC_LPV	30
F	1.22573612077953e-002	1.79227357873035e-002	3	C_SQV	19	L	L19F	L19FC_SQV	30
F	-4.00044030843931e-002	0	1	C_ATV	19	L	L19F	L19FC_ATV	30
F	-5.46790328413537e-002	4.71733681816264e-002	15	C_APV	19	L	L19F	L19FC_APV	30
H	-0.228554767882452	3.58145525898399e-002	5	C_APV	19	L	L19H	L19HC_APV	9
H	-0.170128060118001	0	1	C_SQV	19	L	L19H	L19HC_SQV	9
H	-0.269761312134497	0	1	C_RTV	19	L	L19H	L19HC_RTV	9
H	-0.252930055634479	0	1	C_NFV	19	L	L19H	L19HC_NFV	9
H	-0.243443375671795	0	1	C_IDV	19	L	L19H	L19HC_IDV	9
I	8.17551288682236e-003	1.55982056531262e-002	2189	C_RTV	19	L	L19I	L19IC_RTV	32015
I	5.14423970707936e-003	1.53795916524621e-002	2633	C_NFV	19	L	L19I	L19IC_NFV	32015
I	-2.76875278501636e-003	1.60865586842318e-002	1720	C_ATV	19	L	L19I	L19IC_ATV	32015
I	2.32189867225429e-003	1.53334532385688e-002	2655	C_IDV	19	L	L19I	L19IC_IDV	32015
I	-1.64440296726902e-003	1.57888989938921e-002	1600	C_TPV	19	L	L19I	L19IC_TPV	32015
I	-4.76642623430969e-003	1.53081427475496e-002	2664	C_SQV	19	L	L19I	L19IC_SQV	32015
I	1.79151079364425e-003	1.59899165335083e-002	14753	C_APV	19	L	L19I	L19IC_APV	32015
I	-3.35552836984292e-003	1.62794562872364e-002	1761	C_DRV	19	L	L19I	L19IC_DRV	32015
I	1.82016204201301e-003	1.58854724848774e-002	2040	C_LPV	19	L	L19I	L19IC_LPV	32015
K	9.11109067775294e-003	0.10933391562741	3	C_RTV	19	L	L19K	L19KC_RTV	41
K	-1.303714165394e-003	0.10916091800778	3	C_IDV	19	L	L19K	L19KC_IDV	41
K	1.97570621505517e-002	0.118846525635367	3	C_TPV	19	L	L19K	L19KC_TPV	41
K	1.55372155094423e-002	0.111541603006336	3	C_SQV	19	L	L19K	L19KC_SQV	41
K	2.38785926223947e-002	0.109278272326868	3	C_NFV	19	L	L19K	L19KC_NFV	41
K	-0.100940817597535	1.84467187329251e-002	2	C_DRV	19	L	L19K	L19KC_DRV	41
K	2.58902300221753e-002	0.10975296312982	3	C_LPV	19	L	L19K	L19KC_LPV	41
K	9.89345605790166e-003	0.112018170210227	3	C_ATV	19	L	L19K	L19KC_ATV	41
K	1.07148471507688e-002	0.110571623830742	18	C_APV	19	L	L19K	L19KC_APV	41
M	-6.65998653150169e-002	7.58827038948692e-002	27	C_RTV	19	L	L19M	L19MC_RTV	431
M	-5.67642220779294e-002	7.03702788570023e-002	33	C_NFV	19	L	L19M	L19MC_NFV	431
M	-3.38934965254705e-002	8.15302257510348e-002	30	C_LPV	19	L	L19M	L19MC_LPV	431
M	-2.61137354916367e-002	8.27018865381304e-002	195	C_APV	19	L	L19M	L19MC_APV	431
M	-3.30973618555124e-002	7.8021460272101e-002	35	C_IDV	19	L	L19M	L19MC_IDV	431
M	1.0655525456074e-002	8.23933259332123e-002	24	C_TPV	19	L	L19M	L19MC_TPV	431
M	4.32152668201325e-002	8.29790746861401e-002	24	C_DRV	19	L	L19M	L19MC_DRV	431
M	5.95929528060977e-003	7.74760577321208e-002	28	C_ATV	19	L	L19M	L19MC_ATV	431
M	1.53391296805682e-002	7.79490677463533e-002	35	C_SQV	19	L	L19M	L19MC_SQV	431
N	-8.92328736396803e-002	0	1	C_RTV	19	L	L19N	L19NC_RTV	3
N	1.0753059715387e-002	0	1	C_DRV	19	L	L19N	L19NC_DRV	3
N	-8.92328736396803e-002	0	1	C_APV	19	L	L19N	L19NC_APV	3
P	-6.21154475388211e-002	0.136506760505135	1061	C_APV	19	L	L19P	L19PC_APV	2382
P	-3.96875157664569e-002	0.11259264622415	127	C_TPV	19	L	L19P	L19PC_TPV	2382
P	-0.112242062752701	0.124824359584178	185	C_NFV	19	L	L19P	L19PC_NFV	2382
P	5.09042584336284e-003	0.126519619778109	185	C_SQV	19	L	L19P	L19PC_SQV	2382
P	-2.86547748412816e-002	0.131448519093968	162	C_ATV	19	L	L19P	L19PC_ATV	2382
P	-8.74624633131354e-002	0.12879018829241	170	C_LPV	19	L	L19P	L19PC_LPV	2382
P	3.65543237459876e-002	0.130873668540903	157	C_DRV	19	L	L19P	L19PC_DRV	2382
P	-0.113067147133472	0.136338014763934	149	C_RTV	19	L	L19P	L19PC_RTV	2382
P	-7.4171886855905e-002	0.125538363738583	186	C_IDV	19	L	L19P	L19PC_IDV	2382
Q	-1.0223842036004e-002	7.0810693156837e-002	323	C_NFV	19	L	L19Q	L19QC_NFV	3686
Q	1.09357851099454e-002	7.12454648459527e-002	325	C_SQV	19	L	L19Q	L19QC_SQV	3686
Q	-2.23659994443148e-002	7.37737217373795e-002	273	C_RTV	19	L	L19Q	L19QC_RTV	3686
Q	-5.46552731603191e-003	7.98007088510813e-002	140	C_TPV	19	L	L19Q	L19QC_TPV	3686
Q	-1.23648993766037e-002	8.18994150718489e-002	164	C_ATV	19	L	L19Q	L19QC_ATV	3686
Q	-2.14254167953014e-002	7.06245695349951e-002	323	C_IDV	19	L	L19Q	L19QC_IDV	3686
Q	-2.54069273862937e-002	8.3173317617049e-002	169	C_DRV	19	L	L19Q	L19QC_DRV	3686
Q	-1.21236936063007e-002	7.30971713189588e-002	1762	C_APV	19	L	L19Q	L19QC_APV	3686
Q	-1.58927234699104e-002	7.7873241888331e-002	207	C_LPV	19	L	L19Q	L19QC_LPV	3686
R	-8.22298608694677e-002	9.78652426555459e-002	6	C_RTV	19	L	L19R	L19RC_RTV	92
R	-7.72905759909996e-002	9.28390165506575e-002	7	C_IDV	19	L	L19R	L19RC_IDV	92
R	-7.01561710496459e-002	9.19400187087269e-002	43	C_APV	19	L	L19R	L19RC_APV	92
R	-5.853609088453e-002	9.43077863576749e-002	8	C_SQV	19	L	L19R	L19RC_SQV	92
R	-8.04800443438236e-002	9.99253653964551e-002	5	C_ATV	19	L	L19R	L19RC_ATV	92
R	-4.31752310945149e-002	8.97026379075499e-002	8	C_NFV	19	L	L19R	L19RC_NFV	92
R	-8.99998563545561e-002	7.71252419752094e-002	5	C_TPV	19	L	L19R	L19RC_TPV	92
R	-6.34391769194886e-002	8.20002104882493e-002	6	C_LPV	19	L	L19R	L19RC_LPV	92
R	-0.146970367553434	9.50447852305088e-002	4	C_DRV	19	L	L19R	L19RC_DRV	92
S	-6.17363599365056e-002	6.784214613154e-002	23	C_IDV	19	L	L19S	L19SC_IDV	237
S	3.39376594244561e-002	6.00309301579788e-002	8	C_DRV	19	L	L19S	L19SC_DRV	237
S	-2.6472763983601e-003	6.83151954856981e-002	22	C_SQV	19	L	L19S	L19SC_SQV	237
S	-7.33152744026384e-002	6.5259472906458e-002	18	C_RTV	19	L	L19S	L19SC_RTV	237
S	-4.86148333956665e-002	7.61243640132517e-002	117	C_APV	19	L	L19S	L19SC_APV	237
S	-4.60065459716693e-002	5.8861011428838e-002	8	C_ATV	19	L	L19S	L19SC_ATV	237
S	-7.82152186238531e-002	6.2624975787673e-002	11	C_LPV	19	L	L19S	L19SC_LPV	237
S	-4.6863150504585e-002	5.88197092380778e-002	7	C_TPV	19	L	L19S	L19SC_TPV	237
S	-8.75402454217986e-002	6.71067532584917e-002	23	C_NFV	19	L	L19S	L19SC_NFV	237
T	-2.07795988086045e-002	6.0830317621437e-002	374	C_SQV	19	L	L19T	L19TC_SQV	4512
T	-3.9142140788903e-002	6.47046922195325e-002	238	C_ATV	19	L	L19T	L19TC_ATV	4512
T	-2.21182561598632e-002	6.48134683034627e-002	251	C_DRV	19	L	L19T	L19TC_DRV	4512
T	-3.24250496033058e-002	5.85535388582936e-002	225	C_TPV	19	L	L19T	L19TC_TPV	4512
T	-2.40419339027427e-002	6.23146118771988e-002	2079	C_APV	19	L	L19T	L19TC_APV	4512
T	-2.93460203377058e-002	6.18713677108007e-002	374	C_IDV	19	L	L19T	L19TC_IDV	4512
T	-1.35866712443109e-002	6.24912641335971e-002	311	C_RTV	19	L	L19T	L19TC_RTV	4512
T	-3.4563284140637e-002	6.42435852322431e-002	287	C_LPV	19	L	L19T	L19TC_LPV	4512
T	-2.69857885305243e-002	6.12797472630053e-002	373	C_NFV	19	L	L19T	L19TC_NFV	4512
V	-3.00632992134936e-002	4.91493051894898e-002	465	C_SQV	19	L	L19V	L19VC_SQV	5620
V	-1.93558017418196e-002	5.33410358184989e-002	328	C_DRV	19	L	L19V	L19VC_DRV	5620
V	-2.04616688462959e-002	4.94785274797228e-002	462	C_IDV	19	L	L19V	L19VC_IDV	5620
V	-1.95178433879854e-002	5.05765315595457e-002	2588	C_APV	19	L	L19V	L19VC_APV	5620
V	-6.15688051667079e-003	5.0918795846491e-002	400	C_RTV	19	L	L19V	L19VC_RTV	5620
V	-1.83417637865172e-002	4.97088840469275e-002	459	C_NFV	19	L	L19V	L19VC_NFV	5620
V	-2.32383660436989e-002	5.20726109072599e-002	354	C_LPV	19	L	L19V	L19VC_LPV	5620
V	-2.92399767624803e-002	5.23883260337989e-002	300	C_ATV	19	L	L19V	L19VC_ATV	5620
V	-2.63028173098352e-002	5.2026248195275e-002	264	C_TPV	19	L	L19V	L19VC_TPV	5620
W	2.42370248071859e-002	1.67097056037445e-002	7	C_TPV	19	L	L19W	L19WC_TPV	135
W	-2.05542989369831e-002	7.49078919376335e-002	59	C_APV	19	L	L19W	L19WC_APV	135
W	-5.34030550056903e-002	5.78160936969048e-002	10	C_NFV	19	L	L19W	L19WC_NFV	135
W	-1.39702139159829e-002	5.83891019709906e-002	10	C_LPV	19	L	L19W	L19WC_LPV	135
W	-9.09620185339827e-002	5.97804499592351e-002	10	C_RTV	19	L	L19W	L19WC_RTV	135
W	6.66671446903977e-002	5.45415707419818e-002	10	C_SQV	19	L	L19W	L19WC_SQV	135
W	3.02052813465872e-002	5.86270151516971e-002	10	C_ATV	19	L	L19W	L19WC_ATV	135
W	-3.64415989835949e-002	4.37976822350299e-002	9	C_IDV	19	L	L19W	L19WC_IDV	135
W	3.83316384299607e-002	6.14938788295067e-002	10	C_DRV	19	L	L19W	L19WC_DRV	135
A	0.19580149390888	5.50583483404245e-002	4	C_DRV	20	K	K20A	K20AC_DRV	56
A	0.153021479559335	5.25553037106997e-002	4	C_SQV	20	K	K20A	K20AC_SQV	56
A	0.233976922368598	5.36220452341027e-002	4	C_IDV	20	K	K20A	K20AC_IDV	56
A	0.217385812739915	6.21768414614337e-002	24	C_APV	20	K	K20A	K20AC_APV	56
A	0.160101579854637	5.47172471833069e-002	4	C_TPV	20	K	K20A	K20AC_TPV	56
A	0.22021010936533	5.21026907898782e-002	4	C_LPV	20	K	K20A	K20AC_LPV	56
A	0.26269016946171	5.11173915407093e-002	4	C_NFV	20	K	K20A	K20AC_NFV	56
A	0.220706843902093	5.26542565845377e-002	4	C_RTV	20	K	K20A	K20AC_RTV	56
A	0.170032813009473	5.15975991149461e-002	4	C_ATV	20	K	K20A	K20AC_ATV	56
E	0.18644116865878	0	1	C_RTV	20	K	K20E	K20EC_RTV	13
E	0.17540863010772	0	1	C_LPV	20	K	K20E	K20EC_LPV	13
E	0.15908358509459	0	1	C_IDV	20	K	K20E	K20EC_IDV	13
E	0.16901710517451	0	1	C_NFV	20	K	K20E	K20EC_NFV	13
E	0.18816054903057	0	1	C_DRV	20	K	K20E	K20EC_DRV	13
E	0.13286862415637	0	1	C_SQV	20	K	K20E	K20EC_SQV	13
E	0.15187577699827	0	1	C_ATV	20	K	K20E	K20EC_ATV	13
E	0.169694479665303	2.01675800046905e-002	6	C_APV	20	K	K20E	K20EC_APV	13
H	3.96062519529652e-002	1.48506113402958e-002	6	C_APV	20	K	K20H	K20HC_APV	14
H	2.3163457506597e-002	0	1	C_TPV	20	K	K20H	K20HC_TPV	14
H	2.11253300385001e-002	0	1	C_ATV	20	K	K20H	K20HC_ATV	14
H	3.36905574398403e-002	0	1	C_NFV	20	K	K20H	K20HC_NFV	14
H	2.656646682705e-002	0	1	C_IDV	20	K	K20H	K20HC_IDV	14
H	5.72455214577821e-002	0	1	C_DRV	20	K	K20H	K20HC_DRV	14
H	5.35882096207501e-002	0	1	C_RTV	20	K	K20H	K20HC_RTV	14
H	3.86588649364199e-002	0	1	C_LPV	20	K	K20H	K20HC_LPV	14
H	2.1302990386676e-002	0	1	C_SQV	20	K	K20H	K20HC_SQV	14
I	0.158180562801022	8.11606982646704e-002	1662	C_IDV	20	K	K20I	K20IC_IDV	20031
I	9.4351730456788e-002	7.99347735253241e-002	1670	C_SQV	20	K	K20I	K20IC_SQV	20031
I	-1.20787599383769e-002	6.97775189995862e-002	840	C_TPV	20	K	K20I	K20IC_TPV	20031
I	6.32187481612481e-002	7.48453516508928e-002	980	C_ATV	20	K	K20I	K20IC_ATV	20031
I	8.10376686722784e-002	7.56439207558421e-002	1246	C_LPV	20	K	K20I	K20IC_LPV	20031
I	-6.4375894406898e-003	7.33437411011898e-002	1063	C_DRV	20	K	K20I	K20IC_DRV	20031
I	0.103631093210004	9.4527042715461e-002	9377	C_APV	20	K	K20I	K20IC_APV	20031
I	0.17178487919369	8.29249828994635e-002	1666	C_NFV	20	K	K20I	K20IC_NFV	20031
I	8.46474534025358e-002	7.87146333609725e-002	1527	C_RTV	20	K	K20I	K20IC_RTV	20031
L	2.7126615569104e-002	8.60043108727563e-002	19	C_LPV	20	K	K20L	K20LC_LPV	301
L	6.22440823650994e-002	0.108674010168158	139	C_APV	20	K	K20L	K20LC_APV	301
L	6.03126340658572e-002	9.60687829631434e-002	25	C_SQV	20	K	K20L	K20LC_SQV	301
L	4.34861911975976e-002	9.71772033850336e-002	21	C_RTV	20	K	K20L	K20LC_RTV	301
L	0.1285982016276	0.102213608151873	25	C_NFV	20	K	K20L	K20LC_NFV	301
L	-4.69710409393416e-002	9.02972340897593e-002	13	C_TPV	20	K	K20L	K20LC_TPV	301
L	-4.84278540608789e-002	8.65101417953757e-002	16	C_DRV	20	K	K20L	K20LC_DRV	301
L	1.38063155396257e-002	8.83558894666065e-002	18	C_ATV	20	K	K20L	K20LC_ATV	301
L	0.117290586728807	9.84732930366525e-002	25	C_IDV	20	K	K20L	K20LC_IDV	301
M	5.45690040793449e-002	8.56370474357045e-002	341	C_RTV	20	K	K20M	K20MC_RTV	4359
M	0.108181276702513	8.70471925767803e-002	370	C_NFV	20	K	K20M	K20MC_NFV	4359
M	-5.91421968210912e-002	9.69348213310124e-002	161	C_TPV	20	K	K20M	K20MC_TPV	4359
M	1.2806844561176e-002	9.32022013705469e-002	200	C_ATV	20	K	K20M	K20MC_ATV	4359
M	8.89761456671856e-002	8.65877635317445e-002	369	C_IDV	20	K	K20M	K20MC_IDV	4359
M	3.08346001932338e-002	8.77293015535152e-002	369	C_SQV	20	K	K20M	K20MC_SQV	4359
M	-2.12801278375709e-002	9.47011996278967e-002	221	C_DRV	20	K	K20M	K20MC_DRV	4359
M	5.51391851492339e-002	9.46005283208582e-002	2065	C_APV	20	K	K20M	K20MC_APV	4359
M	3.82321129582751e-002	9.0028046465189e-002	263	C_LPV	20	K	K20M	K20MC_LPV	4359
N	-0.175328577137439	2.5011607152595e-003	2	C_IDV	20	K	K20N	K20NC_IDV	19
N	-0.19165450489998	4.0494441270915e-003	2	C_SQV	20	K	K20N	K20NC_SQV	19
N	-0.158183179281965	3.01972774525502e-003	2	C_NFV	20	K	K20N	K20NC_NFV	19
N	-0.13918574375754	3.89191678584999e-003	2	C_RTV	20	K	K20N	K20NC_RTV	19
N	-0.156274724194933	2.64506345522118e-002	10	C_APV	20	K	K20N	K20NC_APV	19
N	-0.125835142093604	0	1	C_DRV	20	K	K20N	K20NC_DRV	19
Q	-5.78461247449536e-002	4.08418629738166e-002	13	C_TPV	20	K	K20Q	K20QC_TPV	214
Q	-4.18941593035576e-002	3.82222062102141e-002	16	C_LPV	20	K	K20Q	K20QC_LPV	214
Q	-4.6415479410469e-002	3.98305829346611e-002	15	C_DRV	20	K	K20Q	K20QC_DRV	214
Q	-3.17507022072872e-002	3.95844507104735e-002	15	C_NFV	20	K	K20Q	K20QC_NFV	214
Q	-4.13639934966376e-002	3.95354806220793e-002	93	C_APV	20	K	K20Q	K20QC_APV	214
Q	-3.56417553057764e-002	3.95074323649471e-002	14	C_RTV	20	K	K20Q	K20QC_RTV	214
Q	-5.27649040716372e-002	3.75652282310483e-002	16	C_ATV	20	K	K20Q	K20QC_ATV	214
Q	-5.61510902503235e-002	3.83302075179787e-002	16	C_SQV	20	K	K20Q	K20QC_SQV	214
Q	-4.00027401456945e-002	3.85304851308545e-002	16	C_IDV	20	K	K20Q	K20QC_IDV	214
R	6.38564261815633e-002	3.84438176658424e-002	2930	C_SQV	20	K	K20R	K20RC_SQV	36374
R	6.62268639009791e-002	3.79817516713335e-002	1772	C_TPV	20	K	K20R	K20RC_TPV	36374
R	4.06850332870198e-002	3.81673231440154e-002	2558	C_RTV	20	K	K20R	K20RC_RTV	36374
R	5.79676467559885e-002	3.96931906375183e-002	2091	C_ATV	20	K	K20R	K20RC_ATV	36374
R	1.61007035069758e-002	3.84272933181642e-002	2917	C_NFV	20	K	K20R	K20RC_NFV	36374
R	5.74029235288599e-002	3.92199325963165e-002	2194	C_DRV	20	K	K20R	K20RC_DRV	36374
R	3.95016233707785e-002	4.13096585461313e-002	16578	C_APV	20	K	K20R	K20RC_APV	36374
R	4.07691911078822e-002	3.87868427110099e-002	2424	C_LPV	20	K	K20R	K20RC_LPV	36374
R	2.77946101355288e-002	3.79579148268004e-002	2910	C_IDV	20	K	K20R	K20RC_IDV	36374
S	-2.7198538647055e-002	6.8552027004545e-002	2	C_ATV	20	K	K20S	K20SC_ATV	28
S	9.67530190230842e-003	7.38357534179462e-002	12	C_APV	20	K	K20S	K20SC_APV	28
S	-5.0622089454631e-002	6.8162381202311e-002	2	C_SQV	20	K	K20S	K20SC_SQV	28
S	2.37723692518025e-002	6.27187838794875e-002	2	C_DRV	20	K	K20S	K20SC_DRV	28
S	3.17200021044005e-003	7.177896457698e-002	2	C_IDV	20	K	K20S	K20SC_IDV	28
S	1.419594219625e-002	6.76186499423101e-002	2	C_LPV	20	K	K20S	K20SC_LPV	28
S	-5.37723585174404e-003	6.65471841774831e-002	2	C_TPV	20	K	K20S	K20SC_TPV	28
S	2.64828277009201e-002	6.6682834599e-002	2	C_NFV	20	K	K20S	K20SC_NFV	28
S	2.638653382008e-002	6.844453739927e-002	2	C_RTV	20	K	K20S	K20SC_RTV	28
T	0.106597473008979	6.39244802765597e-002	524	C_LPV	20	K	K20T	K20TC_LPV	7989
T	0.125121240790844	6.19995448648801e-002	644	C_IDV	20	K	K20T	K20TC_IDV	7989
T	6.73613658975295e-002	6.04507024855196e-002	642	C_SQV	20	K	K20T	K20TC_SQV	7989
T	0.107525440234405	6.63739103190053e-002	3689	C_APV	20	K	K20T	K20TC_APV	7989
T	0.142668875736063	6.39856520220887e-002	646	C_NFV	20	K	K20T	K20TC_NFV	7989
T	8.35764788635679e-002	6.3305022546703e-002	473	C_DRV	20	K	K20T	K20TC_DRV	7989
T	7.42277605651501e-002	6.2693300134402e-002	430	C_ATV	20	K	K20T	K20TC_ATV	7989
T	6.98284520348436e-002	6.32116557708991e-002	347	C_TPV	20	K	K20T	K20TC_TPV	7989
T	0.104130360739251	6.10076345741334e-002	594	C_RTV	20	K	K20T	K20TC_RTV	7989
V	0.120594985227364	9.54947620621367e-002	1495	C_APV	20	K	K20V	K20VC_APV	3284
V	2.67206000177396e-002	8.39785055628334e-002	149	C_TPV	20	K	K20V	K20VC_TPV	3284
V	7.53501404788193e-002	8.22121813412878e-002	194	C_ATV	20	K	K20V	K20VC_ATV	3284
V	3.79083895548937e-002	8.32578244771726e-002	207	C_DRV	20	K	K20V	K20VC_DRV	3284
V	0.166608884161511	8.86675446174402e-002	256	C_IDV	20	K	K20V	K20VC_IDV	3284
V	9.4196144727194e-002	8.62443774974672e-002	256	C_SQV	20	K	K20V	K20VC_SQV	3284
V	0.105774985782404	8.40616426510117e-002	223	C_LPV	20	K	K20V	K20VC_LPV	3284
V	0.180396474880611	8.97405180864635e-002	258	C_NFV	20	K	K20V	K20VC_NFV	3284
V	0.109858454019737	8.36742363669438e-002	246	C_RTV	20	K	K20V	K20VC_RTV	3284
D	5.32570092789379e-002	0.24307226720747	19	C_SQV	21	E	E21D	E21DC_SQV	259
D	5.35145291404005e-003	0.245754884223748	20	C_IDV	21	E	E21D	E21DC_IDV	259
D	0.140176373475143	0.252801964944078	17	C_DRV	21	E	E21D	E21DC_DRV	259
D	-0.171827889964317	0.197056473164769	17	C_ATV	21	E	E21D	E21DC_ATV	259
D	-0.127210567442421	0.205112944865974	18	C_LPV	21	E	E21D	E21DC_LPV	259
D	5.82144298283292e-002	0.234478849734506	13	C_TPV	21	E	E21D	E21DC_TPV	259
D	-0.225986134970057	0.25048793012869	19	C_RTV	21	E	E21D	E21DC_RTV	259
D	-4.56482633222102e-002	0.238286789009642	20	C_NFV	21	E	E21D	E21DC_NFV	259
D	-3.915448210825e-002	0.266043292597721	116	C_APV	21	E	E21D	E21DC_APV	259
G	0.424379859238982	0	1	C_NFV	21	E	E21G	E21GC_NFV	9
G	0.488058675554525	0	1	C_IDV	21	E	E21G	E21GC_IDV	9
G	0.560309776438493	0	1	C_SQV	21	E	E21G	E21GC_SQV	9
G	0.484676214217102	0	1	C_RTV	21	E	E21G	E21GC_RTV	9
G	0.486942628751533	4.33507107248362e-002	5	C_APV	21	E	E21G	E21GC_APV	9
K	-7.9529196017376e-002	0.241519402149056	42	C_IDV	21	E	E21K	E21KC_IDV	548
K	0.202329090679246	0.299070715339965	37	C_DRV	21	E	E21K	E21KC_DRV	548
K	-2.88683013482969e-002	0.276357444144991	42	C_SQV	21	E	E21K	E21KC_SQV	548
K	-0.105133083117935	0.246736026960885	35	C_RTV	21	E	E21K	E21KC_RTV	548
K	-2.92018463785614e-002	0.282392023529573	38	C_ATV	21	E	E21K	E21KC_ATV	548
K	1.06153999116006e-002	0.254024504609179	38	C_LPV	21	E	E21K	E21KC_LPV	548
K	9.53310226927857e-002	0.26852482541254	33	C_TPV	21	E	E21K	E21KC_TPV	548
K	-4.28850939302039e-002	0.280298262219632	241	C_APV	21	E	E21K	E21KC_APV	548
K	-0.204642983864177	0.250280383682332	42	C_NFV	21	E	E21K	E21KC_NFV	548
Q	-5.68946792514757e-002	0.304945938620304	7	C_SQV	21	E	E21Q	E21QC_SQV	93
Q	-2.09190346555313e-003	0.294670855392389	7	C_RTV	21	E	E21Q	E21QC_RTV	93
Q	-2.35861366701014e-002	0.165416386772445	3	C_TPV	21	E	E21Q	E21QC_TPV	93
Q	-2.5493716071762e-002	0.302808226052963	42	C_APV	21	E	E21Q	E21QC_APV	93
Q	-0.151759649535764	0.305292069881332	7	C_NFV	21	E	E21Q	E21QC_NFV	93
Q	5.50867847002316e-002	0.278149525909848	7	C_LPV	21	E	E21Q	E21QC_LPV	93
Q	-0.186347256740136	0.13886911614863	5	C_ATV	21	E	E21Q	E21QC_ATV	93
Q	-2.71054647533081e-002	0.289108517973525	7	C_IDV	21	E	E21Q	E21QC_IDV	93
Q	0.203106580043577	0.428701109252617	8	C_DRV	21	E	E21Q	E21QC_DRV	93
V	3.02614857476488e-002	5.30412085981564e-002	6	C_APV	21	E	E21V	E21VC_APV	14
V	6.8554217464189e-002	0	1	C_TPV	21	E	E21V	E21VC_TPV	14
V	9.3949747788147e-002	0	1	C_SQV	21	E	E21V	E21VC_SQV	14
V	7.4673590233327e-002	0	1	C_ATV	21	E	E21V	E21VC_ATV	14
V	6.0953432936168e-002	0	1	C_DRV	21	E	E21V	E21VC_DRV	14
V	0.112149362422945	0	1	C_IDV	21	E	E21V	E21VC_IDV	14
V	9.3695496255316e-003	0	1	C_RTV	21	E	E21V	E21VC_RTV	14
V	4.24487617190909e-003	0	1	C_LPV	21	E	E21V	E21VC_LPV	14
V	-1.0783285955368e-002	0	1	C_NFV	21	E	E21V	E21VC_NFV	14
S	-0.198543441449447	0	1	C_NFV	22	A	A22S	A22SC_NFV	12
S	-0.159033820064458	0	1	C_RTV	22	A	A22S	A22SC_RTV	12
S	-0.19502955499118	0	1	C_IDV	22	A	A22S	A22SC_IDV	12
S	-0.268058031477479	0	1	C_SQV	22	A	A22S	A22SC_SQV	12
S	-0.323768388854246	0	1	C_DRV	22	A	A22S	A22SC_DRV	12
S	-0.239289165490179	0	1	C_ATV	22	A	A22S	A22SC_ATV	12
S	-0.261457083363519	0	1	C_TPV	22	A	A22S	A22SC_TPV	12
S	-0.225540745441632	5.39121947444143e-002	5	C_APV	22	A	A22S	A22SC_APV	12
V	3.07519387732802e-002	0.220992886752593	202	C_SQV	22	A	A22V	A22VC_SQV	2648
V	-2.53661418967876e-002	0.201858899183718	141	C_TPV	22	A	A22V	A22VC_TPV	2648
V	0.116166256193765	0.227225052898895	187	C_RTV	22	A	A22V	A22VC_RTV	2648
V	-1.65811425965412e-002	0.218311584003154	200	C_NFV	22	A	A22V	A22VC_NFV	2648
V	8.34203691797232e-002	0.226269182090539	189	C_LPV	22	A	A22V	A22VC_LPV	2648
V	0.125234903908504	0.223905060525776	202	C_IDV	22	A	A22V	A22VC_IDV	2648
V	0.134100581219208	0.201293542486814	171	C_DRV	22	A	A22V	A22VC_DRV	2648
V	5.29518824976607e-002	0.222253164204981	175	C_ATV	22	A	A22V	A22VC_ATV	2648
V	8.17932010902755e-002	0.229391046928042	1181	C_APV	22	A	A22V	A22VC_APV	2648
I	6.29515457440935e-002	0.220630706657916	177	C_RTV	23	L	L23I	L23IC_RTV	2308
I	6.83004296432898e-002	0.219904436842744	188	C_NFV	23	L	L23I	L23IC_NFV	2308
I	0.158137243089708	0.180882703234035	144	C_LPV	23	L	L23I	L23IC_LPV	2308
I	0.209939697835849	0.216739784711753	187	C_SQV	23	L	L23I	L23IC_SQV	2308
I	-0.141951095613501	0.224319618548102	184	C_IDV	23	L	L23I	L23IC_IDV	2308
I	0.131225264197038	0.178632482926726	137	C_DRV	23	L	L23I	L23IC_DRV	2308
I	0.119032798634665	0.184051206933102	129	C_ATV	23	L	L23I	L23IC_ATV	2308
I	9.47438074699132e-002	0.192076998701173	98	C_TPV	23	L	L23I	L23IC_TPV	2308
I	7.8327822287813e-002	0.242163577010632	1064	C_APV	23	L	L23I	L23IC_APV	2308
M	-0.81664929868621	0	1	C_RTV	23	L	L23M	L23MC_RTV	13
M	-0.34075600365542	0	1	C_SQV	23	L	L23M	L23MC_SQV	13
M	-0.42604138734838	0	1	C_NFV	23	L	L23M	L23MC_NFV	13
M	-0.478687081435995	0.178032808659069	6	C_APV	23	L	L23M	L23MC_APV	13
M	-0.36995214934327	0	1	C_LPV	23	L	L23M	L23MC_LPV	13
M	0.12386272897146	0	1	C_TPV	23	L	L23M	L23MC_TPV	13
M	-0.31515908973426	0	1	C_IDV	23	L	L23M	L23MC_IDV	13
M	-0.68351458053391	0	1	C_ATV	23	L	L23M	L23MC_ATV	13
S	-6.8231417184305e-002	0	1	C_IDV	23	L	L23S	L23SC_IDV	12
S	-0.118369800209816	0	1	C_ATV	23	L	L23S	L23SC_ATV	12
S	0.149920659748802	0	1	C_DRV	23	L	L23S	L23SC_DRV	12
S	-0.181551699835224	0	1	C_NFV	23	L	L23S	L23SC_NFV	12
S	9.8763064968594e-002	0	1	C_TPV	23	L	L23S	L23SC_TPV	12
S	-0.114446809116235	0.118763020825504	5	C_APV	23	L	L23S	L23SC_APV	12
S	-0.283098280508052	0	1	C_RTV	23	L	L23S	L23SC_RTV	12
S	7.3806664472092e-002	0	1	C_SQV	23	L	L23S	L23SC_SQV	12
V	0.30132457469524	0	1	C_TPV	23	L	L23V	L23VC_TPV	14
V	0.13561272428167	0	1	C_SQV	23	L	L23V	L23VC_SQV	14
V	-0.35713234718422	0	1	C_RTV	23	L	L23V	L23VC_RTV	14
V	-1.75542367496802e-002	0	1	C_NFV	23	L	L23V	L23VC_NFV	14
V	-0.19026528835781	0	1	C_LPV	23	L	L23V	L23VC_LPV	14
V	-0.3594670797811	0	1	C_IDV	23	L	L23V	L23VC_IDV	14
V	0.298742637271245	0	1	C_DRV	23	L	L23V	L23VC_DRV	14
V	-0.23743830867211	0	1	C_ATV	23	L	L23V	L23VC_ATV	14
V	-9.44746673005117e-002	0.226337732031577	6	C_APV	23	L	L23V	L23VC_APV	14
F	0.12439861332194	0.176520884437655	107	C_LPV	24	L	L24F	L24FC_LPV	1547
F	0.191639158510451	0.174979249826071	120	C_IDV	24	L	L24F	L24FC_IDV	1547
F	-2.30257556440595e-002	0.168216679656644	118	C_NFV	24	L	L24F	L24FC_NFV	1547
F	2.93286034914217e-002	0.177017391634968	115	C_RTV	24	L	L24F	L24FC_RTV	1547
F	0.210467203455328	0.179128432377323	101	C_DRV	24	L	L24F	L24FC_DRV	1547
F	0.265904952054361	0.176808891837475	121	C_SQV	24	L	L24F	L24FC_SQV	1547
F	0.241268288326245	0.168993990759059	98	C_ATV	24	L	L24F	L24FC_ATV	1547
F	8.57291218405326e-002	0.174268265902154	67	C_TPV	24	L	L24F	L24FC_TPV	1547
F	0.12567487207516	0.200386126339147	700	C_APV	24	L	L24F	L24FC_APV	1547
I	0.418300569350448	8.02564293562036e-002	931	C_RTV	24	L	L24I	L24IC_RTV	11692
I	0.296141868126245	7.18073745933587e-002	977	C_SQV	24	L	L24I	L24IC_SQV	11692
I	0.36377425129708	7.53452037052362e-002	983	C_NFV	24	L	L24I	L24IC_NFV	11692
I	-8.22392949190738e-003	6.50246282647931e-002	424	C_TPV	24	L	L24I	L24IC_TPV	11692
I	0.303865440518859	7.53465468746166e-002	717	C_LPV	24	L	L24I	L24IC_LPV	11692
I	0.327905124302195	7.4424469193026e-002	974	C_IDV	24	L	L24I	L24IC_IDV	11692
I	0.32327580682983	9.57631868809034e-002	5519	C_APV	24	L	L24I	L24IC_APV	11692
I	0.1635328759768	7.28899595842009e-002	605	C_DRV	24	L	L24I	L24IC_DRV	11692
I	0.322120586284248	7.77140118635022e-002	562	C_ATV	24	L	L24I	L24IC_ATV	11692
M	0.230194909765232	0.239212509994387	230	C_APV	24	L	L24M	L24MC_APV	516
M	-0.482681921626549	0.291290933812243	30	C_TPV	24	L	L24M	L24MC_TPV	516
M	0.237138207393	0.216514315102082	39	C_SQV	24	L	L24M	L24MC_SQV	516
M	0.356549989199875	0.178162481867323	35	C_ATV	24	L	L24M	L24MC_ATV	516
M	0.400821693847013	0.213402291642187	37	C_RTV	24	L	L24M	L24MC_RTV	516
M	-2.94571421356383e-002	0.174456930596305	30	C_DRV	24	L	L24M	L24MC_DRV	516
M	0.240606655837881	0.217203460304021	39	C_NFV	24	L	L24M	L24MC_NFV	516
M	0.281245577461923	0.216211505549198	39	C_IDV	24	L	L24M	L24MC_IDV	516
M	0.183688378230533	0.214205193550065	37	C_LPV	24	L	L24M	L24MC_LPV	516
P	-0.538478304303166	0.338659109609794	5	C_APV	28	A	A28P	A28PC_APV	9
P	-0.238620403404509	0	1	C_SQV	28	A	A28P	A28PC_SQV	9
P	-0.605355758292054	0	1	C_IDV	28	A	A28P	A28PC_IDV	9
P	-0.682516362761678	0	1	C_NFV	28	A	A28P	A28PC_NFV	9
P	-1.05958367245514	0	1	C_RTV	28	A	A28P	A28PC_RTV	9
V	-0.248758319757509	0	1	C_SQV	28	A	A28V	A28VC_SQV	9
V	-0.306033760013621	0	1	C_RTV	28	A	A28V	A28VC_RTV	9
V	-1.22537423417884	0	1	C_NFV	28	A	A28V	A28VC_NFV	9
V	-0.124170871489752	0	1	C_IDV	28	A	A28V	A28VC_IDV	9
V	-0.465087167077297	0.391992727258967	5	C_APV	28	A	A28V	A28VC_APV	9
N	-0.199575846521845	0.360539168571665	6	C_APV	29	D	D29N	D29NC_APV	12
N	0.784233150479566	0	1	C_DRV	29	D	D29N	D29NC_DRV	12
N	-0.36971820889617	0	1	C_IDV	29	D	D29N	D29NC_IDV	12
N	-8.06739451407201e-002	0	1	C_LPV	29	D	D29N	D29NC_LPV	12
N	-0.45458098947588	0	1	C_NFV	29	D	D29N	D29NC_NFV	12
N	-0.74606740228887	0	1	C_RTV	29	D	D29N	D29NC_RTV	12
N	0.15756885167845	0	1	C_SQV	29	D	D29N	D29NC_SQV	12
N	-0.229205862880213	0.115832284319853	274	C_TPV	30	D	D30N	D30NC_TPV	10686
N	-8.71690006925775e-002	9.92330702866445e-002	982	C_SQV	30	D	D30N	D30NC_SQV	10686
N	-0.312853720027837	0.102485976999989	913	C_RTV	30	D	D30N	D30NC_RTV	10686
N	0.876615964044365	0.121825173266995	987	C_NFV	30	D	D30N	D30NC_NFV	10686
N	-0.156628103981292	0.108177830826651	526	C_LPV	30	D	D30N	D30NC_LPV	10686
N	-9.32187068248778e-002	9.84755689573027e-002	985	C_IDV	30	D	D30N	D30NC_IDV	10686
N	-0.12064427050679	0.114661256690089	389	C_DRV	30	D	D30N	D30NC_DRV	10686
N	4.7006665659784e-002	0.118047802838875	299	C_ATV	30	D	D30N	D30NC_ATV	10686
N	4.5749640394162e-002	0.417902346708564	5331	C_APV	30	D	D30N	D30NC_APV	10686
I	0.12638663414814	0	1	C_LPV	31	T	T31I	T31IC_LPV	14
I	0.45171251615856	0	1	C_IDV	31	T	T31I	T31IC_IDV	14
I	0.3086451403331	0	1	C_NFV	31	T	T31I	T31IC_NFV	14
I	7.234403882372e-002	0	1	C_RTV	31	T	T31I	T31IC_RTV	14
I	0.55980038408124	0	1	C_DRV	31	T	T31I	T31IC_DRV	14
I	0.837239183421826	0	1	C_SQV	31	T	T31I	T31IC_SQV	14
I	0.921120595746081	0	1	C_ATV	31	T	T31I	T31IC_ATV	14
I	0.356192190079821	0.250468747946861	6	C_APV	31	T	T31I	T31IC_APV	14
I	0.840384537514393	0	1	C_TPV	31	T	T31I	T31IC_TPV	14
P	0.221042273677364	2.83962685438695e-002	2	C_RTV	31	T	T31P	T31PC_RTV	18
P	0.212669683765805	5.72378874836805e-002	2	C_SQV	31	T	T31P	T31PC_SQV	18
P	-0.491579791904953	0.591680414353937	2	C_NFV	31	T	T31P	T31PC_NFV	18
P	9.88694893824034e-002	0.401460025518077	10	C_APV	31	T	T31P	T31PC_APV	18
P	0.216468283705464	1.55434617491735e-002	2	C_IDV	31	T	T31P	T31PC_IDV	18
S	0.127001408030904	9.29105251173892e-002	15	C_APV	31	T	T31S	T31SC_APV	36
S	4.78394303905272e-002	5.96115019240866e-002	3	C_TPV	31	T	T31S	T31SC_TPV	36
S	0.238751508137894	1.28144611786168e-002	3	C_SQV	31	T	T31S	T31SC_SQV	36
S	0.14866613030812	1.6392514911881e-002	3	C_ATV	31	T	T31S	T31SC_ATV	36
S	0.111329084401197	2.87589003264234e-002	3	C_DRV	31	T	T31S	T31SC_DRV	36
S	0.170415797700318	6.28683682932633e-004	3	C_IDV	31	T	T31S	T31SC_IDV	36
S	-7.98010513290696e-003	1.09016930371896e-002	3	C_LPV	31	T	T31S	T31SC_LPV	36
S	0.184635295346854	3.21744142299981e-003	3	C_NFV	31	T	T31S	T31SC_NFV	36
A	0.833736715575722	0.218294694556961	5	C_TPV	32	V	V32A	V32AC_TPV	91
A	0.644900139175782	0.25264853057807	7	C_SQV	32	V	V32A	V32AC_SQV	91
A	0.239748822165286	0.267272979635162	5	C_RTV	32	V	V32A	V32AC_RTV	91
A	0.440908327478992	0.168831916914414	6	C_NFV	32	V	V32A	V32AC_NFV	91
A	-4.1576623178232e-002	0.263899117841359	7	C_LPV	32	V	V32A	V32AC_LPV	91
A	0.272030620295474	0.264780430355032	7	C_IDV	32	V	V32A	V32AC_IDV	91
A	5.41673805967317e-002	0.337927977681881	8	C_DRV	32	V	V32A	V32AC_DRV	91
A	0.712666512404927	0.217950589057357	7	C_ATV	32	V	V32A	V32AC_ATV	91
A	0.294977582406205	0.342612840714505	39	C_APV	32	V	V32A	V32AC_APV	91
I	3.1506956822561e-002	0.133770476537813	1075	C_TPV	32	V	V32I	V32IC_TPV	20731
I	9.94611533332432e-002	0.141754980222465	1426	C_LPV	32	V	V32I	V32IC_LPV	20731
I	-2.48722323921488e-002	0.133327809355517	1594	C_SQV	32	V	V32I	V32IC_SQV	20731
I	0.106015466778945	0.141333427650327	1514	C_RTV	32	V	V32I	V32IC_RTV	20731
I	0.174012707441108	0.139438895462189	1586	C_NFV	32	V	V32I	V32IC_NFV	20731
I	0.448421455156064	0.147349526376811	1413	C_DRV	32	V	V32I	V32IC_DRV	20731
I	0.144032038907617	0.178977350644316	9261	C_APV	32	V	V32I	V32IC_APV	20731
I	0.164242645644117	0.142052455994137	1572	C_IDV	32	V	V32I	V32IC_IDV	20731
I	0.246869555723179	0.146649936121989	1290	C_ATV	32	V	V32I	V32IC_ATV	20731
L	-5.81954585921959e-006	0.142446779505935	4	C_IDV	32	V	V32L	V32LC_IDV	50
L	-0.219479288439198	0.125842983757131	4	C_SQV	32	V	V32L	V32LC_SQV	50
L	-0.143202594401489	0.140219299892025	3	C_LPV	32	V	V32L	V32LC_LPV	50
L	0.138172470449112	0.153900643782802	3	C_ATV	32	V	V32L	V32LC_ATV	50
L	0.404062029951753	1.00215041013475e-002	2	C_DRV	32	V	V32L	V32LC_DRV	50
L	-5.83438389499618e-002	0.146411192732678	4	C_RTV	32	V	V32L	V32LC_RTV	50
L	3.02668841115197e-002	0.139736226433395	4	C_NFV	32	V	V32L	V32LC_NFV	50
L	-0.117301300063413	0.122699497199857	3	C_TPV	32	V	V32L	V32LC_TPV	50
L	-2.31730658829772e-002	0.198812370547238	23	C_APV	32	V	V32L	V32LC_APV	50
M	0.276229100852909	0.278577542190936	12	C_APV	32	V	V32M	V32MC_APV	28
M	0.215870330610381	0.243546052761522	2	C_RTV	32	V	V32M	V32MC_RTV	28
M	0.33784539215514	0.111061794209921	2	C_SQV	32	V	V32M	V32MC_SQV	28
M	0.452482604561743	0.181663148003663	2	C_NFV	32	V	V32M	V32MC_NFV	28
M	0.444788791434554	0.130799355149817	2	C_DRV	32	V	V32M	V32MC_DRV	28
M	-0.146988729214891	0.182934613376029	2	C_LPV	32	V	V32M	V32MC_LPV	28
M	0.694644432359369	0.152475986987808	2	C_TPV	32	V	V32M	V32MC_TPV	28
M	0.300775135874142	0.180214902535422	2	C_IDV	32	V	V32M	V32MC_IDV	28
M	0.819468548093084	0.161472939886324	2	C_ATV	32	V	V32M	V32MC_ATV	28
T	0.767140442672062	0	1	C_TPV	32	V	V32T	V32TC_TPV	119
T	0.814877722396401	0.182038436970192	9	C_SQV	32	V	V32T	V32TC_SQV	119
T	0.647141110580538	0.159769769135505	2	C_ATV	32	V	V32T	V32TC_ATV	119
T	6.74576613584881e-002	0.148407377229438	31	C_DRV	32	V	V32T	V32TC_DRV	119
T	0.675215188145999	0.106657692194573	8	C_RTV	32	V	V32T	V32TC_RTV	119
T	0.668048839824664	0.176714667594976	9	C_NFV	32	V	V32T	V32TC_NFV	119
T	0.452588051932112	0.270524867973661	3	C_LPV	32	V	V32T	V32TC_LPV	119
T	0.627657696478576	0.232521884111956	47	C_APV	32	V	V32T	V32TC_APV	119
T	0.673175307675667	0.178118475792117	9	C_IDV	32	V	V32T	V32TC_IDV	119
C	-0.592233624563199	0	1	C_IDV	33	L	L33C	L33CC_IDV	12
C	-0.620031161790889	0	1	C_NFV	33	L	L33C	L33CC_NFV	12
C	0.109627790928646	0	1	C_DRV	33	L	L33C	L33CC_DRV	12
C	-8.48349847930371e-002	0	1	C_RTV	33	L	L33C	L33CC_RTV	12
C	-0.243580756982685	0	1	C_LPV	33	L	L33C	L33CC_LPV	12
C	-0.36695266283806	0	1	C_SQV	33	L	L33C	L33CC_SQV	12
C	-0.306143005469589	0.251339746312818	6	C_APV	33	L	L33C	L33CC_APV	12
F	5.42408239232353e-002	9.55527060971784e-002	2282	C_ATV	33	L	L33F	L33FC_ATV	35851
F	4.82667812372845e-002	0.167639298533479	16022	C_APV	33	L	L33F	L33FC_APV	35851
F	-4.54670935880768e-002	9.23941414984721e-002	2733	C_SQV	33	L	L33F	L33FC_SQV	35851
F	-0.111843338917384	9.28031150493481e-002	2705	C_IDV	33	L	L33F	L33FC_IDV	35851
F	0.130933502230896	9.50700665317657e-002	2566	C_RTV	33	L	L33F	L33FC_RTV	35851
F	6.4872327640226e-002	9.41724101399373e-002	1785	C_TPV	33	L	L33F	L33FC_TPV	35851
F	0.262808177440861	9.95966075421409e-002	2455	C_DRV	33	L	L33F	L33FC_DRV	35851
F	0.110208620822446	9.62513758420706e-002	2571	C_LPV	33	L	L33F	L33FC_LPV	35851
F	-6.81587316337562e-002	9.23881955769308e-002	2732	C_NFV	33	L	L33F	L33FC_NFV	35851
I	-2.3535583342831e-002	3.83370994744306e-002	344	C_LPV	33	L	L33I	L33IC_LPV	5715
I	-1.36443403847513e-002	3.60945202252649e-002	479	C_NFV	33	L	L33I	L33IC_NFV	5715
I	-2.02281212170119e-002	3.67442301528234e-002	437	C_RTV	33	L	L33I	L33IC_RTV	5715
I	-8.01438495205272e-003	3.58266407267704e-002	485	C_SQV	33	L	L33I	L33IC_SQV	5715
I	1.37318603262437e-002	3.89650825298002e-002	226	C_TPV	33	L	L33I	L33IC_TPV	5715
I	-1.32133583725452e-002	3.6242680376753e-002	477	C_IDV	33	L	L33I	L33IC_IDV	5715
I	-2.07331673697679e-002	3.73003718199865e-002	304	C_DRV	33	L	L33I	L33IC_DRV	5715
I	-1.83037373366161e-002	3.74635362829835e-002	2685	C_APV	33	L	L33I	L33IC_APV	5715
I	8.64334353496963e-003	3.82251020052764e-002	278	C_ATV	33	L	L33I	L33IC_ATV	5715
M	9.68276568652604e-002	0.141204463865763	42	C_LPV	33	L	L33M	L33MC_LPV	640
M	7.63352836991097e-002	0.165849275212534	269	C_APV	33	L	L33M	L33MC_APV	640
M	-3.99547751763026e-002	0.137267301440547	47	C_IDV	33	L	L33M	L33MC_IDV	640
M	-3.02230880320531e-004	0.137345220630414	47	C_NFV	33	L	L33M	L33MC_NFV	640
M	0.170839283113234	0.132766807065305	31	C_TPV	33	L	L33M	L33MC_TPV	640
M	0.218584424958775	0.11687486772955	76	C_DRV	33	L	L33M	L33MC_DRV	640
M	0.147850017058191	0.142668433461246	42	C_RTV	33	L	L33M	L33MC_RTV	640
M	0.150249951452246	0.142237486290787	40	C_ATV	33	L	L33M	L33MC_ATV	640
M	4.05607141891506e-002	0.135773583219059	46	C_SQV	33	L	L33M	L33MC_SQV	640
V	-5.69649058595681e-002	8.46941296338815e-002	2382	C_APV	33	L	L33V	L33VC_APV	4936
V	5.88054764722252e-002	8.11440977682521e-002	182	C_TPV	33	L	L33V	L33VC_TPV	4936
V	-3.15735279970217e-002	8.0544508377914e-002	440	C_SQV	33	L	L33V	L33VC_SQV	4936
V	3.37787145954484e-002	7.80038640007504e-002	196	C_ATV	33	L	L33V	L33VC_ATV	4936
V	-3.70810868056102e-002	7.94510159903635e-002	377	C_RTV	33	L	L33V	L33VC_RTV	4936
V	-2.92484946389245e-002	9.05834175262999e-002	212	C_DRV	33	L	L33V	L33VC_DRV	4936
V	-6.63579894318353e-002	8.17795599969375e-002	440	C_NFV	33	L	L33V	L33VC_NFV	4936
V	-7.82466632602884e-002	8.20250206055434e-002	442	C_IDV	33	L	L33V	L33VC_IDV	4936
V	-7.91418709746361e-002	9.4141151573164e-002	265	C_LPV	33	L	L33V	L33VC_LPV	4936
A	8.23991770451351e-002	0.124791105688945	33	C_TPV	34	E	E34A	E34AC_TPV	567
A	-9.93225986263322e-002	0.131590471074569	40	C_RTV	34	E	E34A	E34AC_RTV	567
A	-9.50499757476965e-002	0.124211710095257	42	C_NFV	34	E	E34A	E34AC_NFV	567
A	-7.93612022813481e-002	0.132652762206881	248	C_APV	34	E	E34A	E34AC_APV	567
A	-3.76230144870175e-002	0.129779095499143	39	C_ATV	34	E	E34A	E34AC_ATV	567
A	-0.118195912598138	0.123805524572762	41	C_SQV	34	E	E34A	E34AC_SQV	567
A	-6.18751096993149e-002	0.132784107390632	42	C_LPV	34	E	E34A	E34AC_LPV	567
A	1.75994193532627e-002	0.129000730129848	41	C_DRV	34	E	E34A	E34AC_DRV	567
A	-9.04978284534452e-002	0.129166290880218	41	C_IDV	34	E	E34A	E34AC_IDV	567
D	-5.01816652413858e-002	0.106670952065932	50	C_LPV	34	E	E34D	E34DC_LPV	799
D	1.86502127764806e-002	0.110123816202512	64	C_IDV	34	E	E34D	E34DC_IDV	799
D	3.79719977044362e-002	0.109406483814958	64	C_NFV	34	E	E34D	E34DC_NFV	799
D	3.09810444040264e-002	0.104621069320264	45	C_DRV	34	E	E34D	E34DC_DRV	799
D	-1.27697808628169e-002	0.107778038316244	44	C_ATV	34	E	E34D	E34DC_ATV	799
D	0.190169041978955	0.100641530357929	46	C_TPV	34	E	E34D	E34DC_TPV	799
D	-6.30025100941058e-002	0.108483244085202	58	C_RTV	34	E	E34D	E34DC_RTV	799
D	3.63737735364527e-002	0.108644888003157	64	C_SQV	34	E	E34D	E34DC_SQV	799
D	6.17006749286708e-003	0.116588624143645	364	C_APV	34	E	E34D	E34DC_APV	799
G	-0.154518528182836	0.173667681281296	13	C_IDV	34	E	E34G	E34GC_IDV	146
G	-0.10125309476098	0.171791131656678	13	C_NFV	34	E	E34G	E34GC_NFV	146
G	-0.135863488591181	0.131427586907674	9	C_RTV	34	E	E34G	E34GC_RTV	146
G	-5.09701433757127e-002	0.191878732585464	7	C_TPV	34	E	E34G	E34GC_TPV	146
G	-0.115710631058292	0.173258652331433	69	C_APV	34	E	E34G	E34GC_APV	146
G	-0.109169660316277	0.192467141696984	7	C_ATV	34	E	E34G	E34GC_ATV	146
G	-6.10190582572772e-002	0.168060257417617	13	C_SQV	34	E	E34G	E34GC_SQV	146
G	-0.15776702549033	0.175238606346649	7	C_DRV	34	E	E34G	E34GC_DRV	146
G	-0.157327016512547	0.191046121723449	8	C_LPV	34	E	E34G	E34GC_LPV	146
H	-0.11706845837228	0	1	C_IDV	34	E	E34H	E34HC_IDV	14
H	-0.12493201877638	0	1	C_LPV	34	E	E34H	E34HC_LPV	14
H	-7.50223260966298e-002	0	1	C_DRV	34	E	E34H	E34HC_DRV	14
H	-5.5964046172435e-002	0	1	C_TPV	34	E	E34H	E34HC_TPV	14
H	-0.1230454889287	0	1	C_ATV	34	E	E34H	E34HC_ATV	14
H	-0.17624173183606	0	1	C_NFV	34	E	E34H	E34HC_NFV	14
H	-0.196047003396942	0	1	C_SQV	34	E	E34H	E34HC_SQV	14
H	-0.13508594147539	3.87442585915915e-002	6	C_APV	34	E	E34H	E34HC_APV	14
H	-0.11286040306735	0	1	C_RTV	34	E	E34H	E34HC_RTV	14
I	-3.42120492188537e-002	9.27917063613862e-002	8	C_LPV	34	E	E34I	E34IC_LPV	111
I	-0.261770167139347	7.62178791784666e-002	8	C_SQV	34	E	E34I	E34IC_SQV	111
I	8.75662035616476e-002	7.11501592599676e-002	7	C_TPV	34	E	E34I	E34IC_TPV	111
I	-0.18313618790238	8.52452902551688e-002	8	C_NFV	34	E	E34I	E34IC_NFV	111
I	-4.87138554418164e-002	7.63331071268877e-002	8	C_IDV	34	E	E34I	E34IC_IDV	111
I	-9.70791867529025e-002	9.69300282960571e-002	8	C_RTV	34	E	E34I	E34IC_RTV	111
I	-0.110134450697022	0.12206934499229	48	C_APV	34	E	E34I	E34IC_APV	111
I	3.18817895907526e-002	9.1986365932046e-002	8	C_DRV	34	E	E34I	E34IC_DRV	111
I	-6.59728912154365e-002	7.72787863038084e-002	8	C_ATV	34	E	E34I	E34IC_ATV	111
K	-0.150982476438505	0.140870006413003	49	C_SQV	34	E	E34K	E34KC_SQV	580
K	-3.38694044357262e-002	0.143708772910533	34	C_LPV	34	E	E34K	E34KC_LPV	580
K	-9.09097680830934e-002	0.1452882159294	49	C_IDV	34	E	E34K	E34KC_IDV	580
K	6.60295728528903e-003	0.147730864139165	45	C_RTV	34	E	E34K	E34KC_RTV	580
K	-9.02450315513935e-002	0.155838111904907	272	C_APV	34	E	E34K	E34KC_APV	580
K	-7.73960359795877e-002	0.137884657970797	29	C_ATV	34	E	E34K	E34KC_ATV	580
K	-7.06797923163678e-002	0.177701173719095	33	C_DRV	34	E	E34K	E34KC_DRV	580
K	-0.156575480113046	0.141269815664205	49	C_NFV	34	E	E34K	E34KC_NFV	580
K	-0.297859362398001	0.12522205515355	20	C_TPV	34	E	E34K	E34KC_TPV	580
L	-6.50077111061461e-002	0.164486926106283	18	C_APV	34	E	E34L	E34LC_APV	42
L	0.122301270038384	5.3053532728701e-002	3	C_TPV	34	E	E34L	E34LC_TPV	42
L	-5.98652676155334e-002	5.07663234660828e-002	3	C_IDV	34	E	E34L	E34LC_IDV	42
L	-0.18813150345155	6.72153700653359e-002	3	C_NFV	34	E	E34L	E34LC_NFV	42
L	4.94358788691767e-002	6.8808114179315e-002	3	C_LPV	34	E	E34L	E34LC_LPV	42
L	0.22825518180318	0.104993637611393	3	C_DRV	34	E	E34L	E34LC_DRV	42
L	-0.311440940642017	5.00545382380828e-002	3	C_SQV	34	E	E34L	E34LC_SQV	42
L	-4.13482176596337e-003	3.96592541746317e-002	3	C_ATV	34	E	E34L	E34LC_ATV	42
L	-2.173941817229e-002	6.38009745356305e-002	3	C_RTV	34	E	E34L	E34LC_RTV	42
M	-4.1050330655595e-002	0.139472740996173	5	C_APV	34	E	E34M	E34MC_APV	12
M	-0.139333223722254	0	1	C_NFV	34	E	E34M	E34MC_NFV	12
M	2.18964343530499e-002	0	1	C_ATV	34	E	E34M	E34MC_ATV	12
M	-3.5200566170513e-002	0	1	C_IDV	34	E	E34M	E34MC_IDV	12
M	-0.245305771254177	0	1	C_SQV	34	E	E34M	E34MC_SQV	12
M	0.17212801793577	0	1	C_DRV	34	E	E34M	E34MC_DRV	12
M	7.6986017386129e-002	0	1	C_LPV	34	E	E34M	E34MC_LPV	12
M	0.164113975641272	0	1	C_TPV	34	E	E34M	E34MC_TPV	12
N	7.40103691923018e-002	0.130070447421109	42	C_TPV	34	E	E34N	E34NC_TPV	707
N	-4.1919906120366e-002	0.126249513253075	51	C_ATV	34	E	E34N	E34NC_ATV	707
N	-4.04897478902181e-002	0.124564386914391	50	C_NFV	34	E	E34N	E34NC_NFV	707
N	-5.31844502627298e-002	0.124348786723848	51	C_RTV	34	E	E34N	E34NC_RTV	707
N	-6.43895058561714e-002	0.126229312524263	52	C_SQV	34	E	E34N	E34NC_SQV	707
N	2.31078901286272e-002	0.134687146619267	51	C_DRV	34	E	E34N	E34NC_DRV	707
N	-5.18146902746734e-002	0.123775934230677	52	C_LPV	34	E	E34N	E34NC_LPV	707
N	-2.15766310945931e-002	0.12524251211602	50	C_IDV	34	E	E34N	E34NC_IDV	707
N	-3.60558825091948e-002	0.128335540213636	308	C_APV	34	E	E34N	E34NC_APV	707
Q	-1.80963379528326e-002	0.1179596152533	2990	C_APV	34	E	E34Q	E34QC_APV	6706
Q	-8.28078320735064e-002	0.106469866959289	511	C_SQV	34	E	E34Q	E34QC_SQV	6706
Q	-0.124970211524021	0.100172242801092	348	C_TPV	34	E	E34Q	E34QC_TPV	6706
Q	2.09211994651249e-003	0.107687517970208	441	C_ATV	34	E	E34Q	E34QC_ATV	6706
Q	4.56026708476935e-002	0.109603672761324	473	C_RTV	34	E	E34Q	E34QC_RTV	6706
Q	2.6284677935062e-003	0.107567600824347	445	C_DRV	34	E	E34Q	E34QC_DRV	6706
Q	-7.03980902399626e-002	0.106535371418056	513	C_NFV	34	E	E34Q	E34QC_NFV	6706
Q	-2.05863964246609e-002	0.107084212632331	502	C_IDV	34	E	E34Q	E34QC_IDV	6706
Q	2.72976284078859e-002	0.110691966343177	483	C_LPV	34	E	E34Q	E34QC_LPV	6706
R	-7.92054947676287e-002	0.155434677799631	13	C_IDV	34	E	E34R	E34RC_IDV	164
R	-0.133860706147627	0.186795744510801	9	C_DRV	34	E	E34R	E34RC_DRV	164
R	-0.135968486760318	0.163896875151717	13	C_SQV	34	E	E34R	E34RC_SQV	164
R	-0.41316183860769	0.184095285619161	6	C_TPV	34	E	E34R	E34RC_TPV	164
R	-5.97650393718246e-002	0.162506412118247	13	C_LPV	34	E	E34R	E34RC_LPV	164
R	-0.142752040531111	0.166613795767958	8	C_ATV	34	E	E34R	E34RC_ATV	164
R	-9.27653648566083e-002	0.169692285057292	77	C_APV	34	E	E34R	E34RC_APV	164
R	-0.161450487075296	0.158647484821857	13	C_NFV	34	E	E34R	E34RC_NFV	164
R	2.44864587719584e-002	0.154470970729986	12	C_RTV	34	E	E34R	E34RC_RTV	164
T	7.12618218826789e-002	0.123968351241351	22	C_LPV	34	E	E34T	E34TC_LPV	316
T	3.57812375394802e-002	0.105430577803279	22	C_RTV	34	E	E34T	E34TC_RTV	316
T	-7.23855393699801e-003	0.134309491863811	25	C_NFV	34	E	E34T	E34TC_NFV	316
T	7.11878310605406e-002	0.131685604059165	14	C_TPV	34	E	E34T	E34TC_TPV	316
T	2.49980345216592e-002	0.129646109871698	143	C_APV	34	E	E34T	E34TC_APV	316
T	8.55711271680702e-002	0.123955556832082	20	C_ATV	34	E	E34T	E34TC_ATV	316
T	1.22748403689778e-002	0.135986278496842	25	C_IDV	34	E	E34T	E34TC_IDV	316
T	-5.91517316942657e-003	0.129211073119703	25	C_SQV	34	E	E34T	E34TC_SQV	316
T	8.45803480356099e-002	0.132100491828965	20	C_DRV	34	E	E34T	E34TC_DRV	316
V	-2.32257701755889e-002	0.200852744371876	39	C_ATV	34	E	E34V	E34VC_ATV	535
V	7.97726412617628e-002	0.189998635711108	38	C_DRV	34	E	E34V	E34VC_DRV	535
V	2.41726523545031e-002	0.192619211952404	29	C_TPV	34	E	E34V	E34VC_TPV	535
V	-0.155232827364148	0.200966413462162	39	C_NFV	34	E	E34V	E34VC_NFV	535
V	-8.97705475892267e-002	0.202053818338253	39	C_IDV	34	E	E34V	E34VC_IDV	535
V	-0.204438476043018	0.207015266395036	39	C_SQV	34	E	E34V	E34VC_SQV	535
V	-7.99974789191778e-002	0.214984997178633	234	C_APV	34	E	E34V	E34VC_APV	535
V	-5.0223104871891e-002	0.201374621925453	39	C_RTV	34	E	E34V	E34VC_RTV	535
V	9.62680496926404e-004	0.194199982724964	39	C_LPV	34	E	E34V	E34VC_LPV	535
Y	-0.164568662069104	7.62077857534755e-002	2	C_SQV	34	E	E34Y	E34YC_SQV	24
Y	0.161199183175	8.053358398224e-002	2	C_RTV	34	E	E34Y	E34YC_RTV	24
Y	-8.02626642463101e-002	7.28601279888399e-002	2	C_NFV	34	E	E34Y	E34YC_NFV	24
Y	0.173732587264175	6.2728673863655e-002	2	C_LPV	34	E	E34Y	E34YC_LPV	24
Y	9.4512421831375e-002	6.6416510602285e-002	2	C_IDV	34	E	E34Y	E34YC_IDV	24
Y	7.61007497651934e-002	0.16750493969449	12	C_APV	34	E	E34Y	E34YC_APV	24
Y	0.25578359193313	0	1	C_DRV	34	E	E34Y	E34YC_DRV	24
Y	6.58691884185698e-002	0	1	C_ATV	34	E	E34Y	E34YC_ATV	24
A	0.118073392981905	4.04238080251578e-002	14	C_APV	35	E	E35A	E35AC_APV	26
A	0.127861418000566	3.7102419796946e-002	3	C_IDV	35	E	E35A	E35AC_IDV	26
A	0.114131459011371	3.62277418717768e-002	3	C_RTV	35	E	E35A	E35AC_RTV	26
A	0.110371414740863	3.8689371797736e-002	3	C_SQV	35	E	E35A	E35AC_SQV	26
A	0.102114005742614	4.01645851525534e-002	3	C_NFV	35	E	E35A	E35AC_NFV	26
D	5.27439318091066e-002	5.28252210276883e-002	8549	C_SQV	35	E	E35D	E35DC_SQV	99792
D	6.46469303761258e-002	5.2420745795646e-002	7379	C_RTV	35	E	E35D	E35DC_RTV	99792
D	4.04064860584683e-002	5.20091301513085e-002	8524	C_IDV	35	E	E35D	E35DC_IDV	99792
D	1.53229909238101e-002	5.3658347812654e-002	4949	C_DRV	35	E	E35D	E35DC_DRV	99792
D	6.87525460431702e-002	5.38753197056586e-002	4718	C_ATV	35	E	E35D	E35DC_ATV	99792
D	8.56140847244528e-002	5.2516870753808e-002	8516	C_NFV	35	E	E35D	E35DC_NFV	99792
D	3.34020148576776e-002	5.30620252125664e-002	5928	C_LPV	35	E	E35D	E35DC_LPV	99792
D	5.19372547283476e-002	5.22463992356806e-002	4199	C_TPV	35	E	E35D	E35DC_TPV	99792
D	4.9669281909573e-002	5.70882623187483e-002	47030	C_APV	35	E	E35D	E35DC_APV	99792
G	-2.475344101209e-002	0.132779666117578	114	C_DRV	35	E	E35G	E35GC_DRV	1933
G	4.57170858799402e-002	0.122929485246035	157	C_IDV	35	E	E35G	E35GC_IDV	1933
G	4.88227403332327e-002	0.122264856239173	145	C_RTV	35	E	E35G	E35GC_RTV	1933
G	4.01300764780917e-002	0.131494181004418	122	C_LPV	35	E	E35G	E35GC_LPV	1933
G	2.87727428227279e-002	0.120947926864251	157	C_NFV	35	E	E35G	E35GC_NFV	1933
G	0.116690567617929	0.135060628608494	84	C_TPV	35	E	E35G	E35GC_TPV	1933
G	2.13556465305951e-003	0.121311317615087	157	C_SQV	35	E	E35G	E35GC_SQV	1933
G	4.81112525445896e-002	0.128883715201255	103	C_ATV	35	E	E35G	E35GC_ATV	1933
G	2.55253262440763e-002	0.125199995952885	894	C_APV	35	E	E35G	E35GC_APV	1933
H	8.75656981578981e-002	3.84293346984803e-002	10	C_APV	35	E	E35H	E35HC_APV	21
H	4.321045729536e-002	0	1	C_LPV	35	E	E35H	E35HC_LPV	21
H	7.6094777413855e-002	3.3657368317435e-002	2	C_IDV	35	E	E35H	E35HC_IDV	21
H	0.109396069581832	0	1	C_RTV	35	E	E35H	E35HC_RTV	21
H	3.7350917688683e-002	0	1	C_TPV	35	E	E35H	E35HC_TPV	21
H	4.822789448374e-002	0	1	C_ATV	35	E	E35H	E35HC_ATV	21
H	7.47510675459e-002	0	1	C_DRV	35	E	E35H	E35HC_DRV	21
H	8.09868433805949e-002	3.52366738838251e-002	2	C_NFV	35	E	E35H	E35HC_NFV	21
H	9.56991206247775e-002	3.86160598289374e-002	2	C_SQV	35	E	E35H	E35HC_SQV	21
K	-0.100803969384705	7.79323780796127e-002	21	C_TPV	35	E	E35K	E35KC_TPV	317
K	-7.38266190898444e-002	8.52492553668966e-002	21	C_LPV	35	E	E35K	E35KC_LPV	317
K	-7.41810914492812e-002	8.47530349122141e-002	139	C_APV	35	E	E35K	E35KC_APV	317
K	-0.106683226377004	7.83210934717188e-002	24	C_NFV	35	E	E35K	E35KC_NFV	317
K	-9.32356868520231e-002	8.10446768769157e-002	22	C_RTV	35	E	E35K	E35KC_RTV	317
K	-7.19184524876617e-002	8.19252861790397e-002	24	C_IDV	35	E	E35K	E35KC_IDV	317
K	-0.104594575034226	8.00968078919936e-002	21	C_ATV	35	E	E35K	E35KC_ATV	317
K	-6.69165411884731e-002	8.05461057843724e-002	24	C_SQV	35	E	E35K	E35KC_SQV	317
K	-3.26113328325889e-002	8.4772176624791e-002	21	C_DRV	35	E	E35K	E35KC_DRV	317
N	7.22933719231e-002	4.32438825111482e-002	215	C_RTV	35	E	E35N	E35NC_RTV	3122
N	8.61828335328041e-002	4.34063667106211e-002	233	C_NFV	35	E	E35N	E35NC_NFV	3122
N	8.50617086705713e-002	4.29128465224111e-002	235	C_SQV	35	E	E35N	E35NC_SQV	3122
N	6.27142155891514e-002	4.42285078451407e-002	185	C_TPV	35	E	E35N	E35NC_TPV	3122
N	6.1205290481581e-002	4.30217241326805e-002	220	C_LPV	35	E	E35N	E35NC_LPV	3122
N	8.34704450015883e-002	4.35388328550322e-002	216	C_DRV	35	E	E35N	E35NC_DRV	3122
N	7.5068551671663e-002	4.39715355275981e-002	1372	C_APV	35	E	E35N	E35NC_APV	3122
N	8.00215191129007e-002	4.40893301927073e-002	211	C_ATV	35	E	E35N	E35NC_ATV	3122
N	6.50679306016337e-002	4.23332059248675e-002	235	C_IDV	35	E	E35N	E35NC_IDV	3122
Q	-2.32913718205049e-002	4.72971557491539e-002	40	C_NFV	35	E	E35Q	E35QC_NFV	472
Q	1.40766907526181e-002	5.22775000435957e-002	222	C_APV	35	E	E35Q	E35QC_APV	472
Q	2.95382688220877e-002	3.80024461617704e-002	29	C_LPV	35	E	E35Q	E35QC_LPV	472
Q	8.25410358805939e-003	3.81336626927478e-002	22	C_TPV	35	E	E35Q	E35QC_TPV	472
Q	7.48827846020207e-002	3.54219453595948e-002	23	C_DRV	35	E	E35Q	E35QC_DRV	472
Q	3.05390124087227e-003	3.85304512538999e-002	23	C_ATV	35	E	E35Q	E35QC_ATV	472
Q	-5.63084813007023e-003	4.89340185328535e-002	33	C_RTV	35	E	E35Q	E35QC_RTV	472
Q	1.63760377269095e-002	4.65226963422017e-002	40	C_SQV	35	E	E35Q	E35QC_SQV	472
Q	1.25888126095217e-002	4.63079454543145e-002	40	C_IDV	35	E	E35Q	E35QC_IDV	472
S	7.10486069582736e-002	3.18094844394726e-002	11	C_SQV	35	E	E35S	E35SC_SQV	151
S	8.68240939267193e-002	3.6075268675889e-002	10	C_ATV	35	E	E35S	E35SC_ATV	151
S	9.38532042896539e-002	3.60156824931634e-002	9	C_TPV	35	E	E35S	E35SC_TPV	151
S	7.77727591602646e-002	3.48856503666069e-002	66	C_APV	35	E	E35S	E35SC_APV	151
S	8.72583177622139e-002	3.57226242206872e-002	11	C_NFV	35	E	E35S	E35SC_NFV	151
S	7.75733982966418e-002	3.38564926756637e-002	11	C_LPV	35	E	E35S	E35SC_LPV	151
S	8.66552284155954e-002	3.59233640306437e-002	11	C_RTV	35	E	E35S	E35SC_RTV	151
S	6.03979515268726e-002	3.06916135560275e-002	11	C_DRV	35	E	E35S	E35SC_DRV	151
S	8.04728735958048e-002	3.43264831887118e-002	11	C_IDV	35	E	E35S	E35SC_IDV	151
T	-0.114928465342249	0	3	C_NFV	35	E	E35T	E35TC_NFV	36
T	-8.8554525891277e-002	0	3	C_SQV	35	E	E35T	E35TC_SQV	36
T	-5.8955530574979e-002	0	2	C_LPV	35	E	E35T	E35TC_LPV	36
T	-8.09226996624841e-002	2.2216242723503e-002	16	C_APV	35	E	E35T	E35TC_APV	36
T	-4.3333875414832e-002	0	2	C_DRV	35	E	E35T	E35TC_DRV	36
T	-7.8447360309786e-002	0	2	C_ATV	35	E	E35T	E35TC_ATV	36
T	-9.2116081613467e-002	0	3	C_RTV	35	E	E35T	E35TC_RTV	36
T	-4.2067235307683e-002	0	2	C_TPV	35	E	E35T	E35TC_TPV	36
T	-6.4200761638058e-002	0	3	C_IDV	35	E	E35T	E35TC_IDV	36
A	0.225508922986067	7.45013956363037e-002	12	C_LPV	36	M	M36A	M36AC_LPV	178
A	0.176158897822377	9.85534283023276e-002	81	C_APV	36	M	M36A	M36AC_APV	178
A	0.14846987152989	9.58584640784419e-002	14	C_NFV	36	M	M36A	M36AC_NFV	178
A	0.210959760946941	8.41220814736858e-002	8	C_TPV	36	M	M36A	M36AC_TPV	178
A	0.143524280741192	9.53840271131604e-002	14	C_IDV	36	M	M36A	M36AC_IDV	178
A	0.156377065642561	9.67208247913702e-002	14	C_SQV	36	M	M36A	M36AC_SQV	178
A	0.180328336186039	7.73784917275712e-002	11	C_DRV	36	M	M36A	M36AC_DRV	178
A	0.217520579096595	9.42036575586786e-002	13	C_RTV	36	M	M36A	M36AC_RTV	178
A	0.218471211825116	7.79180589015247e-002	11	C_ATV	36	M	M36A	M36AC_ATV	178
F	-1.63776400763421e-002	1.37351016734078e-004	9	C_LPV	36	M	M36F	M36FC_LPV	124
F	2.49930984000378e-002	2.71195171447472e-004	9	C_NFV	36	M	M36F	M36FC_NFV	124
F	3.54462963307467e-002	4.81348348946948e-004	9	C_IDV	36	M	M36F	M36FC_IDV	124
F	4.62056242448177e-002	4.10881521017334e-004	9	C_DRV	36	M	M36F	M36FC_DRV	124
F	-2.78739733097702e-002	0	8	C_RTV	36	M	M36F	M36FC_RTV	124
F	6.99213840579704e-003	8.55904592379712e-005	9	C_TPV	36	M	M36F	M36FC_TPV	124
F	-1.37214164039721e-002	7.41376534905763e-005	9	C_ATV	36	M	M36F	M36FC_ATV	124
F	3.19450105470045e-002	4.35508213613923e-004	9	C_SQV	36	M	M36F	M36FC_SQV	124
F	1.4956220838273e-002	2.5739038026728e-002	53	C_APV	36	M	M36F	M36FC_APV	124
I	2.67336773067567e-002	7.30475861941067e-002	9447	C_SQV	36	M	M36I	M36IC_SQV	113350
I	1.47121726949667e-002	7.53241520130986e-002	5270	C_TPV	36	M	M36I	M36IC_TPV	113350
I	3.63747092357889e-002	7.38473867834798e-002	7086	C_LPV	36	M	M36I	M36IC_LPV	113350
I	3.13511007085027e-002	8.10654102312681e-002	52552	C_APV	36	M	M36I	M36IC_APV	113350
I	6.65715712696549e-002	7.60292752667679e-002	5925	C_ATV	36	M	M36I	M36IC_ATV	113350
I	4.6042275882753e-002	7.21812133389048e-002	9402	C_NFV	36	M	M36I	M36IC_NFV	113350
I	1.17461218943156e-002	7.24322584380773e-002	9420	C_IDV	36	M	M36I	M36IC_IDV	113350
I	9.78874811304718e-002	7.12878497401198e-002	8108	C_RTV	36	M	M36I	M36IC_RTV	113350
I	-2.80164335045575e-002	7.76189167803866e-002	6140	C_DRV	36	M	M36I	M36IC_DRV	113350
L	7.64712843341861e-002	6.00991590353252e-002	551	C_NFV	36	M	M36L	M36LC_NFV	7040
L	0.107353085379332	5.98410688293845e-002	490	C_RTV	36	M	M36L	M36LC_RTV	7040
L	4.97821697408882e-002	6.31907890801999e-002	370	C_TPV	36	M	M36L	M36LC_TPV	7040
L	6.04284075452539e-002	6.07676423651859e-002	550	C_SQV	36	M	M36L	M36LC_SQV	7040
L	6.01808356928303e-002	6.6394750260968e-002	3164	C_APV	36	M	M36L	M36LC_APV	7040
L	5.71533304942894e-002	6.09817469263886e-002	481	C_LPV	36	M	M36L	M36LC_LPV	7040
L	9.11648602127379e-002	6.29994534479084e-002	446	C_ATV	36	M	M36L	M36LC_ATV	7040
L	4.73730333020719e-002	5.99878083061603e-002	548	C_IDV	36	M	M36L	M36LC_IDV	7040
L	1.42669048130175e-002	6.28609667217402e-002	440	C_DRV	36	M	M36L	M36LC_DRV	7040
R	-0.24153834313435	0	1	C_NFV	36	M	M36R	M36RC_NFV	9
R	-0.231725906418013	5.99839908330558e-003	5	C_APV	36	M	M36R	M36RC_APV	9
R	-0.23245806683253	0	1	C_IDV	36	M	M36R	M36RC_IDV	9
R	-0.23361076533175	0	1	C_SQV	36	M	M36R	M36RC_SQV	9
R	-0.22658019727333	0	1	C_RTV	36	M	M36R	M36RC_RTV	9
T	-7.11198278648798e-002	5.71116154310615e-002	125	C_APV	36	M	M36T	M36TC_APV	280
T	-9.73830360221926e-003	3.03792721723901e-002	17	C_TPV	36	M	M36T	M36TC_TPV	280
T	-9.22692803692063e-002	4.30938882321163e-002	23	C_SQV	36	M	M36T	M36TC_SQV	280
T	-2.022561684778e-003	3.03950301185405e-002	18	C_ATV	36	M	M36T	M36TC_ATV	280
T	-7.10326653347558e-003	4.24555647638938e-002	21	C_LPV	36	M	M36T	M36TC_LPV	280
T	-2.24692983900164e-002	4.49845446665911e-002	13	C_RTV	36	M	M36T	M36TC_RTV	280
T	-7.60065598290395e-002	2.66503668005383e-002	18	C_DRV	36	M	M36T	M36TC_DRV	280
T	-9.84180873243277e-002	4.39962960310585e-002	22	C_NFV	36	M	M36T	M36TC_NFV	280
T	-0.106712515362814	4.31999277000878e-002	23	C_IDV	36	M	M36T	M36TC_IDV	280
V	6.30357907626113e-002	8.01260781215008e-002	294	C_IDV	36	M	M36V	M36VC_IDV	3423
V	0.122993768714071	8.6779767214475e-002	192	C_LPV	36	M	M36V	M36VC_LPV	3423
V	9.51385415451001e-002	9.0945260564846e-002	1631	C_APV	36	M	M36V	M36VC_APV	3423
V	9.84378613137523e-002	7.96136473318351e-002	298	C_NFV	36	M	M36V	M36VC_NFV	3423
V	0.106736927526722	9.12311938069411e-002	131	C_TPV	36	M	M36V	M36VC_TPV	3423
V	0.175989501995753	7.70726034679993e-002	267	C_RTV	36	M	M36V	M36VC_RTV	3423
V	0.151867980356548	9.28938817676625e-002	148	C_ATV	36	M	M36V	M36VC_ATV	3423
V	8.19551764613217e-002	8.01036316517747e-002	295	C_SQV	36	M	M36V	M36VC_SQV	3423
V	3.93009037387755e-002	9.03016411675018e-002	167	C_DRV	36	M	M36V	M36VC_DRV	3423
A	1.34996224040799e-002	3.0509029372211e-002	212	C_IDV	37	S	S37A	S37AC_IDV	2388
A	1.22387520571733e-002	3.62113125260417e-002	91	C_DRV	37	S	S37A	S37AC_DRV	2388
A	4.88060251375984e-003	3.5989959001402e-002	96	C_ATV	37	S	S37A	S37AC_ATV	2388
A	3.98041770180832e-003	3.10374045773667e-002	140	C_LPV	37	S	S37A	S37AC_LPV	2388
A	6.13352401887392e-003	3.00142866167782e-002	211	C_NFV	37	S	S37A	S37AC_NFV	2388
A	3.11285034240386e-003	2.99629913700934e-002	179	C_RTV	37	S	S37A	S37AC_RTV	2388
A	5.60385505388648e-003	3.06919717086989e-002	212	C_SQV	37	S	S37A	S37AC_SQV	2388
A	5.80467133070178e-003	3.52079111623428e-002	91	C_TPV	37	S	S37A	S37AC_TPV	2388
A	7.77203318292684e-003	3.07192442169838e-002	1156	C_APV	37	S	S37A	S37AC_APV	2388
C	2.54834435819691e-002	4.92594216900516e-002	185	C_RTV	37	S	S37C	S37CC_RTV	2397
C	1.53693393428441e-002	5.9034919431097e-002	103	C_DRV	37	S	S37C	S37CC_DRV	2397
C	2.05943955423879e-002	6.07983143682601e-002	97	C_ATV	37	S	S37C	S37CC_ATV	2397
C	3.31457074618333e-002	5.16228307169043e-002	217	C_IDV	37	S	S37C	S37CC_IDV	2397
C	-7.96472745506592e-003	6.09853936892076e-002	86	C_TPV	37	S	S37C	S37CC_TPV	2397
C	1.01414510375955e-002	5.67149940594757e-002	121	C_LPV	37	S	S37C	S37CC_LPV	2397
C	1.78349786099952e-002	5.15616243173415e-002	216	C_NFV	37	S	S37C	S37CC_NFV	2397
C	2.5394747995966e-002	5.17162340251605e-002	216	C_SQV	37	S	S37C	S37CC_SQV	2397
C	2.21458027343516e-002	5.24946687219286e-002	1156	C_APV	37	S	S37C	S37CC_APV	2397
D	-1.62076194119457e-002	4.83406395397846e-002	1826	C_ATV	37	S	S37D	S37DC_ATV	40315
D	-2.11137831045145e-002	4.93422098699332e-002	1945	C_DRV	37	S	S37D	S37DC_DRV	40315
D	-2.36378153536815e-002	4.48350735725987e-002	3445	C_IDV	37	S	S37D	S37DC_IDV	40315
D	-1.8408587803579e-002	4.85234512621534e-002	1532	C_TPV	37	S	S37D	S37DC_TPV	40315
D	-2.27345181410114e-002	4.47537924092214e-002	3457	C_SQV	37	S	S37D	S37DC_SQV	40315
D	-1.18470999554123e-002	4.50502824065332e-002	3083	C_RTV	37	S	S37D	S37DC_RTV	40315
D	-1.52418887212278e-002	4.7952523073717e-002	2403	C_LPV	37	S	S37D	S37DC_LPV	40315
D	-1.88505133100383e-002	4.55456761062526e-002	19166	C_APV	37	S	S37D	S37DC_APV	40315
D	-1.72509989925227e-002	4.48950368541883e-002	3458	C_NFV	37	S	S37D	S37DC_NFV	40315
E	-2.70557860195105e-002	4.31306526336333e-002	798	C_SQV	37	S	S37E	S37EC_SQV	9558
E	-2.65703758039152e-002	4.30383442697515e-002	802	C_IDV	37	S	S37E	S37EC_IDV	9558
E	-1.36562289546397e-002	4.73810535460997e-002	440	C_TPV	37	S	S37E	S37EC_TPV	9558
E	-1.57376350726911e-002	4.46272216067369e-002	681	C_RTV	37	S	S37E	S37EC_RTV	9558
E	-1.59581750885036e-002	4.59298110718937e-002	593	C_LPV	37	S	S37E	S37EC_LPV	9558
E	-1.99913431440806e-002	4.67680112473233e-002	514	C_DRV	37	S	S37E	S37EC_DRV	9558
E	-1.64213303277156e-002	4.29501297073772e-002	800	C_NFV	37	S	S37E	S37EC_NFV	9558
E	-2.7500647030021e-002	4.72883018780703e-002	491	C_ATV	37	S	S37E	S37EC_ATV	9558
E	-1.92665917023548e-002	4.41659672211415e-002	4439	C_APV	37	S	S37E	S37EC_APV	9558
F	8.06328796977334e-002	2.93026833473606e-002	2	C_IDV	37	S	S37F	S37FC_IDV	25
F	7.541378772442e-002	2.8288664561779e-002	2	C_LPV	37	S	S37F	S37FC_LPV	25
F	3.00807378984872e-002	3.02155057893932e-002	2	C_SQV	37	S	S37F	S37FC_SQV	25
F	7.13952683799635e-002	3.08751375936775e-002	2	C_NFV	37	S	S37F	S37FC_NFV	25
F	7.38727714640777e-002	0	1	C_TPV	37	S	S37F	S37FC_TPV	25
F	8.54663381370473e-002	0	1	C_ATV	37	S	S37F	S37FC_ATV	25
F	7.73936663752794e-002	3.84247318561078e-002	12	C_APV	37	S	S37F	S37FC_APV	25
F	9.83501121844255e-002	3.13228541345665e-002	2	C_RTV	37	S	S37F	S37FC_RTV	25
F	0.109757223329355	0	1	C_DRV	37	S	S37F	S37FC_DRV	25
G	-0.10255832530798	0	1	C_IDV	37	S	S37G	S37GC_IDV	14
G	-0.11090388109447	0	1	C_LPV	37	S	S37G	S37GC_LPV	14
G	-0.10461896118075	0	1	C_DRV	37	S	S37G	S37GC_DRV	14
G	-0.10728429998544	0	1	C_NFV	37	S	S37G	S37GC_NFV	14
G	-9.6456895730815e-002	0	1	C_TPV	37	S	S37G	S37GC_TPV	14
G	-0.105165332388966	0	1	C_ATV	37	S	S37G	S37GC_ATV	14
G	-0.11837998059577	0	1	C_RTV	37	S	S37G	S37GC_RTV	14
G	-9.2754698421657e-002	0	1	C_SQV	37	S	S37G	S37GC_SQV	14
G	-0.107042521391313	7.94622348599836e-003	6	C_APV	37	S	S37G	S37GC_APV	14
H	9.47231833921892e-003	4.82338062269987e-002	182	C_RTV	37	S	S37H	S37HC_RTV	2336
H	-2.56765308864378e-003	4.94753647633389e-002	1123	C_APV	37	S	S37H	S37HC_APV	2336
H	-1.23509190440847e-002	4.81627213918386e-002	209	C_IDV	37	S	S37H	S37HC_IDV	2336
H	-6.40724851913415e-003	4.78251013434499e-002	96	C_ATV	37	S	S37H	S37HC_ATV	2336
H	5.89889098444712e-003	4.40387527504034e-002	125	C_LPV	37	S	S37H	S37HC_LPV	2336
H	-2.39996037118532e-002	4.8114261535782e-002	207	C_SQV	37	S	S37H	S37HC_SQV	2336
H	-5.27567901229985e-004	4.97693190641936e-002	82	C_TPV	37	S	S37H	S37HC_TPV	2336
H	6.77421527167271e-004	4.81226519689595e-002	207	C_NFV	37	S	S37H	S37HC_NFV	2336
H	9.63749671457731e-004	4.66272070600614e-002	105	C_DRV	37	S	S37H	S37HC_DRV	2336
I	-2.70477994879932e-002	8.36206916266531e-002	15	C_SQV	37	S	S37I	S37IC_SQV	169
I	-4.78519015838088e-003	8.80770767177435e-002	13	C_RTV	37	S	S37I	S37IC_RTV	169
I	2.13171460567564e-002	5.06409569572351e-002	7	C_LPV	37	S	S37I	S37IC_LPV	169
I	2.51441991201565e-003	8.66742713755989e-002	16	C_NFV	37	S	S37I	S37IC_NFV	169
I	4.65000042871253e-003	8.75559366827802e-002	82	C_APV	37	S	S37I	S37IC_APV	169
I	5.47105164795569e-003	8.70877353134763e-002	15	C_IDV	37	S	S37I	S37IC_IDV	169
I	6.30650559009783e-002	6.46117816626966e-002	7	C_DRV	37	S	S37I	S37IC_DRV	169
I	6.5217512815221e-003	4.832341811216e-002	7	C_ATV	37	S	S37I	S37IC_ATV	169
I	4.9887637170839e-002	6.63367467991618e-002	7	C_TPV	37	S	S37I	S37IC_TPV	169
K	-7.68998587812816e-002	6.1129429983322e-002	152	C_IDV	37	S	S37K	S37KC_IDV	1858
K	-5.52071569135154e-002	5.76255851644646e-002	129	C_LPV	37	S	S37K	S37KC_LPV	1858
K	-7.70422282912287e-002	5.63430930521082e-002	114	C_ATV	37	S	S37K	S37KC_ATV	1858
K	-5.70709718545309e-002	6.2439533658659e-002	151	C_NFV	37	S	S37K	S37KC_NFV	1858
K	-4.15511917990897e-002	5.39942496735281e-002	98	C_TPV	37	S	S37K	S37KC_TPV	1858
K	-4.62516734171267e-002	6.55841997520744e-002	109	C_RTV	37	S	S37K	S37KC_RTV	1858
K	-6.09280841420538e-002	6.29391452583681e-002	845	C_APV	37	S	S37K	S37KC_APV	1858
K	-8.15279516689003e-002	6.18638092468575e-002	154	C_SQV	37	S	S37K	S37KC_SQV	1858
K	-5.14733083167363e-002	5.74044496290918e-002	106	C_DRV	37	S	S37K	S37KC_DRV	1858
M	7.3296430162848e-002	0	2	C_SQV	37	S	S37M	S37MC_SQV	26
M	0.101342276255834	1.7958677435174e-002	12	C_APV	37	S	S37M	S37MC_APV	26
M	0.10331244789387	0	2	C_RTV	37	S	S37M	S37MC_RTV	26
M	0.120654528596384	0	2	C_DRV	37	S	S37M	S37MC_DRV	26
M	0.10617466225621	0	2	C_IDV	37	S	S37M	S37MC_IDV	26
M	9.90038788406902e-002	0	2	C_NFV	37	S	S37M	S37MC_NFV	26
M	8.4324199001254e-002	0	2	C_ATV	37	S	S37M	S37MC_ATV	26
M	9.266649390937e-002	0	2	C_LPV	37	S	S37M	S37MC_LPV	26
N	-2.88452434466254e-003	4.52760477131227e-002	7050	C_TPV	37	S	S37N	S37NC_TPV	186177
N	-8.85158156423927e-004	4.18329663703951e-002	16312	C_NFV	37	S	S37N	S37NC_NFV	186177
N	-1.07503084092358e-002	4.17404050638989e-002	16333	C_IDV	37	S	S37N	S37NC_IDV	186177
N	-1.81105152018474e-002	4.17187663627557e-002	16380	C_SQV	37	S	S37N	S37NC_SQV	186177
N	7.06295640086502e-003	4.20419039695102e-002	14397	C_RTV	37	S	S37N	S37NC_RTV	186177
N	-3.59635824837325e-003	4.31745012884991e-002	89211	C_APV	37	S	S37N	S37NC_APV	186177
N	-4.80709343010398e-003	4.6634259693405e-002	8303	C_DRV	37	S	S37N	S37NC_DRV	186177
N	-7.31635552126775e-003	4.57934496862742e-002	7872	C_ATV	37	S	S37N	S37NC_ATV	186177
N	1.15054327276834e-003	4.46284775226442e-002	10319	C_LPV	37	S	S37N	S37NC_LPV	186177
P	3.18734325442466e-002	7.28338040331108e-002	38	C_RTV	37	S	S37P	S37PC_RTV	485
P	2.22368294703789e-002	7.25770313771956e-002	229	C_APV	37	S	S37P	S37PC_APV	485
P	2.80615528426745e-002	6.99811193222263e-002	41	C_IDV	37	S	S37P	S37PC_IDV	485
P	1.98134780087121e-002	7.42384267630893e-002	31	C_LPV	37	S	S37P	S37PC_LPV	485
P	2.36652161581173e-002	7.29807479206695e-002	25	C_ATV	37	S	S37P	S37PC_ATV	485
P	1.91343673231185e-002	7.07017397741319e-002	40	C_NFV	37	S	S37P	S37PC_NFV	485
P	-5.52210188156386e-003	6.84473470860914e-002	40	C_SQV	37	S	S37P	S37PC_SQV	485
P	2.9098093637713e-002	7.3492547024162e-002	28	C_DRV	37	S	S37P	S37PC_DRV	485
P	-9.57623585678253e-003	7.31627446441637e-002	13	C_TPV	37	S	S37P	S37PC_TPV	485
Q	-3.61398038280612e-002	5.04091915195991e-002	193	C_IDV	37	S	S37Q	S37QC_IDV	2286
Q	-1.19728275506456e-002	4.82288130966826e-002	94	C_TPV	37	S	S37Q	S37QC_TPV	2286
Q	-3.85454228402645e-002	4.8630672271787e-002	108	C_ATV	37	S	S37Q	S37QC_ATV	2286
Q	-1.85205668915957e-002	5.04495638951528e-002	166	C_RTV	37	S	S37Q	S37QC_RTV	2286
Q	-2.27214681320788e-002	4.55249549915636e-002	150	C_LPV	37	S	S37Q	S37QC_LPV	2286
Q	-4.40955649656772e-002	5.0078822835078e-002	194	C_SQV	37	S	S37Q	S37QC_SQV	2286
Q	-1.44726004467829e-002	4.79094675287915e-002	106	C_DRV	37	S	S37Q	S37QC_DRV	2286
Q	-2.53633092196718e-002	5.09335020216522e-002	1083	C_APV	37	S	S37Q	S37QC_APV	2286
Q	-2.24702687117433e-002	5.00284698555026e-002	192	C_NFV	37	S	S37Q	S37QC_NFV	2286
R	-3.36389386977345e-003	5.71356906459386e-002	4	C_RTV	37	S	S37R	S37RC_RTV	64
R	4.02869605555626e-002	2.01102027280039e-002	3	C_TPV	37	S	S37R	S37RC_TPV	64
R	-3.74185566646069e-002	4.89426020793486e-002	6	C_SQV	37	S	S37R	S37RC_SQV	64
R	-3.28972705806318e-002	4.84785971330653e-002	6	C_IDV	37	S	S37R	S37RC_IDV	64
R	1.8421261323342e-002	1.0710471817376e-002	3	C_LPV	37	S	S37R	S37RC_LPV	64
R	-5.00817953859867e-003	1.76562757297834e-002	3	C_ATV	37	S	S37R	S37RC_ATV	64
R	-8.27948065733674e-003	4.38953088101706e-002	6	C_NFV	37	S	S37R	S37RC_NFV	64
R	-1.04762340976546e-002	5.16881458639227e-002	30	C_APV	37	S	S37R	S37RC_APV	64
R	2.259312290002e-002	1.85040595978644e-002	3	C_DRV	37	S	S37R	S37RC_DRV	64
T	7.72799406341831e-003	4.94300150777697e-002	247	C_DRV	37	S	S37T	S37TC_DRV	5621
T	3.5200692220876e-003	4.26664494557666e-002	2696	C_APV	37	S	S37T	S37TC_APV	5621
T	1.29632909816717e-002	4.94516506375965e-002	211	C_TPV	37	S	S37T	S37TC_TPV	5621
T	2.68945764411444e-003	4.15748377711749e-002	497	C_IDV	37	S	S37T	S37TC_IDV	5621
T	-1.0819280632149e-003	4.15770616442575e-002	500	C_SQV	37	S	S37T	S37TC_SQV	5621
T	2.61506717305631e-003	4.72448243371034e-002	300	C_LPV	37	S	S37T	S37TC_LPV	5621
T	-1.10350493750763e-003	4.1301908302056e-002	431	C_RTV	37	S	S37T	S37TC_RTV	5621
T	-8.02745152645884e-003	4.95214207416602e-002	239	C_ATV	37	S	S37T	S37TC_ATV	5621
T	3.19275881611918e-003	4.17198605985989e-002	500	C_NFV	37	S	S37T	S37TC_NFV	5621
V	0.107360209746739	4.28348888733531e-002	3	C_IDV	37	S	S37V	S37VC_IDV	34
V	9.8222749006571e-002	4.4567983240352e-002	2	C_DRV	37	S	S37V	S37VC_DRV	34
V	8.49126318567247e-002	4.23007229874484e-002	3	C_SQV	37	S	S37V	S37VC_SQV	34
V	0.100194337642213	4.26082809246544e-002	15	C_APV	37	S	S37V	S37VC_APV	34
V	8.078830772584e-002	4.1935718026561e-002	2	C_LPV	37	S	S37V	S37VC_LPV	34
V	6.5669202149461e-002	3.9195860605774e-002	2	C_ATV	37	S	S37V	S37VC_ATV	34
V	8.99601365674515e-002	4.61002228810725e-002	2	C_TPV	37	S	S37V	S37VC_TPV	34
V	0.134261801858658	4.8553811398535e-003	2	C_RTV	37	S	S37V	S37VC_RTV	34
V	9.27968841926569e-002	3.988377603904e-002	3	C_NFV	37	S	S37V	S37VC_NFV	34
W	0.10441416337078	0	1	C_LPV	37	S	S37W	S37WC_LPV	12
W	0.106306911829398	3.3820061588651e-002	6	C_APV	37	S	S37W	S37WC_APV	12
W	4.7158102974207e-002	0	1	C_SQV	37	S	S37W	S37WC_SQV	12
W	0.12439608610045	0	1	C_RTV	37	S	S37W	S37WC_RTV	12
W	0.10034252245717	0	1	C_NFV	37	S	S37W	S37WC_NFV	12
W	0.137976178133714	0	1	C_DRV	37	S	S37W	S37WC_DRV	12
W	0.10075365170331	0	1	C_IDV	37	S	S37W	S37WC_IDV	12
Y	-8.49829215309345e-002	0.190564568032672	91	C_DRV	37	S	S37Y	S37YC_DRV	1078
Y	4.12534473393746e-002	0.140397325992767	36	C_TPV	37	S	S37Y	S37YC_TPV	1078
Y	3.34583182473547e-002	0.117600297871784	51	C_ATV	37	S	S37Y	S37YC_ATV	1078
Y	4.78356665060883e-002	0.107112594164969	87	C_IDV	37	S	S37Y	S37YC_IDV	1078
Y	5.22213478205751e-002	0.107053406159703	68	C_LPV	37	S	S37Y	S37YC_LPV	1078
Y	3.60014928630957e-003	0.106620436221069	87	C_SQV	37	S	S37Y	S37YC_SQV	1078
Y	4.9313240896094e-002	0.106702001022585	87	C_NFV	37	S	S37Y	S37YC_NFV	1078
Y	4.94564540666743e-002	0.10966123874865	493	C_APV	37	S	S37Y	S37YC_APV	1078
Y	6.89342964361145e-002	0.106614278399189	78	C_RTV	37	S	S37Y	S37YC_RTV	1078
A	1.24607560676832	0	1	C_IDV	38	L	L38A	L38AC_IDV	9
A	1.33054440023629	0	1	C_NFV	38	L	L38A	L38AC_NFV	9
A	0.988111129633179	0	1	C_RTV	38	L	L38A	L38AC_RTV	9
A	1.32718560713608	0	1	C_SQV	38	L	L38A	L38AC_SQV	9
A	1.28742929499467	0.179556137855414	5	C_APV	38	L	L38A	L38AC_APV	9
I	-1.1970671832636e-002	7.28073970605749e-002	26	C_SQV	38	L	L38I	L38IC_SQV	324
I	-3.21343818884941e-002	7.22274255136843e-002	22	C_RTV	38	L	L38I	L38IC_RTV	324
I	-4.6909872276908e-003	7.17381963587931e-002	27	C_NFV	38	L	L38I	L38IC_NFV	324
I	-9.173066910411e-003	6.34487197388622e-002	23	C_LPV	38	L	L38I	L38IC_LPV	324
I	2.70973468605294e-002	6.60280278229277e-002	16	C_TPV	38	L	L38I	L38IC_TPV	324
I	-6.55887647228453e-003	7.05898563037862e-002	27	C_IDV	38	L	L38I	L38IC_IDV	324
I	-5.92884082235071e-003	6.42536453574151e-002	16	C_DRV	38	L	L38I	L38IC_DRV	324
I	-2.07209233841461e-002	6.50799069036995e-002	16	C_ATV	38	L	L38I	L38IC_ATV	324
I	-1.17987138471498e-002	7.04065292007079e-002	151	C_APV	38	L	L38I	L38IC_APV	324
M	-0.178004447888963	7.73385769654172e-002	3	C_RTV	38	L	L38M	L38MC_RTV	29
M	-0.190848850983539	6.83962279066756e-002	3	C_NFV	38	L	L38M	L38MC_NFV	29
M	-0.103161793009652	5.80671009426295e-002	3	C_SQV	38	L	L38M	L38MC_SQV	29
M	-0.154497304164661	0	1	C_LPV	38	L	L38M	L38MC_LPV	29
M	-0.19420031916123	9.02699463653879e-002	16	C_APV	38	L	L38M	L38MC_APV	29
M	-0.206354278779669	6.62426196597178e-002	3	C_IDV	38	L	L38M	L38MC_IDV	29
V	0.146330684050823	9.50618213360176e-002	14	C_SQV	38	L	L38V	L38VC_SQV	173
V	9.98418749931506e-002	9.98502765337489e-002	81	C_APV	38	L	L38V	L38VC_APV	173
V	0.166313167683474	9.81165980082555e-002	13	C_LPV	38	L	L38V	L38VC_LPV	173
V	0.111302091802213	8.47989901061801e-002	10	C_ATV	38	L	L38V	L38VC_ATV	173
V	9.5223544786218e-002	0.15247805010222	9	C_DRV	38	L	L38V	L38VC_DRV	173
V	7.99609783845029e-002	7.7656596829887e-002	14	C_NFV	38	L	L38V	L38VC_NFV	173
V	7.68992959362611e-002	8.27328897133702e-002	14	C_IDV	38	L	L38V	L38VC_IDV	173
V	3.68464194117025e-002	2.28350115003724e-002	12	C_RTV	38	L	L38V	L38VC_RTV	173
V	0.157550154928044	9.42203505739685e-002	6	C_TPV	38	L	L38V	L38VC_TPV	173
W	9.03797744848726e-002	0.217297458966972	26	C_TPV	38	L	L38W	L38WC_TPV	539
W	0.315174487364934	0.194502941756571	40	C_SQV	38	L	L38W	L38WC_SQV	539
W	0.222076985889701	0.177437044910619	39	C_RTV	38	L	L38W	L38WC_RTV	539
W	0.194897060437512	0.184028447658416	37	C_DRV	38	L	L38W	L38WC_DRV	539
W	1.85292783673411e-002	0.177889737928389	41	C_IDV	38	L	L38W	L38WC_IDV	539
W	0.126051907109617	0.169799393580112	39	C_LPV	38	L	L38W	L38WC_LPV	539
W	8.24875109901301e-002	0.208956074812344	41	C_NFV	38	L	L38W	L38WC_NFV	539
W	0.350336412558568	0.234019711702077	35	C_ATV	38	L	L38W	L38WC_ATV	539
W	0.137887423037643	0.209570946548547	241	C_APV	38	L	L38W	L38WC_APV	539
Y	0.477234024569546	0	1	C_SQV	38	L	L38Y	L38YC_SQV	13
Y	6.50044588268699e-002	0	1	C_RTV	38	L	L38Y	L38YC_RTV	13
Y	0.26827349707159	0	1	C_NFV	38	L	L38Y	L38YC_NFV	13
Y	0.18788675252671	0	1	C_LPV	38	L	L38Y	L38YC_LPV	13
Y	0.33828797884097	0	1	C_ATV	38	L	L38Y	L38YC_ATV	13
Y	0.14611373320518	0	1	C_IDV	38	L	L38Y	L38YC_IDV	13
Y	0.217853422715233	0	1	C_TPV	38	L	L38Y	L38YC_TPV	13
Y	0.236952734042296	0.129461482150286	6	C_APV	38	L	L38Y	L38YC_APV	13
A	-3.35357958180426e-002	8.42099474653629e-002	9	C_DRV	39	P	P39A	P39AC_DRV	171
A	-3.91077540813338e-002	0.110566281865738	14	C_IDV	39	P	P39A	P39AC_IDV	171
A	-3.01699675354115e-002	0.122919047503584	12	C_LPV	39	P	P39A	P39AC_LPV	171
A	-9.63518014605378e-002	9.39373713432059e-002	8	C_ATV	39	P	P39A	P39AC_ATV	171
A	-7.93922443741769e-002	0.104263335835252	14	C_NFV	39	P	P39A	P39AC_NFV	171
A	-5.05116808304575e-002	0.114040936714604	80	C_APV	39	P	P39A	P39AC_APV	171
A	-5.98516787787324e-002	0.121996906596393	12	C_RTV	39	P	P39A	P39AC_RTV	171
A	-6.47158660663736e-002	0.10803917990332	14	C_SQV	39	P	P39A	P39AC_SQV	171
A	-6.28536503745129e-002	8.1139614702273e-002	8	C_TPV	39	P	P39A	P39AC_TPV	171
E	-5.86671458978293e-002	6.96472608509939e-002	6	C_RTV	39	P	P39E	P39EC_RTV	79
E	-1.81737251143395e-002	6.90870061770717e-002	6	C_NFV	39	P	P39E	P39EC_NFV	79
E	-2.79756557494115e-002	7.188102563114e-002	6	C_SQV	39	P	P39E	P39EC_SQV	79
E	-8.0598197009574e-002	4.60062842613281e-002	5	C_LPV	39	P	P39E	P39EC_LPV	79
E	-3.64935011438198e-002	5.00905796011914e-002	5	C_TPV	39	P	P39E	P39EC_TPV	79
E	-2.2565994271111e-002	7.03413578911528e-002	6	C_IDV	39	P	P39E	P39EC_IDV	79
E	-3.67829979151862e-002	4.57463619463801e-002	5	C_DRV	39	P	P39E	P39EC_DRV	79
E	-4.03340386250689e-002	7.04391250397094e-002	35	C_APV	39	P	P39E	P39EC_APV	79
E	-6.98895132467404e-002	4.24511652030005e-002	5	C_ATV	39	P	P39E	P39EC_ATV	79
K	-2.37191409410572e-002	7.95864611548506e-002	10	C_APV	39	P	P39K	P39KC_APV	24
K	-6.07844701926155e-002	7.56262167467335e-002	2	C_ATV	39	P	P39K	P39KC_ATV	24
K	1.39464591799131e-002	7.70514838199596e-002	2	C_NFV	39	P	P39K	P39KC_NFV	24
K	-4.0380182977577e-002	7.5450152970104e-002	2	C_LPV	39	P	P39K	P39KC_LPV	24
K	-1.99834508177785e-002	7.55540573382105e-002	2	C_SQV	39	P	P39K	P39KC_SQV	24
K	-1.66431236023865e-002	7.67601536302995e-002	2	C_IDV	39	P	P39K	P39KC_IDV	24
K	-2.62089752368605e-002	7.48944431028765e-002	2	C_DRV	39	P	P39K	P39KC_DRV	24
K	-4.61731435705685e-002	7.88263806287265e-002	2	C_TPV	39	P	P39K	P39KC_TPV	24
L	2.27476118622437e-002	4.90985172218059e-002	7	C_DRV	39	P	P39L	P39LC_DRV	164
L	-3.45870294546394e-002	4.506458416891e-002	13	C_SQV	39	P	P39L	P39LC_SQV	164
L	-7.20398351961877e-003	4.84125174789033e-002	77	C_APV	39	P	P39L	P39LC_APV	164
L	-1.64645954448758e-002	4.55849485691131e-002	13	C_IDV	39	P	P39L	P39LC_IDV	164
L	-2.3171210552356e-002	4.38299917998285e-002	9	C_ATV	39	P	P39L	P39LC_ATV	164
L	2.48539059388138e-002	4.23803564199417e-002	12	C_LPV	39	P	P39L	P39LC_LPV	164
L	-1.12747171311983e-002	4.6491144142702e-002	13	C_NFV	39	P	P39L	P39LC_NFV	164
L	-3.45717334177644e-002	4.95823424968329e-002	7	C_TPV	39	P	P39L	P39LC_TPV	164
L	-4.48397895684701e-003	4.57180182521251e-002	13	C_RTV	39	P	P39L	P39LC_RTV	164
Q	-6.65671525623659e-002	9.92661911277158e-002	164	C_RTV	39	P	P39Q	P39QC_RTV	2374
Q	-2.24802809263142e-002	9.7427572469227e-002	208	C_NFV	39	P	P39Q	P39QC_NFV	2374
Q	-4.96899064575553e-002	0.101322506338863	118	C_DRV	39	P	P39Q	P39QC_DRV	2374
Q	-6.55559542334489e-002	9.82565123617249e-002	133	C_LPV	39	P	P39Q	P39QC_LPV	2374
Q	-6.02817267701607e-002	0.101238318769274	101	C_TPV	39	P	P39Q	P39QC_TPV	2374
Q	-4.28812068822747e-002	9.35806135640194e-002	208	C_SQV	39	P	P39Q	P39QC_SQV	2374
Q	-8.13997284719984e-002	0.100972260615391	113	C_ATV	39	P	P39Q	P39QC_ATV	2374
Q	-4.84597246151229e-002	9.72417031159509e-002	1121	C_APV	39	P	P39Q	P39QC_APV	2374
Q	-3.96400715972589e-002	9.50346871848104e-002	208	C_IDV	39	P	P39Q	P39QC_IDV	2374
S	-3.19479657006986e-002	7.49234933433552e-002	2482	C_APV	39	P	P39S	P39SC_APV	5239
S	-3.08366947847693e-002	7.29289976821873e-002	453	C_SQV	39	P	P39S	P39SC_SQV	5239
S	6.42290618949189e-003	7.39010919104611e-002	230	C_TPV	39	P	P39S	P39SC_TPV	5239
S	-5.35896261588155e-002	7.69945877332686e-002	372	C_RTV	39	P	P39S	P39SC_RTV	5239
S	4.95866732872188e-003	7.34466461594842e-002	247	C_DRV	39	P	P39S	P39SC_DRV	5239
S	-4.04016794112068e-002	7.24074359565747e-002	453	C_NFV	39	P	P39S	P39SC_NFV	5239
S	-2.19699126145613e-002	7.4243772862038e-002	242	C_ATV	39	P	P39S	P39SC_ATV	5239
S	-3.14434402785778e-002	7.64008282613717e-002	305	C_LPV	39	P	P39S	P39SC_LPV	5239
S	-1.34767303041788e-002	7.24914759045104e-002	455	C_IDV	39	P	P39S	P39SC_IDV	5239
T	6.96606385325877e-002	9.62266596581663e-002	68	C_DRV	39	P	P39T	P39TC_DRV	1202
T	-2.49856531584416e-003	0.116659049122386	554	C_APV	39	P	P39T	P39TC_APV	1202
T	4.0718176829812e-002	9.74783880430883e-002	56	C_TPV	39	P	P39T	P39TC_TPV	1202
T	6.21862518313542e-003	0.104458982926205	63	C_ATV	39	P	P39T	P39TC_ATV	1202
T	1.03244326985532e-002	0.117009062323852	101	C_IDV	39	P	P39T	P39TC_IDV	1202
T	-1.86890377941037e-002	0.115675458337045	100	C_SQV	39	P	P39T	P39TC_SQV	1202
T	-1.59685082819624e-002	0.115871041616049	101	C_NFV	39	P	P39T	P39TC_NFV	1202
T	-2.76649214763903e-002	0.123614026730726	83	C_RTV	39	P	P39T	P39TC_RTV	1202
T	3.56312511742645e-002	0.105015054836886	76	C_LPV	39	P	P39T	P39TC_LPV	1202
V	-6.02060266609615e-002	9.27682927917148e-002	3	C_RTV	39	P	P39V	P39VC_RTV	46
V	-2.0577768579628e-002	0.107188797590541	4	C_NFV	39	P	P39V	P39VC_NFV	46
V	0.108998881621536	3.5145052083655e-003	2	C_TPV	39	P	P39V	P39VC_TPV	46
V	0.173521475071253	2.08180028904498e-003	2	C_DRV	39	P	P39V	P39VC_DRV	46
V	7.98182825403003e-002	8.4020624602273e-002	3	C_LPV	39	P	P39V	P39VC_LPV	46
V	9.49021092524235e-002	1.11745490340365e-002	2	C_ATV	39	P	P39V	P39VC_ATV	46
V	-2.41880660087765e-002	0.107536836896177	4	C_SQV	39	P	P39V	P39VC_SQV	46
V	-4.06288046295973e-003	0.107907806766822	4	C_IDV	39	P	P39V	P39VC_IDV	46
V	-1.94662644093299e-003	0.110952139574181	22	C_APV	39	P	P39V	P39VC_APV	46
R	0.157235661796327	0	1	C_TPV	40	G	G40R	G40RC_TPV	14
R	7.962703511626e-002	0	1	C_SQV	40	G	G40R	G40RC_SQV	14
R	-0.261477769785	0	1	C_RTV	40	G	G40R	G40RC_RTV	14
R	-0.32602739583778	0	1	C_NFV	40	G	G40R	G40RC_NFV	14
R	-5.418637977157e-002	0	1	C_LPV	40	G	G40R	G40RC_LPV	14
R	-0.14346693802714	0	1	C_IDV	40	G	G40R	G40RC_IDV	14
R	-2.959718173418e-002	0	1	C_DRV	40	G	G40R	G40RC_DRV	14
R	-0.33944819548739	0	1	C_ATV	40	G	G40R	G40RC_ATV	14
R	-0.146896254270923	0.132900127605603	6	C_APV	40	G	G40R	G40RC_APV	14
A	-5.51389995214853e-002	0	1	C_NFV	41	R	R41A	R41AC_NFV	14
A	-2.09238146944079e-002	0	1	C_LPV	41	R	R41A	R41AC_LPV	14
A	-5.64828940707501e-003	0	1	C_TPV	41	R	R41A	R41AC_TPV	14
A	-5.62730590645101e-003	0	1	C_IDV	41	R	R41A	R41AC_IDV	14
A	-2.12508713739601e-003	0	1	C_DRV	41	R	R41A	R41AC_DRV	14
A	-1.6843003042209e-002	0	1	C_RTV	41	R	R41A	R41AC_RTV	14
A	2.5053590025852e-002	0	1	C_SQV	41	R	R41A	R41AC_SQV	14
A	-2.0622735761114e-002	0	1	C_ATV	41	R	R41A	R41AC_ATV	14
A	-1.51847955516009e-002	2.3623692201419e-002	6	C_APV	41	R	R41A	R41AC_APV	14
D	1.35896470229068e-002	0	2	C_IDV	41	R	R41D	R41DC_IDV	28
D	-1.4616945349127e-002	0	2	C_NFV	41	R	R41D	R41DC_NFV	28
D	-1.02067825118452e-002	0	2	C_RTV	41	R	R41D	R41DC_RTV	28
D	6.318780501992e-003	0	2	C_DRV	41	R	R41D	R41DC_DRV	28
D	-4.46643068270856e-002	0	2	C_TPV	41	R	R41D	R41DC_TPV	28
D	4.65614123816928e-003	2.05573947419784e-002	12	C_APV	41	R	R41D	R41DC_APV	28
D	4.34523185076723e-002	0	2	C_SQV	41	R	R41D	R41DC_SQV	28
D	9.3904721485638e-003	0	2	C_LPV	41	R	R41D	R41DC_LPV	28
D	1.52890951665558e-002	0	2	C_ATV	41	R	R41D	R41DC_ATV	28
E	-1.56678268715357e-002	9.50348651817262e-002	9	C_IDV	41	R	R41E	R41EC_IDV	124
E	-2.30372484112261e-002	9.4188214562665e-002	9	C_LPV	41	R	R41E	R41EC_LPV	124
E	-4.2210695550837e-002	9.58998745744431e-002	9	C_TPV	41	R	R41E	R41EC_TPV	124
E	-1.40533282251014e-002	9.79555091293113e-002	7	C_RTV	41	R	R41E	R41EC_RTV	124
E	-3.34798422722297e-002	9.66903996992985e-002	9	C_NFV	41	R	R41E	R41EC_NFV	124
E	-5.67735111382704e-003	9.22577014740958e-002	11	C_DRV	41	R	R41E	R41EC_DRV	124
E	-1.90272589733944e-002	9.66239499659422e-002	52	C_APV	41	R	R41E	R41EC_APV	124
E	6.68678743901781e-003	9.47530240919242e-002	9	C_SQV	41	R	R41E	R41EC_SQV	124
E	-1.98191801473039e-002	9.55001761921027e-002	9	C_ATV	41	R	R41E	R41EC_ATV	124
G	0.182760910892295	3.53095547857268e-002	3	C_TPV	41	R	R41G	R41GC_TPV	44
G	0.173531270998509	5.02685771357512e-002	18	C_APV	41	R	R41G	R41GC_APV	44
G	0.17369136661145	4.11018607495608e-002	3	C_LPV	41	R	R41G	R41GC_LPV	44
G	0.168776116749345	3.56390450387949e-002	3	C_RTV	41	R	R41G	R41GC_RTV	44
G	0.13817146045232	5.59491755840662e-002	3	C_NFV	41	R	R41G	R41GC_NFV	44
G	0.199628455358891	3.60446472494568e-002	5	C_DRV	41	R	R41G	R41GC_DRV	44
G	0.212374245462156	5.07360987145579e-002	3	C_SQV	41	R	R41G	R41GC_SQV	44
G	0.15976730024189	4.9245353549019e-002	3	C_ATV	41	R	R41G	R41GC_ATV	44
G	0.175181981475449	4.20999222134274e-002	3	C_IDV	41	R	R41G	R41GC_IDV	44
H	-6.06417418150286e-002	2.39685022842697e-002	3	C_LPV	41	R	R41H	R41HC_LPV	36
H	-7.83564866634568e-002	2.48604383327635e-002	3	C_NFV	41	R	R41H	R41HC_NFV	36
H	-5.25873858178699e-002	2.41806309610723e-002	3	C_IDV	41	R	R41H	R41HC_IDV	36
H	-7.7921664550299e-002	0	1	C_TPV	41	R	R41H	R41HC_TPV	36
H	-6.04665332733475e-002	2.80878822591588e-002	18	C_APV	41	R	R41H	R41HC_APV	36
H	-5.4646843131503e-002	0	1	C_DRV	41	R	R41H	R41HC_DRV	36
H	-7.11846564004658e-002	2.42370546195934e-002	3	C_RTV	41	R	R41H	R41HC_RTV	36
H	-3.462620271227e-002	2.48908584502131e-002	3	C_SQV	41	R	R41H	R41HC_SQV	36
H	-5.73263655480225e-002	0	1	C_ATV	41	R	R41H	R41HC_ATV	36
I	-1.65782876100664e-002	0.162776947476735	17	C_LPV	41	R	R41I	R41IC_LPV	233
I	2.50282689058497e-002	0.127453498805339	14	C_TPV	41	R	R41I	R41IC_TPV	233
I	-2.5950596585515e-002	0.168891413195213	16	C_ATV	41	R	R41I	R41IC_ATV	233
I	3.0583340862246e-002	0.161578962794014	18	C_SQV	41	R	R41I	R41IC_SQV	233
I	-1.21609404486946e-004	0.166989255548378	102	C_APV	41	R	R41I	R41IC_APV	233
I	5.60388680337741e-002	0.173013391525042	16	C_DRV	41	R	R41I	R41IC_DRV	233
I	-8.57086881563922e-004	0.181835890652162	14	C_RTV	41	R	R41I	R41IC_RTV	233
I	1.46556165714751e-002	0.159126088378812	18	C_IDV	41	R	R41I	R41IC_IDV	233
I	-4.61599135970477e-002	0.162163537681338	18	C_NFV	41	R	R41I	R41IC_NFV	233
K	-6.36808024623654e-002	4.84471127350003e-002	8191	C_SQV	41	R	R41K	R41KC_SQV	96970
K	-7.73819340731592e-002	4.95355208656593e-002	4598	C_TPV	41	R	R41K	R41KC_TPV	96970
K	-7.25162952921918e-002	4.82635074431918e-002	6790	C_RTV	41	R	R41K	R41KC_RTV	96970
K	-8.70479714098107e-002	4.90115804136341e-002	8114	C_NFV	41	R	R41K	R41KC_NFV	96970
K	-7.75293486824334e-002	5.00176636006019e-002	5977	C_LPV	41	R	R41K	R41KC_LPV	96970
K	-7.47543431521211e-002	4.91531794969185e-002	45082	C_APV	41	R	R41K	R41KC_APV	96970
K	-8.27071609045325e-002	5.12083482964291e-002	4973	C_ATV	41	R	R41K	R41KC_ATV	96970
K	-7.51218610612266e-002	5.15787069023751e-002	5075	C_DRV	41	R	R41K	R41KC_DRV	96970
K	-7.3121268663761e-002	4.80877797851946e-002	8170	C_IDV	41	R	R41K	R41KC_IDV	96970
N	-5.80336028313564e-002	9.66966170861008e-002	674	C_APV	41	R	R41N	R41NC_APV	1491
N	-0.110221390359637	8.74175068323835e-002	80	C_TPV	41	R	R41N	R41NC_TPV	1491
N	-5.47541221541013e-002	9.03997359078651e-002	95	C_ATV	41	R	R41N	R41NC_ATV	1491
N	-2.75162577781519e-002	9.48410487789002e-002	123	C_SQV	41	R	R41N	R41NC_SQV	1491
N	-5.7476899629237e-002	9.04346883899733e-002	90	C_DRV	41	R	R41N	R41NC_DRV	1491
N	-6.4784165783266e-002	0.101932102156078	79	C_RTV	41	R	R41N	R41NC_RTV	1491
N	-5.04521113687246e-002	9.45269680890864e-002	123	C_IDV	41	R	R41N	R41NC_IDV	1491
N	-5.95053520337875e-002	9.29226881938641e-002	106	C_LPV	41	R	R41N	R41NC_LPV	1491
N	-7.60120946909365e-002	9.44989598535644e-002	121	C_NFV	41	R	R41N	R41NC_NFV	1491
P	3.41463775075277e-002	0.137999814925898	4	C_ATV	41	R	R41P	R41PC_ATV	50
P	9.1392600022171e-002	0.143267906794502	4	C_SQV	41	R	R41P	R41PC_SQV	50
P	5.37965007448467e-002	9.32818551829112e-002	3	C_NFV	41	R	R41P	R41PC_NFV	50
P	5.24354491457967e-002	0.128990991181997	22	C_APV	41	R	R41P	R41PC_APV	50
P	-4.0969406227681e-002	9.4747012302259e-002	2	C_DRV	41	R	R41P	R41PC_DRV	50
P	5.41647340724033e-002	9.49702099915805e-002	3	C_RTV	41	R	R41P	R41PC_RTV	50
P	6.846882227077e-002	0.14681780764258	4	C_TPV	41	R	R41P	R41PC_TPV	50
P	2.03450601700048e-002	0.130487552688434	4	C_LPV	41	R	R41P	R41PC_LPV	50
P	4.74678108862932e-002	0.133690934794286	4	C_IDV	41	R	R41P	R41PC_IDV	50
Q	-1.15901150562361e-002	9.09740154952056e-002	13	C_DRV	41	R	R41Q	R41QC_DRV	120
Q	-3.27082052928371e-002	0.113596029772409	9	C_IDV	41	R	R41Q	R41QC_IDV	120
Q	-4.35356183451434e-002	0.116380402689796	9	C_RTV	41	R	R41Q	R41QC_RTV	120
Q	-4.17836700006855e-002	0.112828196743609	52	C_APV	41	R	R41Q	R41QC_APV	120
Q	-1.58501341306949e-002	0.113234377781149	9	C_SQV	41	R	R41Q	R41QC_SQV	120
Q	-8.8260016251925e-002	8.98664139506146e-002	6	C_ATV	41	R	R41Q	R41QC_ATV	120
Q	-8.08403704887977e-002	9.0188217949822e-002	6	C_TPV	41	R	R41Q	R41QC_TPV	120
Q	-7.69944756211557e-002	9.08925481514699e-002	7	C_LPV	41	R	R41Q	R41QC_LPV	120
Q	-5.11773024216878e-002	0.112417295085594	9	C_NFV	41	R	R41Q	R41QC_NFV	120
S	6.3171274096278e-002	0.106269452271735	5	C_NFV	41	R	R41S	R41SC_NFV	48
S	8.60929705050002e-002	0.107251933652935	25	C_APV	41	R	R41S	R41SC_APV	48
S	-0.123321635656921	0	1	C_TPV	41	R	R41S	R41SC_TPV	48
S	-8.9925194122446e-002	0	1	C_LPV	41	R	R41S	R41SC_LPV	48
S	-9.1837905860262e-002	0	1	C_ATV	41	R	R41S	R41SC_ATV	48
S	0.127902238602143	0.104921601200516	5	C_SQV	41	R	R41S	R41SC_SQV	48
S	0.112565784584573	6.60828650393858e-002	4	C_RTV	41	R	R41S	R41SC_RTV	48
S	9.29142275627882e-002	0.103828630812632	5	C_IDV	41	R	R41S	R41SC_IDV	48
S	-9.0297946598359e-002	0	1	C_DRV	41	R	R41S	R41SC_DRV	48
T	0.182150017089076	0.204062858474422	64	C_APV	41	R	R41T	R41TC_APV	150
T	0.179763408792977	0.197491084720794	11	C_LPV	41	R	R41T	R41TC_LPV	150
T	0.156887682750569	0.203853858140738	11	C_NFV	41	R	R41T	R41TC_NFV	150
T	0.188302230940452	0.200067278904096	11	C_IDV	41	R	R41T	R41TC_IDV	150
T	0.170289876965377	0.218915254064788	9	C_RTV	41	R	R41T	R41TC_RTV	150
T	0.140414728537106	0.196300446083756	7	C_TPV	41	R	R41T	R41TC_TPV	150
T	0.193551541307905	0.174120329709968	15	C_DRV	41	R	R41T	R41TC_DRV	150
T	0.176400045309536	0.203950721049228	11	C_ATV	41	R	R41T	R41TC_ATV	150
T	0.211710825300262	0.198259457024651	11	C_SQV	41	R	R41T	R41TC_SQV	150
Y	-9.59687850001817e-002	0.199232992208507	6	C_TPV	42	W	W42Y	W42YC_TPV	260
Y	9.20175464376952e-002	0.260324141989807	23	C_SQV	42	W	W42Y	W42YC_SQV	260
Y	-2.28909069150094e-002	0.324029933161171	20	C_RTV	42	W	W42Y	W42YC_RTV	260
Y	-3.14217216680773e-002	0.248439493734038	23	C_NFV	42	W	W42Y	W42YC_NFV	260
Y	-9.43174355116337e-005	0.332134375185754	16	C_LPV	42	W	W42Y	W42YC_LPV	260
Y	4.0981655862619e-002	0.225259509150072	23	C_IDV	42	W	W42Y	W42YC_IDV	260
Y	-6.07096611563047e-002	0.276290131259615	11	C_DRV	42	W	W42Y	W42YC_DRV	260
Y	-0.217884260745869	0.305842657288268	11	C_ATV	42	W	W42Y	W42YC_ATV	260
Y	7.45121421064034e-003	0.276159738024823	127	C_APV	42	W	W42Y	W42YC_APV	260
A	6.04919567264667e-002	0.147621434564942	4	C_SQV	43	K	K43A	K43AC_SQV	54
A	-3.967150663636e-002	0.162764029176049	3	C_RTV	43	K	K43A	K43AC_RTV	54
A	2.49921801099851e-002	0.145176582052286	4	C_NFV	43	K	K43A	K43AC_NFV	54
A	-6.38692880372325e-002	0.141019579793192	4	C_LPV	43	K	K43A	K43AC_LPV	54
A	5.0721674160466e-002	0.130815942701585	4	C_TPV	43	K	K43A	K43AC_TPV	54
A	9.14478033158383e-002	0.130357412661172	4	C_DRV	43	K	K43A	K43AC_DRV	54
A	6.89937326600775e-002	0.147037533556664	4	C_ATV	43	K	K43A	K43AC_ATV	54
[truncated: 2,659 more rows]
