# Supplementary material for: Significantly Improved HIV Inhibitor Efficacy Prediction Employing Proteochemometric Models Generated From Antivirogram Data
Source: PLoS Comput Biol. 2013 Feb 21;9(2):e1002899. doi: 10.1371/journal.pcbi.1002899 (PMC3578754; doi:10.1371/journal.pcbi.1002899)
Supplement: Dataset S2 — Archive file containing an sdf file with the Stanford set formatted to be used in PCM modeling. This file can be opened using most chemical software packages. (ZIP) [file pcbi.1002899.s002.zip]

Archive with 1 entries (1 files):
- Stanford_set.sd
